# Supplementary material for: MEF2C opposes Notch in lymphoid lineage decision and drives leukemia in the thymus
Source: JCI Insight. 2022 Jul 8;7(13):e150363. doi: 10.1172/jci.insight.150363 (PMC9310523; doi:10.1172/jci.insight.150363)
Supplement: Supplemental table 1 [file jciinsight-7-150363-s172.xlsx]

## Sheet: 435ProbesetsTo416Genes_microarr
Probe Set ID	Target Description	Representative Public ID	Gene Title	Gene Symbol	EC	Selected
227198_at	gb:AW085505 /DB_XREF=gi:6040657 /DB_XREF=wy66c12.x1 /CLONE=IMAGE:2553526 /FEA=EST /CNT=34 /TID=Hs.125019.0 /TIER=Stack /STK=8 /UG=Hs.125019 /UG_TITLE=ESTs, Highly similar to KIAA0886 protein (H.sapiens)	AW085505	AF4/FMR2 family, member 3	AFF3	---	Y
202820_at	gb:NM_001621.2 /DB_XREF=gi:5016091 /GEN=AHR /FEA=FLmRNA /CNT=140 /TID=Hs.170087.0 /TIER=FL+Stack /STK=18 /UG=Hs.170087 /LL=196 /DEF=Homo sapiens aryl hydrocarbon receptor (AHR), mRNA. /PROD=aryl hydrocarbon receptor /FL=gb:NM_001621.2 gb:L19872.1 gb:D16354.1	NM_001621	aryl hydrocarbon receptor	AHR	---	Y
210517_s_at	gb:AB003476.1 /DB_XREF=gi:2081606 /FEA=FLmRNA /CNT=5 /TID=Hs.788.1 /TIER=FL /STK=0 /UG=Hs.788 /LL=9590 /UG_GENE=AKAP12 /DEF=Homo sapiens mRNA for gravin, complete cds. /PROD=gravin /FL=gb:AB003476.1	AB003476	A kinase (PRKA) anchor protein 12	AKAP12	---	Y
209160_at	gb:AB018580.1 /DB_XREF=gi:6624210 /GEN=c-hluPGFS /FEA=FLmRNA /CNT=270 /TID=Hs.78183.0 /TIER=FL+Stack /STK=100 /UG=Hs.78183 /LL=8644 /DEF=Homo sapiens mRNA for hluPGFS, complete cds. /PROD=hluPGFS /FL=gb:NM_003739.2 gb:AF149416.2 gb:AB018580.1 gb:D17793.1	AB018580	aldo-keto reductase family 1, member C3	AKR1C3	EC:1.1.1.112 /// EC:1.1.1.188 /// EC:1.1.1.239 /// EC:1.1.1.357 /// EC:1.1.1.64 /// EC:1.3.1.20	Y
207016_s_at	gb:AB015228.1 /DB_XREF=gi:3970845 /GEN=RALDH2 /FEA=FLmRNA /CNT=10 /TID=Hs.95197.0 /TIER=FL /STK=0 /UG=Hs.95197 /LL=8854 /DEF=Homo sapiens mRNA for RALDH2-T, complete cds. /PROD=RALDH2-T /FL=gb:AB015228.1 gb:AB015227.1 gb:AB015226.1 gb:NM_003888.1	AB015228	aldehyde dehydrogenase 1 family, member A2	ALDH1A2	EC:1.2.1.36	Y
229128_s_at	gb:AI697657 /DB_XREF=gi:4985568 /DB_XREF=we16a07.x1 /CLONE=IMAGE:2341236 /FEA=EST /CNT=18 /TID=Hs.71331.1 /TIER=Stack /STK=14 /UG=Hs.71331 /LL=81611 /UG_GENE=MGC5350 /UG_TITLE=hypothetical protein MGC5350	AI697657	acidic nuclear phosphoprotein 32 family member E	ANP32E	---	Y
201012_at	gb:NM_000700.1 /DB_XREF=gi:4502100 /GEN=ANXA1 /FEA=FLmRNA /CNT=457 /TID=Hs.78225.0 /TIER=FL+Stack /STK=162 /UG=Hs.78225 /LL=301 /DEF=Homo sapiens annexin A1 (ANXA1), mRNA. /PROD=annexin I /FL=gb:BC001275.1 gb:NM_000700.1	NM_000700	annexin A1	ANXA1	---	Y
200782_at	gb:NM_001154.2 /DB_XREF=gi:4809273 /GEN=ANXA5 /FEA=FLmRNA /CNT=343 /TID=Hs.300711.0 /TIER=FL+Stack /STK=127 /UG=Hs.300711 /LL=308 /DEF=Homo sapiens annexin A5 (ANXA5), mRNA. /PROD=annexin V /FL=gb:D00172.1 gb:BC001429.1 gb:M21731.1 gb:BC004993.1 gb:M18366.1 gb:J03745.1 gb:M19384.1 gb:NM_001154.2	NM_001154	annexin A5	ANXA5	---	Y
39248_at	Cluster Incl. N74607:za55a01.s1 Homo sapiens cDNA, 3 end /clone=IMAGE-296424 /clone_end=3' /gb=N74607 /gi=1231892 /ug=Hs.234642 /len=487	N74607	aquaporin 3 (Gill blood group)	AQP3	---	Y
203946_s_at	gb:U75667.1 /DB_XREF=gi:1763757 /FEA=FLmRNA /CNT=84 /TID=Hs.172851.0 /TIER=FL /STK=0 /UG=Hs.172851 /LL=384 /UG_GENE=ARG2 /DEF=Human arginase II mRNA, complete cds. /PROD=arginase II /FL=gb:U75667.1 gb:BC001350.1 gb:D86724.1 gb:NM_001172.2 gb:U82256.1	U75667	arginase 2	ARG2	EC:3.5.3.1	Y
203910_at	gb:NM_004815.1 /DB_XREF=gi:4758881 /GEN=PARG1 /FEA=FLmRNA /CNT=91 /TID=Hs.70983.0 /TIER=FL+Stack /STK=17 /UG=Hs.70983 /LL=9411 /DEF=Homo sapiens PTPL1-associated RhoGAP 1 (PARG1), mRNA. /PROD=PTPL1-associated RhoGAP 1 /FL=gb:U90920.1 gb:NM_004815.1	NM_004815	Rho GTPase activating protein 29	ARHGAP29	---	Y
216620_s_at	gb:AF009205.1 /DB_XREF=gi:2454511 /FEA=mRNA /CNT=1 /TID=Hs.20695.1 /TIER=ConsEnd /STK=0 /UG=Hs.20695 /LL=9639 /UG_GENE=ARHGEF10 /DEF=Homo sapiens clone L5 unknown mRNA, partial cds. /PROD=unknown	AF009205	Rho guanine nucleotide exchange factor 10	ARHGEF10	---	Y
235412_at	gb:AI040887 /DB_XREF=gi:3280081 /DB_XREF=ow26a09.x1 /CLONE=IMAGE:1647928 /FEA=EST /CNT=12 /TID=Hs.130839.0 /TIER=ConsEnd /STK=6 /UG=Hs.130839 /UG_TITLE=ESTs	AI040887	Rho guanine nucleotide exchange factor 7	ARHGEF7	---	Y
212614_at	gb:BG285011 /DB_XREF=gi:13036541 /DB_XREF=602409278F1 /CLONE=IMAGE:4538275 /FEA=mRNA /CNT=108 /TID=Hs.12702.0 /TIER=Stack /STK=42 /UG=Hs.12702 /UG_TITLE=Homo sapiens mRNA; cDNA DKFZp586N012 (from clone DKFZp586N012)	BG285011	AT rich interactive domain 5B (MRF1-like)	ARID5B	---	Y
225283_at	gb:AV701177 /DB_XREF=gi:10717507 /DB_XREF=AV701177 /CLONE=ADABIF01 /FEA=mRNA /CNT=95 /TID=Hs.6093.0 /TIER=Stack /STK=32 /UG=Hs.6093 /UG_TITLE=Homo sapiens cDNA: FLJ22783 fis, clone KAIA1993	AV701177	arrestin domain containing 4	ARRDC4	---	Y
201242_s_at	gb:BC000006.1 /DB_XREF=gi:12652534 /FEA=FLmRNA /CNT=301 /TID=Hs.78629.0 /TIER=FL+Stack /STK=63 /UG=Hs.78629 /LL=481 /UG_GENE=ATP1B1 /DEF=Homo sapiens, ATPase, Na+K+ transporting, beta 1 polypeptide, clone MGC:1798, mRNA, complete cds. /PROD=ATPase, Na+K+ transporting, beta 1 polypeptide /FL=gb:NM_001677.1 gb:BC000006.1	BC000006	ATPase, Na+/K+ transporting, beta 1 polypeptide	ATP1B1	EC:3.6.1.3	Y
215716_s_at	gb:L14561 /DB_XREF=gi:4165324 /FEA=mRNA /CNT=6 /TID=Hs.78546.2 /TIER=ConsEnd /STK=0 /UG=Hs.78546 /LL=490 /UG_GENE=ATP2B1 /UG_TITLE=ATPase, Ca++ transporting, plasma membrane 1 /DEF=Homo sapiens plasma membrane calcium ATPase isoform 1 (ATP2B1) gene, alternative splice products, partial cds	L14561	ATPase, Ca++ transporting, plasma membrane 1	ATP2B1	EC:3.6.3.8	Y
212599_at	gb:AK025298.1 /DB_XREF=gi:10437785 /FEA=mRNA /CNT=114 /TID=Hs.32168.0 /TIER=Stack /STK=39 /UG=Hs.32168 /LL=26053 /UG_GENE=KIAA0442 /UG_TITLE=KIAA0442 protein /DEF=Homo sapiens cDNA: FLJ21645 fis, clone COL08436.	AK025298	autism susceptibility candidate 2	AUTS2	---	Y
225612_s_at	gb:BE672260 /DB_XREF=gi:10032801 /DB_XREF=7d27a05.x1 /CLONE=IMAGE:3248432 /FEA=EST /CNT=63 /TID=Hs.101799.0 /TIER=Stack /STK=22 /UG=Hs.101799 /LL=54532 /UG_GENE=KIAA1350 /UG_TITLE=KIAA1350 protein	BE672260	UDP-GlcNAc:betaGal beta-1,3-N-acetylglucosaminyltransferase 5	B3GNT5	EC:2.4.1.206	Y
217911_s_at	gb:NM_004281.1 /DB_XREF=gi:6631072 /GEN=BAG3 /FEA=FLmRNA /CNT=179 /TID=Hs.15259.0 /TIER=FL+Stack /STK=91 /UG=Hs.15259 /LL=9531 /DEF=Homo sapiens BCL2-associated athanogene 3 (BAG3), mRNA. /PROD=BCL2-associated athanogene 3 /FL=gb:AF095193.2 gb:NM_004281.1 gb:AF127139.1 gb:AF071218.2	NM_004281	BCL2-associated athanogene 3	BAG3	---	Y
203304_at	gb:NM_012342.1 /DB_XREF=gi:6912533 /GEN=NMA /FEA=FLmRNA /CNT=150 /TID=Hs.78776.0 /TIER=FL+Stack /STK=41 /UG=Hs.78776 /LL=25805 /DEF=Homo sapiens putative transmembrane protein (NMA), mRNA. /PROD=putative transmembrane protein /FL=gb:NM_012342.1 gb:U23070.1	NM_012342	BMP and activin membrane-bound inhibitor	BAMBI	---	Y
226517_at	gb:AL390172.1 /DB_XREF=gi:9368869 /FEA=mRNA /CNT=58 /TID=Hs.317432.0 /TIER=Stack /STK=18 /UG=Hs.317432 /UG_TITLE=Homo sapiens cDNA: FLJ21270 fis, clone COL01749 /DEF=Homo sapiens mRNA; cDNA DKFZp547I204 (from clone DKFZp547I204).	AL390172	branched chain amino-acid transaminase 1, cytosolic	BCAT1	EC:2.6.1.42	Y
222891_s_at	gb:AI912275 /DB_XREF=gi:5632130 /DB_XREF=wd88d02.x1 /CLONE=IMAGE:2338659 /FEA=FLmRNA /CNT=54 /TID=Hs.130881.0 /TIER=Stack /STK=14 /UG=Hs.130881 /LL=53335 /UG_GENE=BCL11A /UG_TITLE=B-cell CLLlymphoma 11A (zinc finger protein) /FL=gb:NM_022893.1 gb:NM_018014.1	AI912275	B-cell CLL/lymphoma 11A (zinc finger protein)	BCL11A	---	Y
225606_at	gb:AI949179 /DB_XREF=gi:5741489 /DB_XREF=wq08h09.x1 /CLONE=IMAGE:2470721 /FEA=mRNA /CNT=121 /TID=Hs.84063.0 /TIER=Stack /STK=49 /UG=Hs.84063 /UG_TITLE=Homo sapiens cDNA: FLJ23507 fis, clone LNG03128	AI949179	BCL2-like 11 (apoptosis facilitator)	BCL2L11	---	Y
230896_at	gb:AA833830 /DB_XREF=gi:2908598 /DB_XREF=od62c10.s1 /CLONE=IMAGE:1372530 /FEA=EST /CNT=15 /TID=Hs.120591.0 /TIER=Stack /STK=9 /UG=Hs.120591 /UG_TITLE=ESTs	AA833830	BEN domain containing 4	BEND4	---	Y
218332_at	gb:NM_018476.1 /DB_XREF=gi:8923715 /GEN=HBEX2 /FEA=FLmRNA /CNT=116 /TID=Hs.283719.0 /TIER=FL+Stack /STK=54 /UG=Hs.283719 /LL=55859 /DEF=Homo sapiens uncharacterized hypothalamus protein HBEX2 (HBEX2), mRNA. /PROD=uncharacterized hypothalamus protein HBEX2 /FL=gb:AF220189.1 gb:NM_018476.1 gb:AF237783.1 gb:AF183416.1	NM_018476	brain expressed X-linked 1	BEX1	---	Y
224367_at	gb:AF251053.1 /DB_XREF=gi:13625167 /FEA=FLmRNA /CNT=1 /TID=HsAffx.900523.838 /TIER=FL /STK=0 /DEF=Homo sapiens X-linked protein mRNA, complete cds. /PROD=X-linked protein /FL=gb:AF251053.1	AF251053	brain expressed X-linked 2	BEX2	---	Y
229963_at	gb:AV726956 /DB_XREF=gi:10836377 /DB_XREF=AV726956 /CLONE=HTCAYD01 /FEA=EST /CNT=10 /TID=Hs.47209.0 /TIER=Stack /STK=8 /UG=Hs.47209 /UG_TITLE=ESTs, Weakly similar to C35826 hypothetical 13K protein A (H.sapiens)	AV726956	brain expressed X-linked 5	BEX5	---	Y
201170_s_at	gb:NM_003670.1 /DB_XREF=gi:4503298 /GEN=BHLHB2 /FEA=FLmRNA /CNT=243 /TID=Hs.171825.0 /TIER=FL+Stack /STK=55 /UG=Hs.171825 /LL=8553 /DEF=Homo sapiens basic helix-loop-helix domain containing, class B, 2 (BHLHB2), mRNA. /PROD=differentiated embryo chondrocyte expressed gene1 /FL=gb:AB004066.1 gb:NM_003670.1	NM_003670	basic helix-loop-helix family, member e40	BHLHE40	---	Y
205780_at	gb:NM_001197.2 /DB_XREF=gi:7262371 /GEN=BIK /FEA=FLmRNA /CNT=47 /TID=Hs.155419.0 /TIER=FL+Stack /STK=24 /UG=Hs.155419 /LL=638 /DEF=Homo sapiens BCL2-interacting killer (apoptosis-inducing) (BIK), mRNA. /PROD=BCL2-interacting killer /FL=gb:NM_001197.2 gb:BC001599.1 gb:U34584.1 gb:U49730.1	NM_001197	BCL2-interacting killer (apoptosis-inducing)	BIK	---	Y
206255_at	gb:NM_001715.1 /DB_XREF=gi:4502412 /GEN=BLK /FEA=FLmRNA /CNT=44 /TID=Hs.2243.0 /TIER=FL+Stack /STK=20 /UG=Hs.2243 /LL=640 /DEF=Homo sapiens B lymphoid tyrosine kinase (BLK), mRNA. /PROD=B lymphoid tyrosine kinase /FL=gb:NM_001715.1	NM_001715	BLK proto-oncogene, Src family tyrosine kinase	BLK	EC:2.7.10.2	Y
227099_s_at	gb:AW276078 /DB_XREF=gi:6663108 /DB_XREF=xq45b09.x1 /CLONE=IMAGE:2753561 /FEA=EST /CNT=55 /TID=Hs.127824.0 /TIER=Stack /STK=45 /UG=Hs.127824 /UG_TITLE=ESTs, Weakly similar to weak similarity to collagens (C.elegans)	AW276078	chromosome 11 open reading frame 96	C11orf96	---	Y
238365_s_at	gb:AI638342 /DB_XREF=gi:4690576 /DB_XREF=tt09g10.x1 /CLONE=IMAGE:2240322 /FEA=EST /CNT=8 /TID=Hs.158272.0 /TIER=ConsEnd /STK=5 /UG=Hs.158272 /UG_TITLE=ESTs	AI638342	chromosome 1 open reading frame 228	C1orf228	---	Y
208683_at	gb:M23254.1 /DB_XREF=gi:511636 /GEN=CANP /FEA=FLmRNA /CNT=342 /TID=Hs.76288.0 /TIER=FL+Stack /STK=132 /UG=Hs.76288 /LL=824 /DEF=Human Ca2-activated neutral protease large subunit (CANP) mRNA, complete cds. /PROD=neutral protease large subunit /FL=gb:NM_001748.3 gb:AF261089.1 gb:M23254.1	M23254	calpain 2, (m/II) large subunit	CAPN2	EC:3.4.22.53	Y
226085_at	gb:AA181060 /DB_XREF=gi:1764543 /DB_XREF=zp66h06.s1 /CLONE=IMAGE:625211 /FEA=EST /CNT=63 /TID=Hs.12484.0 /TIER=Stack /STK=36 /UG=Hs.12484 /UG_TITLE=Human clone 23826 mRNA sequence	AA181060	chromobox homolog 5	CBX5	---	Y
200953_s_at	gb:NM_001759.1 /DB_XREF=gi:4502616 /GEN=CCND2 /FEA=FLmRNA /CNT=309 /TID=Hs.75586.0 /TIER=FL+Stack /STK=68 /UG=Hs.75586 /LL=894 /DEF=Homo sapiens cyclin D2 (CCND2), mRNA. /PROD=cyclin D2 /FL=gb:M90813.1 gb:NM_001759.1 gb:D13639.1	NM_001759	cyclin D2	CCND2	---	Y
207445_s_at	gb:AF145439.1 /DB_XREF=gi:7673008 /GEN=CCR9 /FEA=FLmRNA /CNT=6 /TID=Hs.225946.0 /TIER=FL /STK=2 /UG=Hs.225946 /LL=10803 /DEF=Homo sapiens CC chemokine receptor 9A (CCR9) mRNA, alternatively spliced, complete cds. /PROD=CC chemokine receptor 9A /FL=gb:AF145439.1 gb:NM_006641.1	AF145439	chemokine (C-C motif) receptor 9	CCR9	---	Y
210325_at	gb:M28825.1 /DB_XREF=gi:180035 /GEN=CD1A /FEA=FLmRNA /CNT=16 /TID=Hs.1309.0 /TIER=FL /STK=0 /UG=Hs.1309 /LL=909 /UG_TITLE=CD1A antigen, a polypeptide /DEF=Human thymocyte antigen CD1a mRNA, complete cds. /FL=gb:M28825.1	M28825	CD1a molecule	CD1A	---	Y
206749_at	gb:NM_001764.1 /DB_XREF=gi:4502644 /GEN=CD1B /FEA=FLmRNA /CNT=9 /TID=Hs.1310.0 /TIER=FL /STK=0 /UG=Hs.1310 /LL=910 /DEF=Homo sapiens CD1B antigen, b polypeptide (CD1B), mRNA. /PROD=CD1B antigen, b polypeptide /FL=gb:NM_001764.1 gb:M28826.1	NM_001764	CD1b molecule	CD1B	---	Y
208592_s_at	gb:NM_030893.1 /DB_XREF=gi:13569859 /GEN=CD1E /FEA=FLmRNA /CNT=1 /TID=HsAffx.900105.1081 /TIER=FL /STK=0 /DEF=Homo sapiens CD1E antigen, e polypeptide (CD1E), mRNA. /PROD=CD1E antigen, e polypeptide /FL=gb:NM_030893.1	NM_030893	CD1e molecule	CD1E	---	Y
205831_at	gb:NM_001767.1 /DB_XREF=gi:4502652 /GEN=CD2 /FEA=FLmRNA /CNT=27 /TID=Hs.89476.0 /TIER=FL+Stack /STK=12 /UG=Hs.89476 /LL=914 /DEF=Homo sapiens CD2 antigen (p50), sheep red blood cell receptor (CD2), mRNA. /PROD=CD2 antigen (p50), sheep red blood cellreceptor /FL=gb:M16445.1 gb:M14362.1 gb:NM_001767.1 gb:M16336.1	NM_001767	CD2 molecule	CD2	---	Y
209583_s_at	gb:AF063591.1 /DB_XREF=gi:12002013 /FEA=FLmRNA /CNT=108 /TID=Hs.79015.0 /TIER=FL+Stack /STK=37 /UG=Hs.79015 /LL=4345 /UG_GENE=MOX2 /DEF=Homo sapiens brain my033 protein mRNA, complete cds. /PROD=brain my033 protein /FL=gb:AF063591.1	AF063591	CD200 molecule	CD200	---	Y
206545_at	gb:NM_006139.1 /DB_XREF=gi:5453610 /GEN=CD28 /FEA=FLmRNA /CNT=13 /TID=Hs.1987.0 /TIER=FL /STK=4 /UG=Hs.1987 /LL=940 /DEF=Homo sapiens CD28 antigen (Tp44) (CD28), mRNA. /PROD=CD28 antigen (Tp44) /FL=gb:J02988.1 gb:AF222342.1 gb:NM_006139.1	NM_006139	CD28 molecule	CD28	---	Y
201925_s_at	gb:NM_000574.1 /DB_XREF=gi:10835142 /GEN=DAF /FEA=FLmRNA /CNT=314 /TID=Hs.1369.0 /TIER=FL+Stack /STK=84 /UG=Hs.1369 /LL=1604 /DEF=Homo sapiens decay accelerating factor for complement (CD55, Cromer blood group system) (DAF), mRNA. /PROD=decay accelerating factor for complement (CD55,Cromer blood group system) /FL=gb:BC001288.1 gb:M31516.1 gb:NM_000574.1	NM_000574	CD55 molecule, decay accelerating factor for complement (Cromer blood group)	CD55	---	Y
209795_at	gb:L07555.1 /DB_XREF=gi:291897 /FEA=FLmRNA /CNT=66 /TID=Hs.82401.0 /TIER=FL+Stack /STK=15 /UG=Hs.82401 /LL=969 /UG_GENE=CD69 /DEF=Homo sapiens early activation antigen CD69 mRNA, complete cds. /PROD=early activation antigen CD69 /FL=gb:L07555.1 gb:NM_001781.1	L07555	CD69 molecule	CD69	---	Y
214551_s_at	gb:NM_006137.2 /DB_XREF=gi:7382452 /GEN=CD7 /FEA=FLmRNA /CNT=3 /TID=Hs.36972.1 /TIER=FL /STK=0 /UG=Hs.36972 /LL=924 /DEF=Homo sapiens CD7 antigen (p41) (CD7), mRNA. /PROD=CD7 antigen (p41) /FL=gb:NM_006137.2	NM_006137	CD7 molecule	CD7	---	Y
205758_at	gb:AW006735 /DB_XREF=gi:5855513 /DB_XREF=wr28g01.x1 /CLONE=IMAGE:2489040 /FEA=FLmRNA /CNT=32 /TID=Hs.85258.0 /TIER=Stack /STK=18 /UG=Hs.85258 /LL=925 /UG_GENE=CD8A /UG_TITLE=CD8 antigen, alpha polypeptide (p32) /FL=gb:NM_001768.1	AW006735	CD8a molecule	CD8A	---	Y
201005_at	gb:NM_001769.1 /DB_XREF=gi:4502692 /GEN=CD9 /FEA=FLmRNA /CNT=342 /TID=Hs.1244.0 /TIER=FL+Stack /STK=126 /UG=Hs.1244 /LL=928 /DEF=Homo sapiens CD9 antigen (p24) (CD9), mRNA. /PROD=CD9 antigen (p24) /FL=gb:NM_001769.1 gb:L34068.1 gb:M38690.1	NM_001769	CD9 molecule	CD9	---	Y
202870_s_at	gb:NM_001255.1 /DB_XREF=gi:4557436 /GEN=CDC20 /FEA=FLmRNA /CNT=164 /TID=Hs.82906.0 /TIER=FL+Stack /STK=20 /UG=Hs.82906 /LL=991 /DEF=Homo sapiens CDC20 (cell division cycle 20, S. cerevisiae, homolog) (CDC20), mRNA. /PROD=cell division cycle 20 /FL=gb:BC001088.1 gb:AF099644.1 gb:U05340.1 gb:NM_001255.1	NM_001255	cell division cycle 20	CDC20	---	Y
203213_at	gb:AL524035 /DB_XREF=gi:12787528 /DB_XREF=AL524035 /CLONE=CS0DC003YN06 (3 prime) /FEA=FLmRNA /CNT=112 /TID=Hs.184572.0 /TIER=Stack /STK=28 /UG=Hs.184572 /LL=983 /UG_GENE=CDC2 /UG_TITLE=cell division cycle 2, G1 to S and G2 to M /FL=gb:NM_001786.1	AL524035	cyclin-dependent kinase 1	CDK1	EC:2.7.11.22 /// EC:2.7.11.23	Y
1555758_a_at	gb:AF213040.1 /DB_XREF=gi:12734657 /TID=Hs2.84113.5 /CNT=1 /FEA=FLmRNA /TIER=FL /STK=1 /LL=1033 /UG_GENE=CDKN3 /UG=Hs.84113 /DEF=Homo sapiens isolate BX-11 mutant cyclin-dependent kinase associated protein phosphatase mRNA, complete cds. /PROD=mutant cyclin-dependent kinase associatedprotein phosphatase /FL=gb:AF213040.1	AF213040	cyclin-dependent kinase inhibitor 3	CDKN3	EC:3.1.3.16 /// EC:3.1.3.48	Y
226610_at	gb:AA722878 /DB_XREF=gi:2740585 /DB_XREF=zg89f10.s1 /CLONE=IMAGE:409771 /FEA=EST /CNT=47 /TID=Hs.326184.0 /TIER=Stack /STK=27 /UG=Hs.326184 /UG_TITLE=ESTs	AA722878	centromere protein V	CENPV	---	Y
244033_at	gb:AI937080 /DB_XREF=gi:5675950 /DB_XREF=wp72g12.x1 /CLONE=IMAGE:2467366 /FEA=EST /CNT=3 /TID=Hs.216593.0 /TIER=ConsEnd /STK=3 /UG=Hs.216593 /UG_TITLE=ESTs	AI937080	centrosomal protein 128kDa	CEP128	---	Y
213060_s_at	gb:U58515.1 /DB_XREF=gi:1439567 /GEN=HUMTCHIT /FEA=mRNA /CNT=86 /TID=Hs.154138.1 /TIER=Stack /STK=36 /UG=Hs.154138 /LL=1117 /DEF=Human chitinase (HUMTCHIT) mRNA, exon 1b form, partial cds. /PROD=chitinase	U58515	chitinase 3-like 2	CHI3L2	---	Y
205131_x_at	gb:NM_002975.1 /DB_XREF=gi:4506802 /GEN=SCGF /FEA=FLmRNA /CNT=47 /TID=Hs.105927.0 /TIER=FL+Stack /STK=29 /UG=Hs.105927 /LL=6320 /DEF=Homo sapiens stem cell growth factor; lymphocyte secreted C-type lectin (SCGF), mRNA. /PROD=stem cell growth factor; lymphocyte secretedC-type lectin /FL=gb:AF020044.1 gb:NM_002975.1 gb:AB009244.1	NM_002975	C-type lectin domain family 11, member A	CLEC11A	---	Y
209732_at	gb:BC005254.1 /DB_XREF=gi:13528920 /FEA=FLmRNA /CNT=70 /TID=Hs.85201.0 /TIER=FL+Stack /STK=18 /UG=Hs.85201 /LL=9976 /UG_GENE=CLECSF2 /DEF=Homo sapiens, Similar to C-type (calcium dependent, carbohydrate-recognition domain) lectin, superfamily member 2 (activation-induced), clone MGC:12289, mRNA, complete cds. /PROD=Similar to C-type (calcium dependent,carbohydrate-recognition domain) lectin, supe…	BC005254	C-type lectin domain family 2, member B	CLEC2B	---	Y
201560_at	gb:NM_013943.1 /DB_XREF=gi:7330334 /GEN=CLIC4 /FEA=FLmRNA /CNT=281 /TID=Hs.25035.0 /TIER=FL+Stack /STK=61 /UG=Hs.25035 /LL=25932 /DEF=Homo sapiens chloride intracellular channel 4 (CLIC4), mRNA. /PROD=chloride intracellular channel 4 /FL=gb:AF109196.1 gb:AL117424.1 gb:NM_013943.1 gb:AF097330.1	NM_013943	chloride intracellular channel 4	CLIC4	---	Y
226939_at	gb:AI202327 /DB_XREF=gi:3754933 /DB_XREF=qs66a07.x1 /CLONE=IMAGE:1943028 /FEA=EST /CNT=33 /TID=Hs.44833.0 /TIER=Stack /STK=12 /UG=Hs.44833 /UG_TITLE=ESTs	AI202327	cytoplasmic polyadenylation element binding protein 2	CPEB2	---	Y
224831_at	gb:BE620832 /DB_XREF=gi:9891770 /DB_XREF=601483436T1 /CLONE=IMAGE:3886112 /FEA=mRNA /CNT=144 /TID=Hs.301444.0 /TIER=Stack /STK=23 /UG=Hs.301444 /LL=80315 /UG_GENE=KIAA1673 /UG_TITLE=KIAA1673	BE620832	cytoplasmic polyadenylation element binding protein 4	CPEB4	---	Y
239205_s_at	gb:BE552138 /DB_XREF=gi:9793830 /DB_XREF=hw29d02.x1 /CLONE=IMAGE:3184323 /FEA=EST /CNT=9 /TID=Hs.89688.0 /TIER=ConsEnd /STK=4 /UG=Hs.89688 /UG_TITLE=ESTs, Highly similar to A34924 complement C3bC4b receptor-like protein precursor (H.sapiens)	BE552138	complement component (3b/4b) receptor 1 (Knops blood group) /// complement component (3b/4b) receptor 1-like	CR1 /// CR1L	---	Y
205544_s_at	gb:NM_001877.1 /DB_XREF=gi:4503026 /GEN=CR2 /FEA=FLmRNA /CNT=65 /TID=Hs.73792.0 /TIER=FL+Stack /STK=33 /UG=Hs.73792 /LL=1380 /DEF=Homo sapiens complement component (3dEpstein Barr virus) receptor 2 (CR2), mRNA. /PROD=complement component (3dEpstein Barr virus)receptor 2 /FL=gb:NM_001877.1 gb:M26004.1	NM_001877	complement component (3d/Epstein Barr virus) receptor 2	CR2	---	Y
207630_s_at	gb:NM_001881.1 /DB_XREF=gi:4503038 /GEN=CREM /FEA=FLmRNA /CNT=3 /TID=Hs.155924.0 /TIER=FL /STK=0 /UG=Hs.155924 /LL=1390 /DEF=Homo sapiens cAMP responsive element modulator (CREM), mRNA. /PROD=cAMP responsive element modulator /FL=gb:NM_001881.1 gb:S68271.1	NM_001881	cAMP responsive element modulator	CREM	---	Y
205081_at	gb:NM_001311.1 /DB_XREF=gi:4503046 /GEN=CRIP1 /FEA=FLmRNA /CNT=42 /TID=Hs.17409.0 /TIER=FL /STK=0 /UG=Hs.17409 /LL=1396 /DEF=Homo sapiens cysteine-rich protein 1 (intestinal) (CRIP1), mRNA. /PROD=cysteine-rich protein 1 (intestinal) /FL=gb:U58630.1 gb:BC002738.1 gb:NM_001311.1 gb:U09770.1	NM_001311	cysteine-rich protein 1 (intestinal)	CRIP1	---	Y
231223_at	gb:R41565 /DB_XREF=gi:816865 /DB_XREF=yf88e01.s1 /CLONE=IMAGE:29531 /FEA=EST /CNT=8 /TID=Hs.21925.0 /TIER=Stack /STK=8 /UG=Hs.21925 /UG_TITLE=ESTs	R41565	CUB and Sushi multiple domains 1	CSMD1	---	Y
225681_at	gb:AA584310 /DB_XREF=gi:2368919 /DB_XREF=nn79g01.s1 /CLONE=IMAGE:1090128 /FEA=EST /CNT=87 /TID=Hs.283713.0 /TIER=Stack /STK=54 /UG=Hs.283713 /UG_TITLE=ESTs, Weakly similar to ORF YGL050w (S.cerevisiae)	AA584310	collagen triple helix repeat containing 1	CTHRC1	---	Y
203917_at	gb:NM_001338.1 /DB_XREF=gi:4503172 /GEN=CXADR /FEA=FLmRNA /CNT=84 /TID=Hs.79187.0 /TIER=FL+Stack /STK=40 /UG=Hs.79187 /LL=1525 /DEF=Homo sapiens coxsackie virus and adenovirus receptor (CXADR), mRNA. /PROD=coxsackie virus and adenovirus receptor /FL=gb:U90716.1 gb:NM_001338.1 gb:BC003684.1	NM_001338	coxsackie virus and adenovirus receptor	CXADR	---	Y
226374_at	gb:BG260087 /DB_XREF=gi:12769903 /DB_XREF=602371673F1 /CLONE=IMAGE:4479642 /FEA=EST /CNT=51 /TID=Hs.7956.0 /TIER=Stack /STK=31 /UG=Hs.7956 /UG_TITLE=ESTs	BG260087	coxsackie virus and adenovirus receptor	CXADR	---	Y
209774_x_at	gb:M57731.1 /DB_XREF=gi:183626 /GEN=gro-beta /FEA=FLmRNA /CNT=68 /TID=Hs.75765.0 /TIER=FL /STK=0 /UG=Hs.75765 /LL=2920 /DEF=Human gro-beta mRNA, complete cds. /PROD=cytokine gro-beta /FL=gb:NM_002089.1 gb:M57731.1 gb:M36820.1	M57731	chemokine (C-X-C motif) ligand 2	CXCL2	---	Y
207850_at	gb:NM_002090.1 /DB_XREF=gi:4504156 /GEN=GRO3 /FEA=FLmRNA /CNT=4 /TID=Hs.89690.0 /TIER=FL /STK=0 /UG=Hs.89690 /LL=2921 /DEF=Homo sapiens GRO3 oncogene (GRO3), mRNA. /PROD=GRO3 oncogene /FL=gb:NM_002090.1 gb:M36821.1	NM_002090	chemokine (C-X-C motif) ligand 3	CXCL3	---	Y
1555989_at	gb:AA890373 /DB_XREF=gi:3017252 /DB_XREF=ak13e07.s1 /CLONE=IMAGE:1405860 /TID=Hs2.356537.1 /CNT=10 /FEA=mRNA /TIER=Stack /STK=9 /UG=Hs.356537 /UG_TITLE=Homo sapiens mRNA; cDNA DKFZp564M243 (from clone DKFZp564M243)	AA890373	dishevelled associated activator of morphogenesis 1	DAAM1	---	Y
222101_s_at	gb:BF222893 /DB_XREF=gi:11130070 /DB_XREF=7q24f08.x1 /CLONE=IMAGE:3699231 /FEA=EST /CNT=9 /TID=Hs.9658.1 /TIER=Stack /STK=9 /UG=Hs.9658 /LL=79592 /UG_GENE=FLJ11790 /UG_TITLE=hypothetical protein FLJ11790	BF222893	dachsous cadherin-related 1	DCHS1	---	Y
205000_at	gb:NM_004660.2 /DB_XREF=gi:13514808 /GEN=DBY /FEA=FLmRNA /CNT=47 /TID=Hs.99120.0 /TIER=FL+Stack /STK=11 /UG=Hs.99120 /LL=8653 /DEF=Homo sapiens DEADH (Asp-Glu-Ala-AspHis) box polypeptide, Y chromosome (DBY), mRNA. /PROD=DEADH (Asp-Glu-Ala-AspHis) box polypeptide, Ychromosome /FL=gb:NM_004660.2 gb:AF000985.1 gb:AF000984.1	NM_004660	DEAD (Asp-Glu-Ala-Asp) box helicase 3, Y-linked	DDX3Y	EC:3.6.4.13	Y
221081_s_at	gb:NM_024901.1 /DB_XREF=gi:13376358 /GEN=FLJ22457 /FEA=FLmRNA /CNT=2 /TID=Hs.238707.0 /TIER=FL /STK=0 /UG=Hs.238707 /LL=79961 /DEF=Homo sapiens hypothetical protein FLJ22457 (FLJ22457), mRNA. /PROD=hypothetical protein FLJ22457 /FL=gb:NM_024901.1	NM_024901	DENN/MADD domain containing 2D	DENND2D	---	Y
212561_at	gb:AA349595 /DB_XREF=gi:2001934 /DB_XREF=EST56429 /FEA=mRNA /CNT=134 /TID=Hs.26797.0 /TIER=Stack /STK=42 /UG=Hs.26797 /LL=23258 /UG_GENE=KIAA1091 /UG_TITLE=KIAA1091 protein	AA349595	DENN/MADD domain containing 5A	DENND5A	---	Y
1554334_a_at	gb:BC031044.1 /DB_XREF=gi:21410572 /TID=Hs2.76853.2 /CNT=4 /FEA=FLmRNA /TIER=FL /STK=2 /LL=55466 /UG_GENE=DNAJA4 /UG=Hs.76853 /DEF=Homo sapiens, Similar to DnaJ (Hsp40) homolog, subfamily A, member 4, clone MGC:33002 IMAGE:5277834, mRNA, complete cds. /PROD=Similar to DnaJ (Hsp40) homolog, subfamily A,member 4 /FL=gb:BC031044.1	BC031044	DnaJ (Hsp40) homolog, subfamily A, member 4	DNAJA4	---	Y
218435_at	gb:NM_013238.1 /DB_XREF=gi:7019452 /GEN=MCJ /FEA=FLmRNA /CNT=95 /TID=Hs.279884.0 /TIER=FL+Stack /STK=50 /UG=Hs.279884 /LL=29103 /DEF=Homo sapiens DNAJ domain-containing (MCJ), mRNA. /PROD=DNAJ domain-containing /FL=gb:NM_013238.1 gb:AF126743.1	NM_013238	DnaJ (Hsp40) homolog, subfamily C, member 15	DNAJC15	---	Y
210487_at	gb:M11722.1 /DB_XREF=gi:339436 /GEN=LA0024A /FEA=FLmRNA /CNT=9 /TID=Hs.272537.0 /TIER=FL /STK=0 /UG=Hs.272537 /LL=1791 /DEF=Human terminal transferase mRNA, complete cds. /PROD=terminal transferase /FL=gb:M11722.1 gb:NM_004088.1	M11722	DNA nucleotidylexotransferase	DNTT	EC:2.7.7.31	Y
230263_s_at	gb:BF447954 /DB_XREF=gi:11513092 /DB_XREF=7q97e11.x1 /CLONE=IMAGE:3706460 /FEA=EST /CNT=10 /TID=Hs.131705.0 /TIER=Stack /STK=9 /UG=Hs.131705 /UG_TITLE=ESTs	BF447954	dedicator of cytokinesis 5	DOCK5	---	Y
200762_at	gb:NM_001386.1 /DB_XREF=gi:4503376 /GEN=DPYSL2 /FEA=FLmRNA /CNT=327 /TID=Hs.173381.0 /TIER=FL+Stack /STK=66 /UG=Hs.173381 /LL=1808 /DEF=Homo sapiens dihydropyrimidinase-like 2 (DPYSL2), mRNA. /PROD=dihydropyrimidinase-like 2 /FL=gb:D78013.1 gb:U97105.1 gb:NM_001386.1 gb:U17279.1	NM_001386	dihydropyrimidinase-like 2	DPYSL2	---	Y
209457_at	gb:U16996.1 /DB_XREF=gi:642012 /FEA=FLmRNA /CNT=101 /TID=Hs.2128.0 /TIER=FL /STK=0 /UG=Hs.2128 /LL=1847 /UG_GENE=DUSP5 /DEF=Human protein tyrosine phosphatase mRNA, complete cds. /PROD=protein tyrosine phosphatase /FL=gb:NM_004419.2 gb:U15932.2 gb:U16996.1	U16996	dual specificity phosphatase 5	DUSP5	EC:3.1.3.16 /// EC:3.1.3.48	Y
208891_at	gb:BC003143.1 /DB_XREF=gi:13111942 /FEA=FLmRNA /CNT=257 /TID=Hs.180383.1 /TIER=FL+Stack /STK=47 /UG=Hs.180383 /LL=1848 /UG_GENE=DUSP6 /DEF=Homo sapiens, dual specificity phosphatase 6, clone MGC:3789, mRNA, complete cds. /PROD=dual specificity phosphatase 6 /FL=gb:NM_001946.1 gb:AB013382.1 gb:BC003562.1 gb:BC003143.1 gb:BC005047.1	BC003143	dual specificity phosphatase 6	DUSP6	EC:3.1.3.16 /// EC:3.1.3.48	Y
228033_at	gb:AI341146 /DB_XREF=gi:4078073 /DB_XREF=qx89f02.x1 /CLONE=IMAGE:2009691 /FEA=mRNA /CNT=20 /TID=Hs.144687.0 /TIER=Stack /STK=10 /UG=Hs.144687 /UG_TITLE=Homo sapiens cDNA FLJ12981 fis, clone NT2RP2006454	AI341146	E2F transcription factor 7	E2F7	---	Y
219787_s_at	gb:NM_018098.1 /DB_XREF=gi:8922431 /GEN=FLJ10461 /FEA=FLmRNA /CNT=18 /TID=Hs.122579.0 /TIER=FL /STK=0 /UG=Hs.122579 /LL=55710 /DEF=Homo sapiens hypothetical protein FLJ10461 (FLJ10461), mRNA. /PROD=hypothetical protein FLJ10461 /FL=gb:NM_018098.1	NM_018098	epithelial cell transforming 2	ECT2	---	Y
227404_s_at	gb:AI459194 /DB_XREF=gi:4311773 /DB_XREF=tj54g06.x1 /CLONE=IMAGE:2145370 /FEA=EST /CNT=42 /TID=Hs.326035.1 /TIER=Stack /STK=26 /UG=Hs.326035 /LL=1958 /UG_GENE=EGR1 /UG_TITLE=early growth response 1	AI459194	early growth response 1	EGR1	---	Y
204409_s_at	gb:BC005248.1 /DB_XREF=gi:13528902 /FEA=FLmRNA /CNT=113 /TID=Hs.155103.0 /TIER=FL+Stack /STK=59 /UG=Hs.155103 /LL=9086 /UG_GENE=EIF1AY /DEF=Homo sapiens, clone MGC:12282, mRNA, complete cds. /PROD=Unknown (protein for MGC:12282) /FL=gb:AF000987.1 gb:NM_004681.1 gb:BC005248.1	BC005248	eukaryotic translation initiation factor 1A, Y-linked	EIF1AY	---	Y
201123_s_at	gb:NM_001970.1 /DB_XREF=gi:4503544 /GEN=EIF5A /FEA=FLmRNA /CNT=339 /TID=Hs.119140.0 /TIER=FL /STK=0 /UG=Hs.119140 /LL=1984 /DEF=Homo sapiens eukaryotic translation initiation factor 5A (EIF5A), mRNA. /PROD=eukaryotic translation initiation factor 5A /FL=gb:BC000751.1 gb:BC001832.1 gb:NM_001970.1 gb:M23419.1	NM_001970	eukaryotic translation initiation factor 5A	EIF5A	---	Y
226099_at	gb:AI924426 /DB_XREF=gi:5660390 /DB_XREF=wn46g03.x1 /CLONE=IMAGE:2448532 /FEA=EST /CNT=46 /TID=Hs.173334.1 /TIER=Stack /STK=8 /UG=Hs.173334 /LL=22936 /UG_GENE=ELL2 /UG_TITLE=ELL-RELATED RNA POLYMERASE II, ELONGATION FACTOR	AI924426	elongation factor, RNA polymerase II, 2	ELL2	---	Y
219532_at	gb:NM_022726.1 /DB_XREF=gi:12232378 /GEN=ELOVL4 /FEA=FLmRNA /CNT=26 /TID=Hs.101915.0 /TIER=FL+Stack /STK=9 /UG=Hs.101915 /LL=6785 /DEF=Homo sapiens Stargardt disease 3 (autosomal dominant) (ELOVL4), mRNA. /PROD=Stargardt disease 3 (autosomal dominant) /FL=gb:AF277094.1 gb:NM_022726.1	NM_022726	ELOVL fatty acid elongase 4	ELOVL4	EC:2.3.1.199	Y
201324_at	gb:NM_001423.1 /DB_XREF=gi:4503558 /GEN=EMP1 /FEA=FLmRNA /CNT=250 /TID=Hs.79368.0 /TIER=FL+Stack /STK=64 /UG=Hs.79368 /LL=2012 /DEF=Homo sapiens epithelial membrane protein 1 (EMP1), mRNA. /PROD=epithelial membrane protein 1 /FL=gb:U77085.1 gb:NM_001423.1 gb:U43916.1	NM_001423	epithelial membrane protein 1	EMP1	---	Y
204844_at	gb:L12468.1 /DB_XREF=gi:347892 /FEA=FLmRNA /CNT=81 /TID=Hs.291.0 /TIER=FL /STK=5 /UG=Hs.291 /LL=2028 /UG_GENE=ENPEP /DEF=Homo sapiens aminopeptidase A mRNA, complete cds. /PROD=aminopeptidase A /FL=gb:L12468.1 gb:NM_001977.1 gb:L14721.1	L12468	glutamyl aminopeptidase (aminopeptidase A)	ENPEP	EC:3.4.11.7	Y
200878_at	gb:AF052094.1 /DB_XREF=gi:3360400 /FEA=FLmRNA /CNT=412 /TID=Hs.8136.0 /TIER=Stack /STK=168 /UG=Hs.8136 /LL=2034 /UG_GENE=EPAS1 /UG_TITLE=endothelial PAS domain protein 1 /DEF=Homo sapiens clone 23698 mRNA sequence. /FL=gb:U51626.1 gb:U81984.1 gb:NM_001430.1	AF052094	endothelial PAS domain protein 1	EPAS1	---	Y
204718_at	gb:NM_004445.1 /DB_XREF=gi:4758291 /GEN=EPHB6 /FEA=FLmRNA /CNT=49 /TID=Hs.3796.0 /TIER=FL+Stack /STK=15 /UG=Hs.3796 /LL=2051 /DEF=Homo sapiens EphB6 (EPHB6) mRNA. /PROD=EphB6 /FL=gb:D83492.1 gb:NM_004445.1	NM_004445	EPH receptor B6	EPHB6	EC:2.7.10.1	Y
203349_s_at	gb:NM_004454.1 /DB_XREF=gi:4758315 /GEN=ETV5 /FEA=FLmRNA /CNT=128 /TID=Hs.43697.0 /TIER=FL+Stack /STK=35 /UG=Hs.43697 /LL=2119 /DEF=Homo sapiens ets variant gene 5 (ets-related molecule) (ETV5), mRNA. /PROD=ets variant gene 5 (ets-related molecule) /FL=gb:NM_004454.1	NM_004454	ets variant 5	ETV5	---	Y
208621_s_at	gb:BF663141 /DB_XREF=gi:11937036 /DB_XREF=602145063F1 /CLONE=IMAGE:4308686 /FEA=FLmRNA /CNT=478 /TID=Hs.155191.0 /TIER=Stack /STK=19 /UG=Hs.155191 /LL=7430 /UG_GENE=VIL2 /UG_TITLE=villin 2 (ezrin) /FL=gb:NM_003379.2 gb:AL162086.1 gb:J05021.1	BF663141	ezrin	EZR	---	Y
223058_at	gb:AL136885.1 /DB_XREF=gi:12053268 /GEN=DKFZp434P116 /FEA=FLmRNA /CNT=252 /TID=Hs.103378.0 /TIER=FL /STK=0 /UG=Hs.103378 /DEF=Homo sapiens mRNA; cDNA DKFZp434P116 (from clone DKFZp434P116); complete cds. /PROD=hypothetical protein /FL=gb:BC004872.1 gb:AL136885.1	AL136885	family with sequence similarity 107, member B	FAM107B	---	Y
226863_at	gb:AI674565 /DB_XREF=gi:4875045 /DB_XREF=wc03c02.x1 /CLONE=IMAGE:2314082 /FEA=mRNA /CNT=45 /TID=Hs.8379.0 /TIER=Stack /STK=17 /UG=Hs.8379 /UG_TITLE=Homo sapiens mRNA; cDNA DKFZp586L2424 (from clone DKFZp586L2424)	AI674565	family with sequence similarity 110, member C	FAM110C	---	Y
219709_x_at	gb:NM_023933.1 /DB_XREF=gi:13027599 /GEN=MGC2494 /FEA=FLmRNA /CNT=28 /TID=Hs.166244.0 /TIER=FL /STK=0 /UG=Hs.166244 /LL=65990 /DEF=Homo sapiens hypothetical protein MGC2494 (MGC2494), mRNA. /PROD=hypothetical protein MGC2494 /FL=gb:BC001181.1 gb:BC002624.1 gb:NM_023933.1	NM_023933	family with sequence similarity 173, member A	FAM173A	---	Y
229390_at	gb:AV734646 /DB_XREF=gi:10852191 /DB_XREF=AV734646 /CLONE=cdAAGE02 /FEA=EST /CNT=18 /TID=Hs.54277.2 /TIER=Stack /STK=15 /UG=Hs.54277 /LL=9130 /UG_GENE=DXS9928E /UG_TITLE=DNA segment on chromosome X (unique) 9928 expressed sequence	AV734646	family with sequence similarity 26, member F	FAM26F	---	Y
226811_at	gb:AL046017 /DB_XREF=gi:5434111 /DB_XREF=DKFZp434P246_s1 /CLONE=DKFZp434P246 /FEA=EST /CNT=54 /TID=Hs.182278.8 /TIER=Stack /STK=21 /UG=Hs.182278 /LL=805 /UG_GENE=CALM2 /UG_TITLE=calmodulin 2 (phosphorylase kinase, delta)	AL046017	family with sequence similarity 46, member C	FAM46C	---	Y
225864_at	gb:AL039862 /DB_XREF=gi:5935226 /DB_XREF=DKFZp434E2412_s1 /CLONE=DKFZp434E2412 /FEA=EST /CNT=87 /TID=Hs.49136.0 /TIER=Stack /STK=38 /UG=Hs.49136 /UG_TITLE=ESTs, Moderately similar to ALU7_HUMAN ALU SUBFAMILY SQ SEQUENCE CONTAMINATION WARNING ENTRY (H.sapiens)	AL039862	family with sequence similarity 84, member B	FAM84B	---	Y
201579_at	gb:NM_005245.1 /DB_XREF=gi:4885228 /GEN=FAT /FEA=FLmRNA /CNT=201 /TID=Hs.166994.0 /TIER=FL+Stack /STK=60 /UG=Hs.166994 /LL=2195 /DEF=Homo sapiens FAT tumor suppressor (Drosophila) homolog (FAT), mRNA. /PROD=FAT tumor suppressor precursor /FL=gb:NM_005245.1	NM_005245	FAT atypical cadherin 1	FAT1	---	Y
206404_at	gb:NM_002010.1 /DB_XREF=gi:4503706 /GEN=FGF9 /FEA=FLmRNA /CNT=18 /TID=Hs.111.0 /TIER=FL /STK=0 /UG=Hs.111 /LL=2254 /DEF=Homo sapiens fibroblast growth factor 9 (glia-activating factor) (FGF9), mRNA. /PROD=fibroblast growth factor 9 (glia-activatingfactor) /FL=gb:D14838.1 gb:NM_002010.1	NM_002010	fibroblast growth factor 9	FGF9	---	Y
206492_at	gb:NM_002012.1 /DB_XREF=gi:4503718 /GEN=FHIT /FEA=FLmRNA /CNT=12 /TID=Hs.77252.0 /TIER=FL /STK=3 /UG=Hs.77252 /LL=2272 /DEF=Homo sapiens fragile histidine triad gene (FHIT), mRNA. /PROD=fragile histidine triad gene /FL=gb:NM_002012.1 gb:U46922.1	NM_002012	fragile histidine triad	FHIT	EC:3.6.1.29	Y
201540_at	gb:NM_001449.1 /DB_XREF=gi:4503720 /GEN=FHL1 /FEA=FLmRNA /CNT=454 /TID=Hs.239069.0 /TIER=FL+Stack /STK=154 /UG=Hs.239069 /LL=2273 /DEF=Homo sapiens four and a half LIM domains 1 (FHL1), mRNA. /PROD=four and a half LIM domains 1 /FL=gb:U60115.1 gb:NM_001449.1 gb:U29538.1	NM_001449	four and a half LIM domains 1	FHL1	---	Y
218880_at	gb:N36408 /DB_XREF=gi:1157550 /DB_XREF=yy33f03.s1 /CLONE=IMAGE:273053 /FEA=FLmRNA /CNT=53 /TID=Hs.325364.0 /TIER=Stack /STK=12 /UG=Hs.325364 /LL=79579 /UG_GENE=FLJ23306 /UG_TITLE=hypothetical protein FLJ23306 /FL=gb:NM_024530.1	N36408	FOS-like antigen 2	FOSL2	---	Y
1560031_at	gb:R19413 /DB_XREF=gi:773023 /DB_XREF=yf47h10.s1 /CLONE=IMAGE:130051 /TID=Hs2.187581.1 /CNT=5 /FEA=mRNA /TIER=ConsEnd /STK=0 /UG=Hs.187581 /UG_TITLE=Homo sapiens cDNA FLJ36659 fis, clone UTERU2002332.	R19413	FERM domain containing 4A	FRMD4A	---	Y
225464_at	gb:N30138 /DB_XREF=gi:1148658 /DB_XREF=yx81c07.s1 /CLONE=IMAGE:268140 /FEA=mRNA /CNT=115 /TID=Hs.250705.0 /TIER=Stack /STK=9 /UG=Hs.250705 /UG_TITLE=Homo sapiens cDNA FLJ11685 fis, clone HEMBA1004934	N30138	FERM domain containing 6	FRMD6	---	Y
205674_x_at	gb:NM_001680.2 /DB_XREF=gi:11125765 /GEN=FXYD2 /FEA=FLmRNA /CNT=50 /TID=Hs.19520.1 /TIER=FL+Stack /STK=18 /UG=Hs.19520 /LL=486 /DEF=Homo sapiens FXYD domain-containing ion transport regulator 2 (FXYD2), transcript variant a, mRNA. /PROD=FXYD domain-containing ion transport regulator2, isoform 1 /FL=gb:NM_001680.2 gb:AF241236.1 gb:U50743.1	NM_001680	FXYD domain containing ion transport regulator 2	FXYD2	---	Y
227266_s_at	gb:BF679849 /DB_XREF=gi:11953658 /DB_XREF=602154435F1 /CLONE=IMAGE:4295409 /FEA=EST /CNT=33 /TID=Hs.34192.1 /TIER=Stack /STK=26 /UG=Hs.34192 /LL=55458 /UG_GENE=PRO0823 /UG_TITLE=hypothetical protein PRO0823	BF679849	FYN binding protein	FYB	---	Y
203987_at	gb:NM_003506.1 /DB_XREF=gi:4503830 /GEN=FZD6 /FEA=FLmRNA /CNT=80 /TID=Hs.114218.0 /TIER=FL /STK=0 /UG=Hs.114218 /LL=8323 /DEF=Homo sapiens frizzled (Drosophila) homolog 6 (FZD6), mRNA. /PROD=frizzled 6 /FL=gb:AB012911.1 gb:NM_003506.1 gb:AF072873.1	NM_003506	frizzled class receptor 6	FZD6	---	Y
201724_s_at	gb:NM_020474.2 /DB_XREF=gi:13124890 /GEN=GALNT1 /FEA=FLmRNA /CNT=212 /TID=Hs.80120.0 /TIER=FL+Stack /STK=10 /UG=Hs.80120 /LL=2589 /DEF=Homo sapiens UDP-N-acetyl-alpha-D-galactosamine:polypeptide N-acetylgalactosaminyltransferase 1 (GalNAc-T1) (GALNT1), mRNA. /PROD=polypeptide N-acetylgalactosaminyltransferase 1 /FL=gb:NM_020474.2 gb:U41514.1	NM_020474	polypeptide N-acetylgalactosaminyltransferase 1	GALNT1	EC:2.4.1.41	Y
217787_s_at	gb:AL525086 /DB_XREF=gi:12788579 /DB_XREF=AL525086 /CLONE=CS0DC005YC04 (3 prime) /FEA=FLmRNA /CNT=282 /TID=Hs.130181.0 /TIER=Stack /STK=18 /UG=Hs.130181 /LL=2590 /UG_GENE=GALNT2 /UG_TITLE=UDP-N-acetyl-alpha-D-galactosamine:polypeptide N-acetylgalactosaminyltransferase 2 (GalNAc-T2) /FL=gb:NM_004481.2	AL525086	polypeptide N-acetylgalactosaminyltransferase 2	GALNT2	EC:2.4.1.41	Y
205848_at	gb:NM_005256.1 /DB_XREF=gi:4885252 /GEN=GAS2 /FEA=FLmRNA /CNT=26 /TID=Hs.129818.0 /TIER=FL+Stack /STK=11 /UG=Hs.129818 /LL=2620 /DEF=Homo sapiens growth arrest-specific 2 (GAS2), mRNA. /PROD=growth arrest-specific 2 /FL=gb:NM_005256.1 gb:U95032.1	NM_005256	growth arrest-specific 2	GAS2	---	Y
209602_s_at	gb:AI796169 /DB_XREF=gi:5361632 /DB_XREF=wh43d10.x1 /CLONE=IMAGE:2383507 /FEA=FLmRNA /CNT=105 /TID=Hs.169946.0 /TIER=Stack /STK=13 /UG=Hs.169946 /LL=2625 /UG_GENE=GATA3 /UG_TITLE=GATA-binding protein 3 /FL=gb:NM_002051.1 gb:M69106.1 gb:BC003070.1	AI796169	GATA binding protein 3	GATA3	---	Y
231577_s_at	gb:AW014593 /DB_XREF=gi:5863350 /DB_XREF=UI-H-BI0p-aaw-f-03-0-UI.s1 /CLONE=IMAGE:2710804 /FEA=EST /CNT=9 /TID=Hs.62661.1 /TIER=Stack /STK=8 /UG=Hs.62661 /LL=2633 /UG_GENE=GBP1 /UG_TITLE=guanylate binding protein 1, interferon-inducible, 67kD	AW014593	guanylate binding protein 1, interferon-inducible	GBP1	---	Y
242907_at	gb:BF509371 /DB_XREF=gi:11592735 /DB_XREF=UI-H-BI4-aox-f-03-0-UI.s1 /CLONE=IMAGE:3086357 /FEA=EST /CNT=6 /TID=Hs.160628.0 /TIER=ConsEnd /STK=1 /UG=Hs.160628 /UG_TITLE=ESTs	BF509371	guanylate binding protein 2, interferon-inducible	GBP2	---	Y
203560_at	gb:NM_003878.1 /DB_XREF=gi:4503986 /GEN=GGH /FEA=FLmRNA /CNT=105 /TID=Hs.78619.0 /TIER=FL+Stack /STK=39 /UG=Hs.78619 /LL=8836 /DEF=Homo sapiens gamma-glutamyl hydrolase (conjugase, folylpolygammaglutamyl hydrolase) (GGH), mRNA. /PROD=gamma-glutamyl hydrolase (conjugase,folylpolygammaglutamyl hydrolase) precursor /FL=gb:U55206.1 gb:NM_003878.1	NM_003878	gamma-glutamyl hydrolase (conjugase, folylpolygammaglutamyl hydrolase)	GGH	EC:3.4.19.9	Y
232024_at	gb:AI431931 /DB_XREF=gi:4306635 /DB_XREF=ti26h02.x1 /CLONE=IMAGE:2131635 /FEA=mRNA /CNT=13 /TID=Hs.128797.0 /TIER=ConsEnd /STK=7 /UG=Hs.128797 /LL=26157 /UG_GENE=DKFZP586D0824 /UG_TITLE=DKFZP586D0824 protein	AI431931	GTPase, IMAP family member 2	GIMAP2	---	Y
204793_at	gb:NM_014710.1 /DB_XREF=gi:7662129 /GEN=KIAA0443 /FEA=FLmRNA /CNT=43 /TID=Hs.113082.0 /TIER=FL+Stack /STK=11 /UG=Hs.113082 /LL=9737 /DEF=Homo sapiens KIAA0443 gene product (KIAA0443), mRNA. /PROD=KIAA0443 gene product /FL=gb:AB007903.1 gb:NM_014710.1	NM_014710	G protein-coupled receptor associated sorting protein 1	GPRASP1	---	Y
227711_at	gb:BG150433 /DB_XREF=gi:12662463 /DB_XREF=7k01a05.x1 /CLONE=IMAGE:3442856 /FEA=EST /CNT=52 /TID=Hs.121296.0 /TIER=Stack /STK=27 /UG=Hs.121296 /UG_TITLE=ESTs	BG150433	gametocyte specific factor 1	GTSF1	---	Y
235371_at	gb:AI452595 /DB_XREF=gi:4286454 /DB_XREF=tj27e07.x1 /CLONE=IMAGE:2142756 /FEA=EST /CNT=13 /TID=Hs.97600.0 /TIER=ConsEnd /STK=1 /UG=Hs.97600 /UG_TITLE=ESTs	AI452595	glucoside xylosyltransferase 2	GXYLT2	EC:2.4.2.n2	Y
235733_at	gb:AW043921 /DB_XREF=gi:5904450 /DB_XREF=wy82b02.x1 /CLONE=IMAGE:2555019 /FEA=EST /CNT=12 /TID=Hs.130526.0 /TIER=ConsEnd /STK=1 /UG=Hs.130526 /UG_TITLE=ESTs	AW043921	glucoside xylosyltransferase 2	GXYLT2	EC:2.4.2.n2	Y
208886_at	gb:BC000145.1 /DB_XREF=gi:12652786 /FEA=FLmRNA /CNT=219 /TID=Hs.226117.0 /TIER=FL+Stack /STK=42 /UG=Hs.226117 /LL=3005 /UG_GENE=H1F0 /DEF=Homo sapiens, H1 histone family, member 0, clone MGC:5241, mRNA, complete cds. /PROD=H1 histone family, member 0 /FL=gb:NM_005318.1 gb:BC000145.1	BC000145	H1 histone family, member 0	H1F0	---	Y
219654_at	gb:NM_014241.1 /DB_XREF=gi:7657481 /GEN=PTPLA /FEA=FLmRNA /CNT=23 /TID=Hs.114062.0 /TIER=FL+Stack /STK=8 /UG=Hs.114062 /LL=9200 /DEF=Homo sapiens protein tyrosine phosphatase-like (proline instead of catalytic arginine), member a (PTPLA), mRNA. /PROD=protein tyrosine phosphatase-like (prolineinstead of catalytic arginine), member a /FL=gb:AF114494.1 gb:NM_014241.1	NM_014241	3-hydroxyacyl-CoA dehydratase 1	HACD1	EC:4.2.1.134	Y
209524_at	gb:AK001280.1 /DB_XREF=gi:7022435 /FEA=FLmRNA /CNT=92 /TID=Hs.127842.0 /TIER=Stack /STK=16 /UG=Hs.127842 /LL=50810 /UG_GENE=CGI-142 /UG_TITLE=CGI-142 /DEF=Homo sapiens cDNA FLJ10418 fis, clone NT2RP1000130, moderately similar to HEPATOMA-DERIVED GROWTH FACTOR. /FL=gb:NM_016073.1 gb:AF151900.1 gb:AB029156.1	AK001280	hepatoma-derived growth factor, related protein 3	HDGFRP3	---	Y
223155_at	gb:AL136681.1 /DB_XREF=gi:12052885 /GEN=DKFZp564D1378 /FEA=FLmRNA /CNT=139 /TID=Hs.318401.0 /TIER=FL+Stack /STK=57 /UG=Hs.318401 /DEF=Homo sapiens mRNA; cDNA DKFZp564D1378 (from clone DKFZp564D1378); complete cds. /PROD=hypothetical protein /FL=gb:AL136681.1	AL136681	haloacid dehalogenase-like hydrolase domain containing 2	HDHD2	---	Y
203394_s_at	gb:BE973687 /DB_XREF=gi:10587023 /DB_XREF=601680868F1 /CLONE=IMAGE:3951041 /FEA=FLmRNA /CNT=115 /TID=Hs.250666.0 /TIER=Stack /STK=8 /UG=Hs.250666 /LL=3280 /UG_GENE=HRY /UG_TITLE=hairy (Drosophila)-homolog /FL=gb:NM_005524.2 gb:AF264785.1	BE973687	hes family bHLH transcription factor 1	HES1	---	Y
227347_x_at	gb:NM_021170.1 /DB_XREF=gi:10863966 /GEN=LOC57801 /FEA=FLmRNA /CNT=33 /TID=Hs.154029.0 /TIER=FL+Stack /STK=18 /UG=Hs.154029 /LL=57801 /DEF=Homo sapiens bHLH factor Hes4 (LOC57801), mRNA. /PROD=bHLH factor Hes4 /FL=gb:NM_021170.1 gb:AB048791.1	NM_021170	hes family bHLH transcription factor 4	HES4	---	Y
204689_at	gb:NM_001529.1 /DB_XREF=gi:10835016 /GEN=HHEX /FEA=FLmRNA /CNT=50 /TID=Hs.118651.0 /TIER=FL+Stack /STK=25 /UG=Hs.118651 /LL=3087 /DEF=Homo sapiens hematopoietically expressed homeobox (HHEX), mRNA. /PROD=hematopoietically expressed homeobox /FL=gb:NM_001529.1 gb:L16499.1 gb:NM_002729.1	NM_001529	hematopoietically expressed homeobox	HHEX	---	Y
1556037_s_at	gb:AK098525.1 /DB_XREF=gi:21758553 /TID=Hs2.378938.1 /CNT=11 /FEA=mRNA /TIER=Stack /STK=8 /UG=Hs.378938 /UG_TITLE=Homo sapiens cDNA FLJ25659 fis, clone TST00427, highly similar to Mus musculus hedgehog-interacting protein (Hip) mRNA. /DEF=Homo sapiens cDNA FLJ25659 fis, clone TST00427, highly similar to Mus musculus hedgehog-interacting protein (Hip) mRNA.	AK098525	hedgehog interacting protein	HHIP	---	Y
215071_s_at	gb:AL353759 /DB_XREF=gi:8745068 /FEA=DNA_18 /CNT=7 /TID=Hs.28777.3 /TIER=ConsEnd /STK=0 /UG=Hs.28777 /LL=8334 /UG_GENE=H2AFL /UG_TITLE=H2A histone family, member L /DEF=Human DNA sequence from clone RP1-221C16 on chromosome 6. Contains two genes for novel histone 4 family members, two genes for novel histone 1 family members, three genes for novel histone 2B family members, a gene for a novel his…	AL353759	histone cluster 1, H2ac	HIST1H2AC	---	Y
214469_at	gb:NM_021052.1 /DB_XREF=gi:10645194 /GEN=H2AFA /FEA=FLmRNA /CNT=14 /TID=Hs.121017.0 /TIER=FL /STK=0 /UG=Hs.121017 /LL=3012 /DEF=Homo sapiens H2A histone family, member A (H2AFA), mRNA. /PROD=H2A histone family, member A /FL=gb:NM_021052.1	NM_021052	histone cluster 1, H2ae	HIST1H2AE	---	Y
210387_at	gb:BC001131.1 /DB_XREF=gi:12654590 /FEA=FLmRNA /CNT=22 /TID=Hs.247817.1 /TIER=FL /STK=0 /UG=Hs.247817 /LL=8339 /UG_GENE=H2BFA /DEF=Homo sapiens, H2B histone family, member A, clone MGC:2561, mRNA, complete cds. /PROD=H2B histone family, member A /FL=gb:NM_003518.1 gb:BC001131.1	BC001131	histone cluster 1, H2bg	HIST1H2BG	---	Y
233884_at	gb:AL512747.1 /DB_XREF=gi:12224963 /FEA=mRNA /CNT=2 /TID=Hs.254127.0 /TIER=ConsEnd /STK=1 /UG=Hs.254127 /UG_TITLE=Homo sapiens mRNA; cDNA DKFZp547O054 (from clone DKFZp547O054) /DEF=Homo sapiens mRNA; cDNA DKFZp547O054 (from clone DKFZp547O054).	AL512747	human immunodeficiency virus type I enhancer binding protein 3	HIVEP3	---	Y
211597_s_at	gb:AB059408.1 /DB_XREF=gi:13560280 /FEA=FLmRNA /CNT=1 /TID=HsAffx.900313.778 /TIER=FL /STK=0 /DEF=Homo sapiens mRNA, complete cds, clone:SMAP31-12. /FL=gb:AB059408.1	AB059408	HOP homeobox	HOPX	---	Y
213150_at	gb:BF792917 /DB_XREF=gi:12097902 /DB_XREF=602253224F1 /CLONE=IMAGE:4345588 /FEA=FLmRNA /CNT=70 /TID=Hs.110637.0 /TIER=Stack /STK=19 /UG=Hs.110637 /LL=3206 /UG_GENE=HOXA10 /UG_TITLE=homeo box A10 /FL=gb:NM_018951.1	BF792917	homeobox A10	HOXA10	---	Y
209905_at	gb:AI246769 /DB_XREF=gi:3842166 /DB_XREF=qk40f08.x1 /CLONE=IMAGE:1871463 /FEA=FLmRNA /CNT=40 /TID=Hs.127428.0 /TIER=Stack /STK=14 /UG=Hs.127428 /LL=3205 /UG_GENE=HOXA9 /UG_TITLE=homeo box A9 /FL=gb:U82759.1	AI246769	HOXA10-HOXA9 readthrough /// homeobox A9	HOXA10-HOXA9 /// HOXA9	---	Y
203913_s_at	gb:AL574184 /DB_XREF=gi:12934146 /DB_XREF=AL574184 /CLONE=CS0DI039YJ22 (3 prime) /FEA=FLmRNA /CNT=213 /TID=Hs.77348.0 /TIER=Stack /STK=16 /UG=Hs.77348 /LL=3248 /UG_GENE=HPGD /UG_TITLE=hydroxyprostaglandin dehydrogenase 15-(NAD) /FL=gb:NM_000860.1 gb:L76465.1	AL574184	hydroxyprostaglandin dehydrogenase 15-(NAD)	HPGD	EC:1.1.1.141	Y
200799_at	gb:NM_005345.3 /DB_XREF=gi:5579469 /GEN=HSPA1A /FEA=FLmRNA /CNT=432 /TID=Hs.8997.0 /TIER=FL+Stack /STK=165 /UG=Hs.8997 /LL=3303 /DEF=Homo sapiens heat shock 70kD protein 1A (HSPA1A), mRNA. /PROD=heat shock 70kD protein 1A /FL=gb:BC002453.1 gb:NM_005345.3	NM_005345	heat shock 70kDa protein 1A /// heat shock 70kDa protein 1B	HSPA1A /// HSPA1B	---	Y
202581_at	gb:NM_005346.2 /DB_XREF=gi:5579470 /GEN=HSPA1B /FEA=FLmRNA /CNT=124 /TID=Hs.274402.0 /TIER=FL+Stack /STK=11 /UG=Hs.274402 /LL=3304 /DEF=Homo sapiens heat shock 70kD protein 1B (HSPA1B), mRNA. /PROD=heat shock 70kD protein 1B /FL=gb:NM_005346.2	NM_005346	heat shock 70kDa protein 1A /// heat shock 70kDa protein 1B	HSPA1A /// HSPA1B	---	Y
117_at	X51757 /FEATURE=cds /DEFINITION=HSP70B Human heat-shock protein HSP70B' gene	X51757	heat shock 70kDa protein 6 (HSP70B')	HSPA6	---	Y
241716_at	gb:BF965447 /DB_XREF=gi:12332662 /DB_XREF=602268393F1 /CLONE=IMAGE:4356599 /FEA=EST /CNT=5 /TID=Hs.160227.0 /TIER=ConsEnd /STK=0 /UG=Hs.160227 /UG_TITLE=ESTs, Weakly similar to ALU1_HUMAN ALU SUBFAMILY J SEQUENCE CONTAMINATION WARNING ENTRY (H.sapiens)	BF965447	heat shock 60kDa protein 1 (chaperonin)	HSPD1	---	Y
206976_s_at	gb:NM_006644.1 /DB_XREF=gi:5729878 /GEN=HSP105B /FEA=FLmRNA /CNT=9 /TID=Hs.36927.0 /TIER=FL /STK=0 /UG=Hs.36927 /LL=10808 /DEF=Homo sapiens heat shock 105kD (HSP105B), mRNA. /PROD=heat shock 105kD /FL=gb:AB003333.1 gb:NM_006644.1	NM_006644	heat shock 105kDa/110kDa protein 1	HSPH1	---	Y
210439_at	gb:AB023135.1 /DB_XREF=gi:5360718 /FEA=FLmRNA /CNT=8 /TID=Hs.56247.0 /TIER=FL /STK=4 /UG=Hs.56247 /LL=29851 /UG_GENE=ICOS /DEF=Homo sapiens mRNA for activation-inducible lymphocyte immunomediatory molecule AILIM, complete cds. /PROD=activation-inducible lymphocyte immunomediatorymolecule AILIM /FL=gb:AB023135.1	AB023135	inducible T-cell co-stimulator	ICOS	---	Y
208937_s_at	gb:D13889.1 /DB_XREF=gi:464181 /GEN=Id-1H /FEA=FLmRNA /CNT=355 /TID=Hs.75424.1 /TIER=FL /STK=0 /UG=Hs.75424 /LL=3397 /DEF=Human mRNA for Id-1H, complete cds. /PROD=Id-1H /FL=gb:NM_002165.1 gb:BC000613.1 gb:D13889.1	D13889	inhibitor of DNA binding 1, dominant negative helix-loop-helix protein	ID1	---	Y
201565_s_at	gb:NM_002166.1 /DB_XREF=gi:4504570 /GEN=ID2 /FEA=FLmRNA /CNT=306 /TID=Hs.180919.0 /TIER=FL+Stack /STK=42 /UG=Hs.180919 /LL=3398 /DEF=Homo sapiens inhibitor of DNA binding 2, dominant negative helix-loop-helix protein (ID2), mRNA. /PROD=inhibitor of DNA binding 2, dominant negativehelix-loop-helix protein /FL=gb:NM_002166.1 gb:M97796.1 gb:D13891.1	NM_002166	inhibitor of DNA binding 2, dominant negative helix-loop-helix protein	ID2	---	Y
207826_s_at	gb:NM_002167.1 /DB_XREF=gi:10835060 /GEN=ID3 /FEA=FLmRNA /CNT=3 /TID=Hs.76884.0 /TIER=FL /STK=0 /UG=Hs.76884 /LL=3399 /DEF=Homo sapiens inhibitor of DNA binding 3, dominant negative helix-loop-helix protein (ID3), mRNA. /PROD=inhibitor of DNA binding 3, dominant negativehelix-loop-helix protein /FL=gb:NM_002167.1	NM_002167	inhibitor of DNA binding 3, dominant negative helix-loop-helix protein	ID3	---	Y
202411_at	gb:NM_005532.1 /DB_XREF=gi:5031780 /GEN=IFI27 /FEA=FLmRNA /CNT=179 /TID=Hs.278613.0 /TIER=FL+Stack /STK=110 /UG=Hs.278613 /LL=3429 /DEF=Homo sapiens interferon, alpha-inducible protein 27 (IFI27), mRNA. /PROD=interferon, alpha-inducible protein 27 /FL=gb:NM_005532.1	NM_005532	interferon, alpha-inducible protein 27	IFI27	---	Y
204439_at	gb:NM_006820.1 /DB_XREF=gi:5803026 /GEN=GS3686 /FEA=FLmRNA /CNT=58 /TID=Hs.75470.0 /TIER=FL+Stack /STK=19 /UG=Hs.75470 /LL=10964 /DEF=Homo sapiens hypothetical protein, expressed in osteoblast (GS3686), mRNA. /PROD=hypothetical protein, expressed in osteoblast /FL=gb:NM_006820.1 gb:AB000115.1	NM_006820	interferon-induced protein 44-like	IFI44L	---	Y
229450_at	gb:AI075407 /DB_XREF=gi:3399978 /DB_XREF=oz56e10.x1 /CLONE=IMAGE:1679370 /FEA=EST /CNT=14 /TID=Hs.296083.0 /TIER=Stack /STK=9 /UG=Hs.296083 /UG_TITLE=ESTs	AI075407	interferon-induced protein with tetratricopeptide repeats 3	IFIT3	---	Y
201601_x_at	gb:NM_003641.1 /DB_XREF=gi:4504580 /GEN=IFITM1 /FEA=FLmRNA /CNT=251 /TID=Hs.146360.0 /TIER=FL+Stack /STK=68 /UG=Hs.146360 /LL=8519 /DEF=Homo sapiens interferon induced transmembrane protein 1 (9-27) (IFITM1), mRNA. /PROD=interferon induced transmembrane protein 1(9-27) /FL=gb:NM_003641.1 gb:BC000897.1 gb:J04164.1	NM_003641	interferon induced transmembrane protein 1 /// interferon induced transmembrane protein 2	IFITM1 /// IFITM2	---	Y
218847_at	gb:NM_006548.1 /DB_XREF=gi:5729883 /GEN=IMP-2 /FEA=FLmRNA /CNT=76 /TID=Hs.30299.0 /TIER=FL /STK=7 /UG=Hs.30299 /LL=10644 /DEF=Homo sapiens IGF-II mRNA-binding protein 2 (IMP-2), mRNA. /PROD=IGF-II mRNA-binding protein 2 /FL=gb:NM_006548.1 gb:AF057352.1	NM_006548	insulin-like growth factor 2 mRNA binding protein 2	IGF2BP2	---	Y
202718_at	gb:NM_000597.1 /DB_XREF=gi:10835156 /GEN=IGFBP2 /FEA=FLmRNA /CNT=257 /TID=Hs.162.0 /TIER=FL+Stack /STK=153 /UG=Hs.162 /LL=3485 /DEF=Homo sapiens insulin-like growth factor binding protein 2 (36kD) (IGFBP2), mRNA. /PROD=insulin-like growth factor binding protein 2(36kD) /FL=gb:M35410.1 gb:NM_000597.1 gb:BC004312.1	NM_000597	insulin like growth factor binding protein 2	IGFBP2	---	Y
211959_at	gb:AW007532 /DB_XREF=gi:5856310 /DB_XREF=ws52h07.x1 /CLONE=IMAGE:2500861 /FEA=mRNA /CNT=430 /TID=Hs.103391.0 /TIER=Stack /STK=15 /UG=Hs.103391 /UG_TITLE=Human insulin-like growth factor binding protein 5 (IGFBP5) mRNA	AW007532	insulin like growth factor binding protein 5	IGFBP5	---	Y
201163_s_at	gb:NM_001553.1 /DB_XREF=gi:4504618 /GEN=IGFBP7 /FEA=FLmRNA /CNT=409 /TID=Hs.119206.0 /TIER=FL+Stack /STK=157 /UG=Hs.119206 /LL=3490 /DEF=Homo sapiens insulin-like growth factor binding protein 7 (IGFBP7), mRNA. /PROD=insulin-like growth factor binding protein 7 /FL=gb:NM_001553.1 gb:L19182.1	NM_001553	insulin like growth factor binding protein 7	IGFBP7	---	Y
206660_at	gb:NM_020070.1 /DB_XREF=gi:13399297 /GEN=IGLL1 /FEA=FLmRNA /CNT=16 /TID=Hs.288168.0 /TIER=FL /STK=0 /UG=Hs.288168 /LL=3543 /DEF=Homo sapiens immunoglobulin lambda-like polypeptide 1 (IGLL1), mRNA. /PROD=immunoglobulin lambda-like polypeptide 1 /FL=gb:M27749.1 gb:NM_020070.1	NM_020070	immunoglobulin lambda-like polypeptide 1	IGLL1	---	Y
1556579_s_at	gb:AF087980.1 /DB_XREF=gi:3523186 /TID=Hs2.386296.1 /CNT=8 /FEA=mRNA /TIER=ConsEnd /STK=2 /UG=Hs.386296 /UG_TITLE=Homo sapiens full length insert cDNA clone YW27H10 /DEF=Homo sapiens full length insert cDNA clone YW27H10.	AF087980	immunoglobulin superfamily, member 10	IGSF10	---	Y
203828_s_at	gb:NM_004221.1 /DB_XREF=gi:4758811 /GEN=NK4 /FEA=FLmRNA /CNT=67 /TID=Hs.943.0 /TIER=FL+Stack /STK=16 /UG=Hs.943 /LL=9235 /DEF=Homo sapiens natural killer cell transcript 4 (NK4), mRNA. /PROD=natural killer cell transcript 4 /FL=gb:NM_004221.1 gb:M59807.1	NM_004221	interleukin 32	IL32	---	Y
212195_at	gb:AL049265.1 /DB_XREF=gi:4500013 /FEA=mRNA /CNT=227 /TID=Hs.71968.0 /TIER=Stack /STK=105 /UG=Hs.71968 /UG_TITLE=Homo sapiens mRNA; cDNA DKFZp564F053 (from clone DKFZp564F053) /DEF=Homo sapiens mRNA; cDNA DKFZp564F053 (from clone DKFZp564F053).	AL049265	interleukin 6 signal transducer	IL6ST	---	Y
229638_at	gb:AI681917 /DB_XREF=gi:4892099 /DB_XREF=tx50f03.x1 /CLONE=IMAGE:2273021 /FEA=EST /CNT=20 /TID=Hs.3321.0 /TIER=Stack /STK=16 /UG=Hs.3321 /UG_TITLE=ESTs, Highly similar to IRX3 MOUSE IROQUOIS-CLASS HOMEODOMAIN PROTEIN IRX-3 (M.musculus)	AI681917	iroquois homeobox 3	IRX3	---	Y
210239_at	gb:U90304.1 /DB_XREF=gi:1899219 /FEA=FLmRNA /CNT=13 /TID=Hs.25351.0 /TIER=FL /STK=0 /UG=Hs.25351 /LL=10265 /UG_GENE=IRX5 /DEF=Human iroquois-class homeodomain protein IRX-2a mRNA, complete cds. /PROD=iroquois-class homeodomain protein IRX-2a /FL=gb:NM_005853.1 gb:U90304.1	U90304	iroquois homeobox 5	IRX5	---	Y
226731_at	gb:AA156873 /DB_XREF=gi:1728488 /DB_XREF=zl20h08.s1 /CLONE=IMAGE:502527 /FEA=EST /CNT=65 /TID=Hs.184411.5 /TIER=Stack /STK=43 /UG=Hs.184411 /LL=213 /UG_GENE=ALB /UG_TITLE=albumin	AA156873	integrin alpha 1	ITGA1	---	Y
1554240_a_at	gb:BC008777.1 /DB_XREF=gi:14250627 /TID=Hs2.174103.2 /CNT=39 /FEA=FLmRNA /TIER=FL /STK=2 /LL=3683 /UG_GENE=ITGAL /UG=Hs.174103 /DEF=Homo sapiens, clone MGC:1714 IMAGE:3142951, mRNA, complete cds. /PROD=Unknown (protein for MGC:1714) /FL=gb:BC008777.1	BC008777	integrin alpha L	ITGAL	---	Y
202746_at	gb:AL021786 /DB_XREF=gi:2853186 /FEA=FLmRNA /CNT=188 /TID=Hs.17109.0 /TIER=Stack /STK=19 /UG=Hs.17109 /LL=9452 /UG_GENE=ITM2A /UG_TITLE=integral membrane protein 2A /DEF=Human DNA sequence from PAC 696H22 on chromosome Xq21.1-21.2. Contains a mouse E25 like gene, a Kinesin like pseudogene and ESTs /FL=gb:AF038953.1 gb:NM_004867.1	AL021786	integral membrane protein 2A	ITM2A	---	Y
212813_at	gb:AA149644 /DB_XREF=gi:1720445 /DB_XREF=zl39d08.s1 /CLONE=IMAGE:504303 /FEA=EST /CNT=91 /TID=Hs.55016.1 /TIER=Stack /STK=41 /UG=Hs.55016 /LL=64787 /UG_GENE=FLJ21935 /UG_TITLE=hypothetical protein FLJ21935	AA149644	junctional adhesion molecule 3	JAM3	---	Y
228793_at	gb:BF002296 /DB_XREF=gi:10702571 /DB_XREF=7h02f04.x1 /CLONE=IMAGE:3314815 /FEA=mRNA /CNT=19 /TID=Hs.6685.1 /TIER=Stack /STK=14 /UG=Hs.6685 /LL=9323 /UG_GENE=TRIP8 /UG_TITLE=thyroid hormone receptor interactor 8	BF002296	jumonji domain containing 1C	JMJD1C	---	Y
226352_at	gb:BF447037 /DB_XREF=gi:11512175 /DB_XREF=7o67e12.x1 /CLONE=IMAGE:3579358 /FEA=EST /CNT=48 /TID=Hs.294110.0 /TIER=Stack /STK=29 /UG=Hs.294110 /UG_TITLE=ESTs	BF447037	junction mediating and regulatory protein, p53 cofactor	JMY	---	Y
203751_x_at	gb:AI762296 /DB_XREF=gi:5177963 /DB_XREF=wh86e06.x1 /CLONE=IMAGE:2387650 /FEA=FLmRNA /CNT=113 /TID=Hs.2780.0 /TIER=Stack /STK=40 /UG=Hs.2780 /LL=3727 /UG_GENE=JUND /UG_TITLE=jun D proto-oncogene /FL=gb:NM_005354.2	AI762296	jun D proto-oncogene	JUND	---	Y
201015_s_at	gb:NM_021991.1 /DB_XREF=gi:12056467 /GEN=JUP /FEA=FLmRNA /CNT=297 /TID=Hs.2340.0 /TIER=FL+Stack /STK=112 /UG=Hs.2340 /LL=3728 /DEF=Homo sapiens junction plakoglobin (JUP), transcript variant 2, mRNA. /PROD=junction plakoglobin, isoform 1 /FL=gb:BC000441.1 gb:NM_021991.1	NM_021991	junction plakoglobin	JUP	---	Y
213478_at	gb:AB028949.1 /DB_XREF=gi:5689388 /GEN=KIAA1026 /FEA=mRNA /CNT=40 /TID=Hs.27742.0 /TIER=Stack /STK=23 /UG=Hs.27742 /LL=23254 /DEF=Homo sapiens mRNA for KIAA1026 protein, partial cds. /PROD=KIAA1026 protein	AB028949	kazrin, periplakin interacting protein	KAZN	---	Y
224049_at	gb:AF339912.1 /DB_XREF=gi:13507376 /FEA=FLmRNA /CNT=2 /TID=Hs.162282.0 /TIER=FL /STK=0 /UG=Hs.162282 /DEF=Homo sapiens potassium channel TASK-4 mRNA, complete cds. /PROD=potassium channel TASK-4 /FL=gb:AF339912.1	AF339912	potassium channel, two pore domain subfamily K, member 17	KCNK17	---	Y
206700_s_at	gb:NM_004653.1 /DB_XREF=gi:4759149 /GEN=SMCY /FEA=FLmRNA /CNT=9 /TID=Hs.80358.0 /TIER=FL /STK=0 /UG=Hs.80358 /LL=8284 /DEF=Homo sapiens SMC (mouse) homolog, Y chromosome (SMCY), mRNA. /PROD=SMC (mouse) homolog, Y chromosome /FL=gb:NM_004653.1 gb:U52191.1	NM_004653	lysine (K)-specific demethylase 5D	KDM5D	---	Y
209781_s_at	gb:AF069681.1 /DB_XREF=gi:3273831 /GEN=T-Star /FEA=FLmRNA /CNT=56 /TID=Hs.13565.0 /TIER=FL /STK=5 /UG=Hs.13565 /LL=10656 /DEF=Homo sapiens T-Star (T-Star) mRNA, complete cds. /PROD=T-Star /FL=gb:AF051321.1 gb:AF069681.1 gb:NM_006558.1	AF069681	KH domain containing, RNA binding, signal transduction associated 3	KHDRBS3	---	Y
44790_s_at	Cluster Incl. AI129310:qc48a05.x1 Homo sapiens cDNA, 3 end /clone=IMAGE-1712816 /clone_end=3' /gb=AI129310 /gi=3597824 /ug=Hs.234923 /len=811	AI129310	KIAA0226-like	KIAA0226L	---	Y
212428_at	gb:AW001101 /DB_XREF=gi:5848017 /DB_XREF=wu24c05.x1 /CLONE=IMAGE:2520968 /FEA=mRNA /CNT=147 /TID=Hs.3852.1 /TIER=Stack /STK=36 /UG=Hs.3852 /LL=23392 /UG_GENE=KIAA0368 /UG_TITLE=KIAA0368 protein	AW001101	KIAA0368	KIAA0368	---	Y
212794_s_at	gb:AK001728.1 /DB_XREF=gi:7023169 /FEA=mRNA /CNT=105 /TID=Hs.12144.0 /TIER=Stack /STK=9 /UG=Hs.12144 /LL=23325 /UG_GENE=KIAA1033 /UG_TITLE=KIAA1033 protein /DEF=Homo sapiens cDNA FLJ10866 fis, clone NT2RP4001614.	AK001728	KIAA1033	KIAA1033	---	Y
204444_at	gb:NM_004523.2 /DB_XREF=gi:13699823 /GEN=KNSL1 /FEA=FLmRNA /CNT=66 /TID=Hs.8878.0 /TIER=FL+Stack /STK=20 /UG=Hs.8878 /LL=3832 /DEF=Homo sapiens kinesin-like 1 (KNSL1), mRNA. /PROD=kinesin-like 1 /FL=gb:NM_004523.2 gb:U37426.1	NM_004523	kinesin family member 11	KIF11	---	Y
219306_at	gb:NM_020242.1 /DB_XREF=gi:9910265 /GEN=hklp2 /FEA=FLmRNA /CNT=34 /TID=Hs.150587.0 /TIER=FL+Stack /STK=10 /UG=Hs.150587 /LL=56992 /DEF=Homo sapiens kinesin-like protein 2 (hklp2), mRNA. /PROD=kinesin-like protein 2 /FL=gb:NM_020242.1 gb:AB035898.1	NM_020242	kinesin family member 15	KIF15	---	Y
225133_at	gb:AA130132 /DB_XREF=gi:1691190 /DB_XREF=zl37f09.s1 /CLONE=IMAGE:504137 /FEA=EST /CNT=137 /TID=Hs.94881.0 /TIER=Stack /STK=46 /UG=Hs.94881 /UG_TITLE=ESTs	AA130132	Kruppel-like factor 3 (basic)	KLF3	---	Y
214470_at	gb:NM_002258.1 /DB_XREF=gi:4504878 /GEN=KLRB1 /FEA=FLmRNA /CNT=16 /TID=Hs.169824.0 /TIER=FL /STK=0 /UG=Hs.169824 /LL=3820 /DEF=Homo sapiens killer cell lectin-like receptor subfamily B, member 1 (KLRB1), mRNA. /PROD=killer cell lectin-like receptor subfamily B,member 1 /FL=gb:NM_002258.1 gb:U11276.1	NM_002258	killer cell lectin-like receptor subfamily B, member 1	KLRB1	---	Y
205900_at	gb:NM_006121.1 /DB_XREF=gi:5174490 /GEN=KRT1 /FEA=FLmRNA /CNT=48 /TID=Hs.80828.0 /TIER=FL+Stack /STK=26 /UG=Hs.80828 /LL=3848 /DEF=Homo sapiens keratin 1 (epidermolytic hyperkeratosis) (KRT1), mRNA. /PROD=keratin 1 (epidermolytic hyperkeratosis) /FL=gb:NM_006121.1	NM_006121	keratin 1, type II	KRT1	---	Y
205569_at	gb:NM_014398.1 /DB_XREF=gi:7657660 /GEN=TSC403 /FEA=FLmRNA /CNT=39 /TID=Hs.10887.0 /TIER=FL+Stack /STK=10 /UG=Hs.10887 /LL=27074 /DEF=Homo sapiens similar to lysosome-associated membrane glycoprotein (TSC403), mRNA. /PROD=similar to lysosome-associated membraneglycoprotein /FL=gb:AB013924.1 gb:NM_014398.1	NM_014398	lysosomal-associated membrane protein 3	LAMP3	---	Y
214039_s_at	gb:T15777 /DB_XREF=gi:517939 /DB_XREF=IB1875 /FEA=EST /CNT=15 /TID=Hs.296398.1 /TIER=Stack /STK=12 /UG=Hs.296398 /UG_TITLE=Homo sapiens mRNA; cDNA DKFZp586E1124 (from clone DKFZp586E1124); complete cds	T15777	lysosomal protein transmembrane 4 beta	LAPTM4B	---	Y
221581_s_at	gb:AF257135.1 /DB_XREF=gi:9651998 /GEN=WBSCR15 /FEA=FLmRNA /CNT=77 /TID=Hs.56607.1 /TIER=FL /STK=0 /UG=Hs.56607 /LL=7462 /DEF=Homo sapiens WBSCR15 protein (WBSCR15) mRNA, complete cds. /PROD=WBSCR15 protein /FL=gb:BC001609.1 gb:AF257135.1 gb:NM_022040.1	AF257135	linker for activation of T-cells family member 2	LAT2	---	Y
223380_s_at	gb:AF207547.1 /DB_XREF=gi:8886763 /FEA=FLmRNA /CNT=67 /TID=Hs.19074.0 /TIER=FL+Stack /STK=16 /UG=Hs.19074 /LL=26524 /UG_GENE=LATS2 /DEF=Homo sapiens serinethreonine kinase KPM mRNA, complete cds. /PROD=serinethreonine kinase KPM /FL=gb:AF207547.1	AF207547	large tumor suppressor kinase 2	LATS2	EC:2.7.11.1	Y
204890_s_at	gb:U07236.1 /DB_XREF=gi:460965 /GEN=LCK /FEA=FLmRNA /CNT=70 /TID=Hs.1765.0 /TIER=FL /STK=0 /UG=Hs.1765 /LL=3932 /DEF=Human mutant lymphocyte-specific protein tyrosine kinase (LCK) mRNA, complete cds. /PROD=lymphocyte-specific protein tyrosine kinase /FL=gb:U07236.1 gb:NM_005356.1 gb:M36881.1	U07236	LCK proto-oncogene, Src family tyrosine kinase	LCK	EC:2.7.10.2	Y
221558_s_at	gb:AF288571.1 /DB_XREF=gi:9858157 /GEN=LEF1 /FEA=FLmRNA /CNT=138 /TID=Hs.44865.1 /TIER=FL /STK=0 /UG=Hs.44865 /LL=51176 /DEF=Homo sapiens lymphoid enhancer factor-1 (LEF1) mRNA, complete cds. /PROD=lymphoid enhancer factor-1 /FL=gb:AF288571.1 gb:NM_016269.1 gb:AF198532.1	AF288571	lymphoid enhancer-binding factor 1	LEF1	---	Y
201105_at	gb:NM_002305.2 /DB_XREF=gi:6006015 /GEN=LGALS1 /FEA=FLmRNA /CNT=487 /TID=Hs.227751.0 /TIER=FL+Stack /STK=226 /UG=Hs.227751 /LL=3956 /DEF=Homo sapiens lectin, galactoside-binding, soluble, 1 (galectin 1) (LGALS1), mRNA. /PROD=beta-galactosidase binding lectin precursor /FL=gb:NM_002305.2 gb:BC001693.1 gb:J04456.1	NM_002305	lectin, galactoside-binding, soluble, 1	LGALS1	---	Y
227766_at	gb:AI829314 /DB_XREF=gi:5449985 /DB_XREF=wk58f11.x1 /CLONE=IMAGE:2419629 /FEA=EST /CNT=22 /TID=Hs.22039.1 /TIER=Stack /STK=15 /UG=Hs.22039 /LL=23282 /UG_GENE=KIAA0758 /UG_TITLE=KIAA0758 protein	AI829314	ligase IV, DNA, ATP-dependent	LIG4	EC:6.5.1.1	Y
204249_s_at	gb:NM_005574.2 /DB_XREF=gi:6633806 /GEN=LMO2 /FEA=FLmRNA /CNT=93 /TID=Hs.184585.0 /TIER=FL+Stack /STK=42 /UG=Hs.184585 /LL=4005 /DEF=Homo sapiens LIM domain only 2 (rhombotin-like 1) (LMO2), mRNA. /PROD=LIM domain only 2 /FL=gb:NM_005574.2	NM_005574	LIM domain only 2 (rhombotin-like 1)	LMO2	---	Y
209205_s_at	gb:BC003600.1 /DB_XREF=gi:13097818 /FEA=FLmRNA /CNT=175 /TID=Hs.3844.0 /TIER=FL+Stack /STK=36 /UG=Hs.3844 /LL=8543 /UG_GENE=LMO4 /DEF=Homo sapiens, LIM domain only 4, clone MGC:872, mRNA, complete cds. /PROD=LIM domain only 4 /FL=gb:NM_006769.2 gb:U24576.1 gb:BC003600.1	BC003600	LIM domain only 4	LMO4	---	Y
218589_at	gb:NM_005767.1 /DB_XREF=gi:5031968 /GEN=P2Y5 /FEA=FLmRNA /CNT=79 /TID=Hs.189999.0 /TIER=FL /STK=0 /UG=Hs.189999 /LL=10161 /DEF=Homo sapiens purinergic receptor (family A group 5) (P2Y5), mRNA. /PROD=purinergic receptor (family A group 5) /FL=gb:AF000546.1 gb:NM_005767.1	NM_005767	lysophosphatidic acid receptor 6	LPAR6	---	Y
219631_at	gb:NM_024937.1 /DB_XREF=gi:13376412 /GEN=FLJ12929 /FEA=FLmRNA /CNT=22 /TID=Hs.278956.0 /TIER=FL+Stack /STK=9 /UG=Hs.278956 /LL=80002 /DEF=Homo sapiens hypothetical protein FLJ12929 (FLJ12929), mRNA. /PROD=hypothetical protein FLJ12929 /FL=gb:NM_024937.1	NM_024937	LDL receptor related protein 12	LRP12	---	Y
212850_s_at	gb:AA584297 /DB_XREF=gi:2368906 /DB_XREF=nn79e08.s1 /CLONE=IMAGE:1090118 /FEA=mRNA /CNT=101 /TID=Hs.4930.0 /TIER=Stack /STK=37 /UG=Hs.4930 /LL=4038 /UG_GENE=LRP4 /UG_TITLE=low density lipoprotein receptor-related protein 4	AA584297	LDL receptor related protein 4	LRP4	---	Y
211582_x_at	gb:AF000424.1 /DB_XREF=gi:2145063 /GEN=LST1 /FEA=FLmRNA /CNT=2 /TID=Hs.88411.2 /TIER=FL /STK=0 /UG=Hs.88411 /LL=7940 /UG_TITLE=lymphocyte antigen 117 /DEF=Homo sapiens LST1 mRNA, cLST1C splice variant, complete cds. /FL=gb:AF000424.1	AF000424	leukocyte specific transcript 1	LST1	---	Y
207339_s_at	gb:NM_002341.1 /DB_XREF=gi:4505034 /GEN=LTB /FEA=FLmRNA /CNT=8 /TID=Hs.890.0 /TIER=FL /STK=2 /UG=Hs.890 /LL=4050 /DEF=Homo sapiens lymphotoxin beta (TNF superfamily, member 3) (LTB), transcript variant 1, mRNA. /PROD=lymphotoxin-beta isoform a /FL=gb:NM_002341.1 gb:L11015.1	NM_002341	lymphotoxin beta (TNF superfamily, member 3)	LTB	---	Y
206773_at	gb:NM_002347.1 /DB_XREF=gi:4505050 /GEN=LY6H /FEA=FLmRNA /CNT=12 /TID=Hs.159590.0 /TIER=FL /STK=3 /UG=Hs.159590 /LL=4062 /DEF=Homo sapiens lymphocyte antigen 6 complex, locus H (LY6H), mRNA. /PROD=lymphocyte antigen 6 complex, locus H /FL=gb:NM_002347.1 gb:AB012293.1	NM_002347	lymphocyte antigen 6 complex, locus H	LY6H	---	Y
218437_s_at	gb:NM_020347.1 /DB_XREF=gi:9966792 /GEN=LZTFL1 /FEA=FLmRNA /CNT=108 /TID=Hs.30824.0 /TIER=FL /STK=4 /UG=Hs.30824 /LL=54585 /DEF=Homo sapiens leucine zipper transcription factor-like 1 (LZTFL1), mRNA. /PROD=leucine zipper transcription factor-like 1 /FL=gb:NM_020347.1	NM_020347	leucine zipper transcription factor like 1	LZTFL1	---	Y
203362_s_at	gb:NM_002358.2 /DB_XREF=gi:6466452 /GEN=MAD2L1 /FEA=FLmRNA /CNT=140 /TID=Hs.79078.0 /TIER=FL+Stack /STK=29 /UG=Hs.79078 /LL=4085 /DEF=Homo sapiens MAD2 (mitotic arrest deficient, yeast, homolog)-like 1 (MAD2L1), mRNA. /PROD=MAD2-like 1 /FL=gb:U31278.1 gb:NM_002358.2 gb:U65410.1 gb:BC000356.1	NM_002358	MAD2 mitotic arrest deficient-like 1 (yeast)	MAD2L1	---	Y
36711_at	Cluster Incl. AL021977:bK447C4.1 (novel MAFF (v-maf musculoaponeurotic fibrosarcoma (avian) oncogene family, protein F) LIKE protein) /cds=(0,494) /gb=AL021977 /gi=4914526 /ug=Hs.51305 /len=2128	AL021977	v-maf avian musculoaponeurotic fibrosarcoma oncogene homolog F	MAFF	---	Y
204777_s_at	gb:NM_002371.2 /DB_XREF=gi:12408666 /GEN=MAL /FEA=FLmRNA /CNT=96 /TID=Hs.80395.3 /TIER=FL+Stack /STK=38 /UG=Hs.80395 /LL=4118 /DEF=Homo sapiens mal, T-cell differentiation protein (MAL), transcript variant a, mRNA. /PROD=T-cell differentiation protein MAL, isoform a /FL=gb:NM_002371.2 gb:BC000458.1 gb:BC003006.1 gb:M15800.1	NM_002371	mal, T-cell differentiation protein	MAL	---	Y
205027_s_at	gb:NM_005204.1 /DB_XREF=gi:4885146 /GEN=MAP3K8 /FEA=FLmRNA /CNT=48 /TID=Hs.248.0 /TIER=FL /STK=5 /UG=Hs.248 /LL=1326 /DEF=Homo sapiens mitogen-activated protein kinase kinase kinase 8 (MAP3K8), mRNA. /PROD=mitogen-activated protein kinase kinase kinase8 /FL=gb:NM_005204.1 gb:D14497.1	NM_005204	mitogen-activated protein kinase kinase kinase 8	MAP3K8	EC:2.7.11.25	Y
210136_at	gb:AW070431 /DB_XREF=gi:6025429 /DB_XREF=xa11b04.x1 /CLONE=IMAGE:2567983 /FEA=FLmRNA /CNT=21 /TID=Hs.69547.4 /TIER=Stack /STK=11 /UG=Hs.69547 /LL=4155 /UG_GENE=MBP /UG_TITLE=myelin basic protein /FL=gb:L18865.1	AW070431	myelin basic protein	MBP	---	Y
202016_at	gb:NM_002402.1 /DB_XREF=gi:4505154 /GEN=MEST /FEA=FLmRNA /CNT=338 /TID=Hs.79284.0 /TIER=FL+Stack /STK=133 /UG=Hs.79284 /LL=4232 /DEF=Homo sapiens mesoderm specific transcript (mouse) homolog (MEST), mRNA. /PROD=mesoderm specific transcript (mouse) homolog /FL=gb:D78611.1 gb:BC002413.1 gb:NM_002402.1 gb:D87367.1	NM_002402	mesoderm specific transcript	MEST	---	Y
225955_at	gb:BG231494 /DB_XREF=gi:12726584 /DB_XREF=naf29a09.x1 /CLONE=IMAGE:4142129 /FEA=EST /CNT=54 /TID=Hs.300870.3 /TIER=Stack /STK=22 /UG=Hs.300870 /UG_TITLE=Homo sapiens mRNA; cDNA DKFZp547M072 (from clone DKFZp547M072)	BG231494	meteorin, glial cell differentiation regulator-like	METRNL	---	Y
213457_at	gb:BF739959 /DB_XREF=gi:12066635 /DB_XREF=7o41e04.x1 /CLONE=IMAGE:3576678 /FEA=FLmRNA /CNT=41 /TID=Hs.24724.1 /TIER=Stack /STK=14 /UG=Hs.24724 /LL=9258 /UG_GENE=MASL1 /UG_TITLE=MFH-amplified sequences with leucine-rich tandem repeats 1 /FL=gb:NM_004225.1 gb:AB016816.1	BF739959	malignant fibrous histiocytoma amplified sequence 1	MFHAS1	---	Y
224917_at	gb:BF674052 /DB_XREF=gi:11947947 /DB_XREF=602137449F1 /CLONE=IMAGE:4273813 /FEA=EST /CNT=139 /TID=Hs.79572.4 /TIER=Stack /STK=13 /UG=Hs.79572 /LL=1509 /UG_GENE=CTSD /UG_TITLE=cathepsin D (lysosomal aspartyl protease)	BF674052	microRNA 21 /// vacuole membrane protein 1	MIR21 /// VMP1	---	Y
203434_s_at	gb:AI433463 /DB_XREF=gi:4289355 /DB_XREF=ti65g11.x1 /CLONE=IMAGE:2136932 /FEA=FLmRNA /CNT=219 /TID=Hs.1298.2 /TIER=Stack /STK=35 /UG=Hs.1298 /LL=4311 /UG_GENE=MME /UG_TITLE=membrane metallo-endopeptidase (neutral endopeptidase, enkephalinase, CALLA, CD10) /FL=gb:NM_007288.1 gb:NM_007287.1 gb:J03779.1	AI433463	membrane metallo-endopeptidase	MME	EC:3.4.24.11	Y
225782_at	gb:AW027333 /DB_XREF=gi:5886089 /DB_XREF=wt73d02.x1 /CLONE=IMAGE:2513091 /FEA=EST /CNT=101 /TID=Hs.35092.0 /TIER=Stack /STK=29 /UG=Hs.35092 /UG_TITLE=ESTs	AW027333	methionine sulfoxide reductase B3	MSRB3	EC:1.8.4.-	Y
212509_s_at	gb:BF968134 /DB_XREF=gi:12335349 /DB_XREF=602269121F1 /CLONE=IMAGE:4357349 /FEA=EST /CNT=164 /TID=Hs.250723.2 /TIER=Stack /STK=105 /UG=Hs.250723 /LL=2475 /UG_GENE=FRAP1 /UG_TITLE=FK506 binding protein 12-rapamycin associated protein 1	BF968134	matrix-remodelling associated 7	MXRA7	---	Y
224920_x_at	gb:AA909044 /DB_XREF=gi:3048449 /DB_XREF=ol11h10.s1 /CLONE=IMAGE:1523203 /FEA=EST /CNT=119 /TID=Hs.278528.1 /TIER=Stack /STK=9 /UG=Hs.278528 /LL=7176 /UG_GENE=TPS1 /UG_TITLE=tryptase, alpha	AA909044	myeloid-associated differentiation marker	MYADM	---	Y
223130_s_at	gb:AF212221.1 /DB_XREF=gi:9437508 /FEA=FLmRNA /CNT=154 /TID=Hs.20072.1 /TIER=FL+Stack /STK=64 /UG=Hs.20072 /LL=29116 /UG_GENE=MIR /DEF=Homo sapiens BM023 mRNA, complete cds. /PROD=BM023 /FL=gb:AF212221.1	AF212221	myosin regulatory light chain interacting protein	MYLIP	EC:6.3.2.-	Y
235383_at	gb:AA552060 /DB_XREF=gi:2322312 /DB_XREF=nk05d08.s1 /CLONE=IMAGE:1012623 /FEA=EST /CNT=10 /TID=Hs.154578.0 /TIER=ConsEnd /STK=5 /UG=Hs.154578 /UG_TITLE=ESTs, Moderately similar to MY7A_HUMAN MYOSIN VIIA (H.sapiens)	AA552060	myosin VIIB	MYO7B	---	Y
210016_at	gb:BF223003 /DB_XREF=gi:11130180 /DB_XREF=7q27c10.x1 /CLONE=IMAGE:3699474 /FEA=FLmRNA /CNT=48 /TID=Hs.172619.0 /TIER=Stack /STK=13 /UG=Hs.172619 /LL=23040 /UG_GENE=KIAA1106 /UG_TITLE=KIAA1106 protein /FL=gb:AF036943.1	BF223003	myelin transcription factor 1-like	MYT1L	---	Y
217738_at	gb:BF575514 /DB_XREF=gi:11649318 /DB_XREF=602133090F1 /CLONE=IMAGE:4288079 /FEA=FLmRNA /CNT=378 /TID=Hs.239138.0 /TIER=Stack /STK=25 /UG=Hs.239138 /LL=10135 /UG_GENE=PBEF /UG_TITLE=pre-B-cell colony-enhancing factor /FL=gb:U02020.1 gb:NM_005746.1	BF575514	nicotinamide phosphoribosyltransferase	NAMPT	EC:2.4.2.12	Y
204749_at	gb:NM_004538.1 /DB_XREF=gi:4758757 /GEN=NAP1L3 /FEA=FLmRNA /CNT=71 /TID=Hs.21365.0 /TIER=FL+Stack /STK=32 /UG=Hs.21365 /LL=4675 /DEF=Homo sapiens nucleosome assembly protein 1-like 3 (NAP1L3), mRNA. /PROD=nucleosome assembly protein 1-like 3 /FL=gb:NM_004538.1 gb:D50370.1	NM_004538	nucleosome assembly protein 1-like 3	NAP1L3	---	Y
212867_at	gb:AI040324 /DB_XREF=gi:3279518 /DB_XREF=oy33a12.x1 /CLONE=IMAGE:1667614 /FEA=EST /CNT=95 /TID=Hs.29131.1 /TIER=Stack /STK=40 /UG=Hs.29131 /LL=10499 /UG_GENE=NCOA2 /UG_TITLE=nuclear receptor coactivator 2	AI040324	nuclear receptor coactivator 2	NCOA2	---	Y
224799_at	gb:AW290956 /DB_XREF=gi:6697592 /DB_XREF=UI-H-BI2-agd-h-10-0-UI.s1 /CLONE=IMAGE:2723971 /FEA=mRNA /CNT=166 /TID=Hs.30340.0 /TIER=Stack /STK=9 /UG=Hs.30340 /LL=54602 /UG_GENE=KIAA1165 /UG_TITLE=hypothetical protein KIAA1165	AW290956	Nedd4 family interacting protein 2	NDFIP2	---	Y
202149_at	gb:AL136139 /DB_XREF=gi:8217463 /FEA=FLmRNA /CNT=161 /TID=Hs.80261.0 /TIER=Stack /STK=41 /UG=Hs.80261 /LL=10543 /UG_GENE=HEF1 /UG_TITLE=enhancer of filamentation 1 (cas-like docking; Crk-associated substrate related) /DEF=Human DNA sequence from clone RP4-761I2 on chromosome 6 Contains 3 part of the gene for enhancer of filamentation (HEF1), ESTs, STSs and CpG islands /FL=gb:U64317.1 gb:NM_006403…	AL136139	neural precursor cell expressed, developmentally down-regulated 9	NEDD9	---	Y
222774_s_at	gb:AI335263 /DB_XREF=gi:4072190 /DB_XREF=tb29g02.x1 /CLONE=IMAGE:2055794 /FEA=FLmRNA /CNT=90 /TID=Hs.6823.0 /TIER=Stack /STK=22 /UG=Hs.6823 /LL=55141 /UG_GENE=FLJ10430 /UG_TITLE=hypothetical protein FLJ10430 /FL=gb:NM_018092.1	AI335263	neuropilin (NRP) and tolloid (TLL)-like 2	NETO2	---	Y
203574_at	gb:NM_005384.1 /DB_XREF=gi:4885516 /GEN=NFIL3 /FEA=FLmRNA /CNT=96 /TID=Hs.79334.0 /TIER=FL+Stack /STK=37 /UG=Hs.79334 /LL=4783 /DEF=Homo sapiens nuclear factor, interleukin 3 regulated (NFIL3), mRNA. /PROD=nuclear factor, interleukin 3 regulated /FL=gb:NM_005384.1 gb:U26173.1	NM_005384	nuclear factor, interleukin 3 regulated	NFIL3	---	Y
223217_s_at	gb:BE646573 /DB_XREF=gi:9970884 /DB_XREF=7e89c10.x1 /CLONE=IMAGE:3292338 /FEA=FLmRNA /CNT=87 /TID=Hs.301183.0 /TIER=Stack /STK=13 /UG=Hs.301183 /UG_TITLE=Homo sapiens MAIL mRNA, complete cds /FL=gb:AB037925.1	BE646573	nuclear factor of kappa light polypeptide gene enhancer in B-cells inhibitor, zeta	NFKBIZ	---	Y
217963_s_at	gb:NM_014380.1 /DB_XREF=gi:7657043 /GEN=DXS6984E /FEA=FLmRNA /CNT=199 /TID=Hs.17775.0 /TIER=FL+Stack /STK=133 /UG=Hs.17775 /LL=27018 /DEF=Homo sapiens p75NTR-associated cell death executor; ovarian granulosa cell protein (13kD) (DXS6984E), mRNA. /PROD=p75NTR-associated cell death executor; ovariangranulosa cell protein (13kD) /FL=gb:AF187064.1 gb:NM_014380.1	NM_014380	nerve growth factor receptor (TNFRSF16) associated protein 1	NGFRAP1	---	Y
228017_s_at	gb:BF593263 /DB_XREF=gi:11685587 /DB_XREF=7o58f12.x1 /CLONE=IMAGE:3578279 /FEA=EST /CNT=32 /TID=Hs.46751.1 /TIER=Stack /STK=23 /UG=Hs.46751 /UG_TITLE=ESTs	BF593263	Na+/K+ transporting ATPase interacting 4	NKAIN4	---	Y
211024_s_at	gb:BC006221.1 /DB_XREF=gi:13623242 /FEA=FLmRNA /CNT=1 /TID=HsAffx.900924.491 /TIER=FL /STK=0 /DEF=Homo sapiens, Similar to thyroid transcription factor 1, clone MGC:10523, mRNA, complete cds. /PROD=Similar to thyroid transcription factor 1 /FL=gb:BC006221.1	BC006221	NK2 homeobox 1	NKX2-1	---	Y
209706_at	gb:AF247704.1 /DB_XREF=gi:9963969 /FEA=FLmRNA /CNT=97 /TID=Hs.55999.0 /TIER=FL+Stack /STK=30 /UG=Hs.55999 /LL=4824 /UG_GENE=NKX3A /DEF=Homo sapiens homeobox protein NKX3.1 mRNA, complete cds. /PROD=homeobox protein NKX3.1 /FL=gb:AF249672.1 gb:AF249670.1 gb:NM_006167.1 gb:U91540.1 gb:AF247704.1 gb:U80669.1	AF247704	NK3 homeobox 1	NKX3-1	---	Y
227556_at	gb:AI094580 /DB_XREF=gi:3433556 /DB_XREF=oy64c02.s1 /CLONE=IMAGE:1670594 /FEA=EST /CNT=36 /TID=Hs.78629.2 /TIER=Stack /STK=25 /UG=Hs.78629 /LL=481 /UG_GENE=ATP1B1 /UG_TITLE=ATPase, Na+K+ transporting, beta 1 polypeptide	AI094580	NME/NM23 family member 7	NME7	EC:2.7.4.6	Y
203238_s_at	gb:NM_000435.1 /DB_XREF=gi:4557798 /GEN=NOTCH3 /FEA=FLmRNA /CNT=145 /TID=Hs.8546.0 /TIER=FL+Stack /STK=81 /UG=Hs.8546 /LL=4854 /DEF=Homo sapiens Notch (Drosophila) homolog 3 (NOTCH3), mRNA. /PROD=Notch (Drosophila) homolog 3 /FL=gb:U97669.1 gb:NM_000435.1	NM_000435	notch 3	NOTCH3	---	Y
213479_at	gb:U26662.1 /DB_XREF=gi:881933 /GEN=NPTX2 /FEA=mRNA /CNT=49 /TID=Hs.3281.0 /TIER=Stack /STK=22 /UG=Hs.3281 /LL=4885 /DEF=Human neuronal pentraxin II (NPTX2) mRNA, partial cds. /PROD=neuronal pentraxin II	U26662	neuronal pentraxin II	NPTX2	---	Y
204621_s_at	gb:AI935096 /DB_XREF=gi:5673966 /DB_XREF=wp13e10.x1 /CLONE=IMAGE:2464746 /FEA=FLmRNA /CNT=68 /TID=Hs.82120.0 /TIER=Stack /STK=16 /UG=Hs.82120 /LL=4929 /UG_GENE=NR4A2 /UG_TITLE=nuclear receptor subfamily 4, group A, member 2 /FL=gb:NM_006186.1	AI935096	nuclear receptor subfamily 4, group A, member 2	NR4A2	---	Y
207978_s_at	gb:NM_006981.1 /DB_XREF=gi:11276070 /GEN=NR4A3 /FEA=FLmRNA /CNT=3 /TID=Hs.80561.0 /TIER=FL /STK=0 /UG=Hs.80561 /LL=8013 /DEF=Homo sapiens nuclear receptor subfamily 4, group A, member 3 (NR4A3), mRNA. /PROD=nuclear receptor subfamily 4, group A, member 3 /FL=gb:D78579.1 gb:NM_006981.1	NM_006981	nuclear receptor subfamily 4, group A, member 3	NR4A3	---	Y
201310_s_at	gb:NM_004772.1 /DB_XREF=gi:4758865 /GEN=P311 /FEA=FLmRNA /CNT=470 /TID=Hs.142827.0 /TIER=FL+Stack /STK=195 /UG=Hs.142827 /LL=9315 /DEF=Homo sapiens P311 protein (P311), mRNA. /PROD=P311 protein /FL=gb:U30521.1 gb:NM_004772.1 gb:U36189.1	NM_004772	neuronal regeneration related protein	NREP	---	Y
202599_s_at	gb:NM_003489.1 /DB_XREF=gi:4505454 /GEN=NRIP1 /FEA=FLmRNA /CNT=141 /TID=Hs.155017.0 /TIER=FL+Stack /STK=43 /UG=Hs.155017 /LL=8204 /DEF=Homo sapiens nuclear receptor interacting protein 1 (NRIP1), mRNA. /PROD=receptor interacting protein 140 /FL=gb:NM_003489.1	NM_003489	nuclear receptor interacting protein 1	NRIP1	---	Y
209569_x_at	gb:NM_014392.1 /DB_XREF=gi:7657002 /GEN=D4S234E /FEA=FLmRNA /CNT=132 /TID=Hs.79404.0 /TIER=FL+Stack /STK=24 /UG=Hs.79404 /LL=27065 /DEF=Homo sapiens neuron-specific protein (D4S234E), mRNA. /PROD=neuron-specific protein /FL=gb:BC001745.1 gb:NM_014392.1	NM_014392	neuron specific gene family member 1	NSG1	---	Y
219855_at	gb:NM_018159.1 /DB_XREF=gi:8922558 /GEN=FLJ10628 /FEA=FLmRNA /CNT=31 /TID=Hs.200016.0 /TIER=FL /STK=6 /UG=Hs.200016 /LL=55190 /DEF=Homo sapiens hypothetical protein FLJ10628 (FLJ10628), mRNA. /PROD=hypothetical protein FLJ10628 /FL=gb:NM_018159.1	NM_018159	nudix hydrolase 11	NUDT11	EC:3.6.1.52 /// EC:3.6.1.60	Y
235384_at	gb:AW963217 /DB_XREF=gi:8153053 /DB_XREF=EST375290 /FEA=EST /CNT=13 /TID=Hs.203961.0 /TIER=ConsEnd /STK=0 /UG=Hs.203961 /UG_TITLE=ESTs, Moderately similar to AF116721 89 PRO2168 (H.sapiens)	AW963217	nudix hydrolase 19	NUDT19	---	Y
218039_at	gb:NM_016359.1 /DB_XREF=gi:7705950 /GEN=LOC51203 /FEA=FLmRNA /CNT=141 /TID=Hs.279905.0 /TIER=FL+Stack /STK=29 /UG=Hs.279905 /LL=51203 /DEF=Homo sapiens clone HQ0310 PRO0310p1 (LOC51203), mRNA. /PROD=clone HQ0310 PRO0310p1 /FL=gb:NM_016359.1 gb:AF305711.1 gb:BC001308.1 gb:AF090915.1 gb:AF290612.1	NM_016359	nucleolar and spindle associated protein 1	NUSAP1	---	Y
201599_at	gb:NM_000274.1 /DB_XREF=gi:4557808 /GEN=OAT /FEA=FLmRNA /CNT=270 /TID=Hs.75485.0 /TIER=FL+Stack /STK=80 /UG=Hs.75485 /LL=4942 /DEF=Homo sapiens ornithine aminotransferase (gyrate atrophy) (OAT), nuclear gene encoding mitochondrial protein, mRNA. /PROD=ornithine aminotransferase precursor /FL=gb:BC000964.1 gb:M14963.1 gb:M23204.1 gb:M12267.1 gb:NM_000274.1	NM_000274	ornithine aminotransferase	OAT	EC:2.6.1.13	Y
212775_at	gb:AI978623 /DB_XREF=gi:5803653 /DB_XREF=wr57d03.x1 /CLONE=IMAGE:2491781 /FEA=mRNA /CNT=78 /TID=Hs.6654.1 /TIER=Stack /STK=16 /UG=Hs.6654 /LL=23363 /UG_GENE=KIAA0657 /UG_TITLE=KIAA0657 protein	AI978623	obscurin-like 1	OBSL1	EC:2.7.11.18	Y
226810_at	gb:BE500942 /DB_XREF=gi:9703350 /DB_XREF=7a33c06.x1 /CLONE=IMAGE:3220522 /FEA=mRNA /CNT=60 /TID=Hs.13299.0 /TIER=Stack /STK=22 /UG=Hs.13299 /UG_TITLE=Homo sapiens mRNA; cDNA DKFZp761M0111 (from clone DKFZp761M0111)	BE500942	opioid growth factor receptor-like 1	OGFRL1	---	Y
229787_s_at	gb:AI742039 /DB_XREF=gi:5110327 /DB_XREF=wg38c05.x1 /CLONE=IMAGE:2367368 /FEA=EST /CNT=26 /TID=Hs.100293.3 /TIER=Stack /STK=10 /UG=Hs.100293 /LL=8473 /UG_GENE=OGT /UG_TITLE=O-linked N-acetylglucosamine (GlcNAc) transferase (UDP-N-acetylglucosamine:polypeptide-N-acetylglucosaminyl transferase)	AI742039	O-linked N-acetylglucosamine (GlcNAc) transferase	OGT	EC:2.4.1.255	Y
213568_at	gb:AI811298 /DB_XREF=gi:5397864 /DB_XREF=tw38a08.x1 /CLONE=IMAGE:2261942 /FEA=EST /CNT=33 /TID=Hs.143600.1 /TIER=Stack /STK=19 /UG=Hs.143600 /LL=27333 /UG_GENE=GPP130 /UG_TITLE=type II Golgi membrane protein	AI811298	odd-skipped related transciption factor 2	OSR2	---	Y
210448_s_at	gb:U49396.1 /DB_XREF=gi:1552523 /FEA=FLmRNA /CNT=8 /TID=Hs.77807.1 /TIER=FL /STK=0 /UG=Hs.77807 /LL=5026 /UG_GENE=P2RX5 /DEF=Human ionotropic ATP receptor P2X5b mRNA, complete cds. /PROD=P2X5b /FL=gb:U49396.1 gb:AF070573.1	U49396	purinergic receptor P2X, ligand gated ion channel, 5	P2RX5	---	Y
236280_at	gb:AI225238 /DB_XREF=gi:3807951 /DB_XREF=qx12c04.x1 /CLONE=IMAGE:2001126 /FEA=EST /CNT=11 /TID=Hs.176920.0 /TIER=ConsEnd /STK=0 /UG=Hs.176920 /UG_TITLE=ESTs	AI225238	purinergic receptor P2Y, G-protein coupled, 10	P2RY10	---	Y
227354_at	gb:BF589359 /DB_XREF=gi:11681683 /DB_XREF=nab25d01.x1 /CLONE=IMAGE:3266737 /FEA=EST /CNT=37 /TID=Hs.13256.0 /TIER=Stack /STK=16 /UG=Hs.13256 /UG_TITLE=ESTs	BF589359	phosphoprotein membrane anchor with glycosphingolipid microdomains 1	PAG1	---	Y
204004_at	gb:AI336206 /DB_XREF=gi:4073133 /DB_XREF=qt44e12.x1 /CLONE=IMAGE:1950862 /FEA=FLmRNA /CNT=66 /TID=Hs.176090.0 /TIER=ConsEnd /STK=6 /UG=Hs.176090 /LL=5074 /UG_GENE=PAWR /UG_TITLE=PRKC, apoptosis, WT1, regulator /FL=gb:U63809.1 gb:NM_002583.1	AI336206	PRKC, apoptosis, WT1, regulator	PAWR	---	Y
226223_at	gb:AI091432 /DB_XREF=gi:3430491 /DB_XREF=ow62f06.x1 /CLONE=IMAGE:1651427 /FEA=EST /CNT=52 /TID=Hs.42683.0 /TIER=Stack /STK=15 /UG=Hs.42683 /UG_TITLE=ESTs	AI091432	PRKC, apoptosis, WT1, regulator	PAWR	---	Y
219148_at	gb:NM_018492.1 /DB_XREF=gi:8923876 /GEN=TOPK /FEA=FLmRNA /CNT=64 /TID=Hs.104741.0 /TIER=FL+Stack /STK=19 /UG=Hs.104741 /LL=55872 /DEF=Homo sapiens PDZ-binding kinase; T-cell originated protein kinase (TOPK), mRNA. /PROD=PDZ-binding kinase /FL=gb:AB027250.1 gb:AB027249.1 gb:NM_018492.1 gb:AF237709.1 gb:AF189722.1	NM_018492	PDZ binding kinase	PBK	EC:2.7.12.2	Y
228635_at	gb:AI640307 /DB_XREF=gi:4703416 /DB_XREF=wa16f11.x1 /CLONE=IMAGE:2298285 /FEA=mRNA /CNT=26 /TID=Hs.146858.0 /TIER=Stack /STK=8 /UG=Hs.146858 /LL=57575 /UG_GENE=PCDH10 /UG_TITLE=protocadherin 10	AI640307	protocadherin 10	PCDH10	---	Y
208690_s_at	gb:BC000915.1 /DB_XREF=gi:12654194 /FEA=FLmRNA /CNT=380 /TID=Hs.75807.1 /TIER=FL+Stack /STK=149 /UG=Hs.75807 /LL=9124 /UG_GENE=PDLIM1 /DEF=Homo sapiens, Similar to LIM protein, clone MGC:5344, mRNA, complete cds. /PROD=Similar to LIM protein /FL=gb:BC000915.1	BC000915	PDZ and LIM domain 1	PDLIM1	---	Y
232304_at	gb:AK026714.1 /DB_XREF=gi:10439632 /FEA=mRNA /CNT=10 /TID=Hs.7886.1 /TIER=ConsEnd /STK=2 /UG=Hs.7886 /LL=57162 /UG_GENE=PELI1 /UG_TITLE=pellino (Drosophila) homolog 1 /DEF=Homo sapiens cDNA: FLJ23061 fis, clone LNG04647.	AK026714	pellino E3 ubiquitin protein ligase 1	PELI1	---	Y
226733_at	gb:AA587884 /DB_XREF=gi:2402059 /DB_XREF=nm71a06.s1 /CLONE=IMAGE:1073650 /FEA=EST /CNT=34 /TID=Hs.184389.0 /TIER=Stack /STK=16 /UG=Hs.184389 /UG_TITLE=ESTs	AA587884	6-phosphofructo-2-kinase/fructose-2,6-biphosphatase 2	PFKFB2	EC:2.7.1.105 /// EC:3.1.3.46	Y
202464_s_at	gb:NM_004566.1 /DB_XREF=gi:4758899 /GEN=PFKFB3 /FEA=FLmRNA /CNT=137 /TID=Hs.195471.0 /TIER=FL /STK=0 /UG=Hs.195471 /LL=5209 /DEF=Homo sapiens 6-phosphofructo-2-kinasefructose-2,6-biphosphatase 3 (PFKFB3), mRNA. /PROD=6-phosphofructo-2-kinasefructose-2,6-biphosphatase 3 /FL=gb:AF109735.1 gb:NM_004566.1 gb:D49817.1	NM_004566	6-phosphofructo-2-kinase/fructose-2,6-biphosphatase 3	PFKFB3	EC:2.7.1.105 /// EC:3.1.3.46	Y
220576_at	gb:NM_024989.1 /DB_XREF=gi:13376493 /GEN=FLJ12377 /FEA=FLmRNA /CNT=6 /TID=Hs.287525.0 /TIER=FL /STK=1 /UG=Hs.287525 /LL=80055 /DEF=Homo sapiens hypothetical protein FLJ12377 (FLJ12377), mRNA. /PROD=hypothetical protein FLJ12377 /FL=gb:NM_024989.1	NM_024989	post-GPI attachment to proteins 1	PGAP1	---	Y
229256_at	gb:AV724329 /DB_XREF=gi:10828609 /DB_XREF=AV724329 /CLONE=HTBAYE09 /FEA=EST /CNT=21 /TID=Hs.26612.0 /TIER=Stack /STK=10 /UG=Hs.26612 /UG_TITLE=ESTs	AV724329	phosphoglucomutase 2-like 1	PGM2L1	EC:2.7.1.106	Y
225501_at	gb:AK027039.1 /DB_XREF=gi:10440054 /FEA=mRNA /CNT=83 /TID=Hs.106823.1 /TIER=Stack /STK=33 /UG=Hs.106823 /UG_TITLE=H.sapiens gene from PAC 426I6, similar to syntaxin 7 /DEF=Homo sapiens cDNA: FLJ23386 fis, clone HEP16928.	AK027039	PHD finger protein 6	PHF6	---	Y
217996_at	gb:AA576961 /DB_XREF=gi:2354435 /DB_XREF=nm82d08.s1 /CLONE=IMAGE:1074735 /FEA=FLmRNA /CNT=161 /TID=Hs.82101.0 /TIER=Stack /STK=17 /UG=Hs.82101 /LL=22822 /UG_GENE=PHLDA1 /UG_TITLE=pleckstrin homology-like domain, family A, member 1 /FL=gb:NM_007350.1	AA576961	pleckstrin homology-like domain, family A, member 1	PHLDA1	---	Y
202732_at	gb:NM_007066.1 /DB_XREF=gi:5902019 /GEN=PKIG /FEA=FLmRNA /CNT=162 /TID=Hs.3407.0 /TIER=FL+Stack /STK=102 /UG=Hs.3407 /LL=11142 /DEF=Homo sapiens protein kinase (cAMP-dependent, catalytic) inhibitor gamma (PKIG), mRNA. /PROD=protein kinase (cAMP-dependent, catalytic)inhibitor gamma /FL=gb:AF182032.1 gb:NM_007066.1 gb:AB019517.1	NM_007066	protein kinase (cAMP-dependent, catalytic) inhibitor gamma	PKIG	---	Y
207002_s_at	gb:NM_002656.1 /DB_XREF=gi:4505856 /GEN=PLAGL1 /FEA=FLmRNA /CNT=7 /TID=Hs.75825.1 /TIER=FL /STK=0 /UG=Hs.75825 /LL=5325 /DEF=Homo sapiens pleiomorphic adenoma gene-like 1 (PLAGL1), transcript variant 1, mRNA. /PROD=pleiomorphic adenoma gene-like 1 isoform 1 /FL=gb:NM_002656.1 gb:U81992.1	NM_002656	pleiomorphic adenoma gene-like 1	PLAGL1	---	Y
226247_at	gb:AI346026 /DB_XREF=gi:4083232 /DB_XREF=qp48b01.x1 /CLONE=IMAGE:1926217 /FEA=mRNA /CNT=61 /TID=Hs.287830.0 /TIER=Stack /STK=23 /UG=Hs.287830 /UG_TITLE=Homo sapiens mRNA; cDNA DKFZp434E1515 (from clone DKFZp434E1515)	AI346026	pleckstrin homology domain containing, family A (phosphoinositide binding specific) member 1	PLEKHA1	---	Y
209122_at	gb:BC005127.1 /DB_XREF=gi:13477306 /FEA=FLmRNA /CNT=184 /TID=Hs.3416.0 /TIER=FL /STK=0 /UG=Hs.3416 /LL=123 /UG_GENE=ADFP /DEF=Homo sapiens, adipose differentiation-related protein, clone MGC:10598, mRNA, complete cds. /PROD=adipose differentiation-related protein /FL=gb:BC005127.1 gb:NM_001122.1	BC005127	perilipin 2	PLIN2	---	Y
201939_at	gb:NM_006622.1 /DB_XREF=gi:5730054 /GEN=SNK /FEA=FLmRNA /CNT=243 /TID=Hs.3838.0 /TIER=FL+Stack /STK=64 /UG=Hs.3838 /LL=10769 /DEF=Homo sapiens serum-inducible kinase (SNK), mRNA. /PROD=serum-inducible kinase /FL=gb:AF059617.1 gb:NM_006622.1 gb:AF223574.1	NM_006622	polo-like kinase 2	PLK2	EC:2.7.11.21	Y
212235_at	gb:AL575403 /DB_XREF=gi:12936533 /DB_XREF=AL575403 /CLONE=CS0DI060YL02 (3 prime) /FEA=mRNA /CNT=184 /TID=Hs.301685.0 /TIER=Stack /STK=81 /UG=Hs.301685 /LL=23129 /UG_GENE=KIAA0620 /UG_TITLE=KIAA0620 protein	AL575403	plexin D1	PLXND1	---	Y
204286_s_at	gb:NM_021127.1 /DB_XREF=gi:10863922 /GEN=PMAIP1 /FEA=FLmRNA /CNT=69 /TID=Hs.96.0 /TIER=FL+Stack /STK=12 /UG=Hs.96 /LL=5366 /DEF=Homo sapiens phorbol-12-myristate-13-acetate-induced protein 1 (PMAIP1), mRNA. /PROD=phorbol-12-myristate-13-acetate-induced protein1 /FL=gb:NM_021127.1	NM_021127	phorbol-12-myristate-13-acetate-induced protein 1	PMAIP1	---	Y
41577_at	Cluster Incl. AB020630:Homo sapiens mRNA for KIAA0823 protein, partial cds /cds=(0,1239) /gb=AB020630 /gi=4240131 /ug=Hs.45719 /len=5597	AB020630	protein phosphatase 1, regulatory subunit 16B	PPP1R16B	---	Y
39729_at	Cluster Incl. L19185:Human natural killer cell enhancing factor (NKEFB) mRNA, complete cds /cds=(124,720) /gb=L19185 /gi=440307 /ug=Hs.146354 /len=980	L19185	peroxiredoxin 2	PRDX2	EC:1.11.1.15	Y
213093_at	gb:AI471375 /DB_XREF=gi:4333465 /DB_XREF=tm10c12.x1 /CLONE=IMAGE:2156182 /FEA=EST /CNT=86 /TID=Hs.80206.1 /TIER=Stack /STK=62 /UG=Hs.80206 /LL=2539 /UG_GENE=G6PD /UG_TITLE=glucose-6-phosphate dehydrogenase	AI471375	protein kinase C, alpha	PRKCA	EC:2.7.11.13	Y
201300_s_at	gb:NM_000311.1 /DB_XREF=gi:4506112 /GEN=PRNP /FEA=FLmRNA /CNT=303 /TID=Hs.74621.0 /TIER=FL+Stack /STK=112 /UG=Hs.74621 /LL=5621 /DEF=Homo sapiens prion protein (p27-30) (Creutzfeld-Jakob disease, Gerstmann-Strausler-Scheinker syndrome, fatal familial insomnia) (PRNP), mRNA. /PROD=prion protein /FL=gb:AY008282.1 gb:M13899.1 gb:NM_000311.1	NM_000311	prion protein	PRNP	---	Y
230352_at	gb:AI392908 /DB_XREF=gi:4222455 /DB_XREF=tg10f07.x1 /CLONE=IMAGE:2108389 /FEA=EST /CNT=11 /TID=Hs.2910.1 /TIER=Stack /STK=10 /UG=Hs.2910 /LL=5634 /UG_GENE=PRPS2 /UG_TITLE=phosphoribosyl pyrophosphate synthetase 2	AI392908	phosphoribosyl pyrophosphate synthetase 2	PRPS2	EC:2.7.6.1	Y
228273_at	gb:BG165011 /DB_XREF=gi:12671714 /DB_XREF=602343875F1 /CLONE=IMAGE:4454010 /FEA=EST /CNT=17 /TID=Hs.165909.0 /TIER=Stack /STK=11 /UG=Hs.165909 /UG_TITLE=ESTs	BG165011	proline rich 11	PRR11	---	Y
205048_s_at	gb:NM_003832.1 /DB_XREF=gi:4502934 /GEN=PSPHL /FEA=FLmRNA /CNT=45 /TID=Hs.76845.0 /TIER=FL+Stack /STK=23 /UG=Hs.76845 /LL=8781 /DEF=Homo sapiens phosphoserine phosphatase-like (PSPHL), mRNA. /PROD=L-3-phosphoserine phosphatase homolog /FL=gb:NM_003832.1	NM_003832	phosphoserine phosphatase	PSPH	EC:3.1.3.3	Y
226282_at	gb:AW129783 /DB_XREF=gi:6117727 /DB_XREF=xe23h06.x1 /CLONE=IMAGE:2607995 /FEA=EST /CNT=59 /TID=Hs.235857.0 /TIER=Stack /STK=28 /UG=Hs.235857 /UG_TITLE=ESTs	AW129783	protein tyrosine phosphatase, non-receptor type 14	PTPN14	EC:3.1.3.48	Y
212012_at	gb:BF342851 /DB_XREF=gi:11289878 /DB_XREF=602015135F1 /CLONE=IMAGE:4150664 /FEA=mRNA /CNT=397 /TID=Hs.118893.0 /TIER=Stack /STK=116 /UG=Hs.118893 /LL=7837 /UG_GENE=D2S448 /UG_TITLE=Melanoma associated gene	BF342851	peroxidasin	PXDN	EC:1.11.1.7	Y
212265_at	gb:AL031781 /DB_XREF=gi:4038570 /FEA=FLmRNA /CNT=206 /TID=Hs.15020.1 /TIER=Stack /STK=19 /UG=Hs.15020 /LL=9444 /UG_GENE=QKI /UG_TITLE=homolog of mouse quaking QKI (KH domain RNA binding protein) /DEF=Human DNA sequence from clone 51J12 on chromosome 6q26-27. Contains the 3 part of the alternatively spliced gene for the human orthologs of mouse QKI-7 and QKI-7B (KH Domain RNA Binding proteins) and…	AL031781	QKI, KH domain containing, RNA binding	QKI	---	Y
202252_at	gb:NM_002870.1 /DB_XREF=gi:4506362 /GEN=RAB13 /FEA=FLmRNA /CNT=129 /TID=Hs.151536.0 /TIER=FL /STK=0 /UG=Hs.151536 /LL=5872 /DEF=Homo sapiens RAB13, member RAS oncogene family (RAB13), mRNA. /PROD=RAB13, member RAS oncogene family /FL=gb:BC000799.1 gb:NM_002870.1	NM_002870	RAB13, member RAS oncogene family	RAB13	---	Y
206039_at	gb:NM_004794.1 /DB_XREF=gi:4758995 /GEN=RAB33A /FEA=FLmRNA /CNT=28 /TID=Hs.56294.0 /TIER=FL+Stack /STK=12 /UG=Hs.56294 /LL=9363 /DEF=Homo sapiens RAB33A, member RAS oncogene family (RAB33A), mRNA. /PROD=RAB33A, member RAS oncogene family /FL=gb:BC001157.1 gb:D14889.1 gb:NM_004794.1	NM_004794	RAB33A, member RAS oncogene family	RAB33A	---	Y
222846_at	gb:AB038995.1 /DB_XREF=gi:7209511 /FEA=FLmRNA /CNT=44 /TID=Hs.321245.0 /TIER=ConsEnd /STK=0 /UG=Hs.321245 /LL=51762 /UG_GENE=LOC51762 /DEF=Homo sapiens mRNA for RAB-8b protein, complete cds. /PROD=RAB-8b protein /FL=gb:NM_016530.1 gb:AB038995.1	AB038995	RAB8B, member RAS oncogene family	RAB8B	---	Y
205590_at	gb:NM_005739.2 /DB_XREF=gi:6382080 /GEN=RASGRP1 /FEA=FLmRNA /CNT=49 /TID=Hs.182591.0 /TIER=FL /STK=0 /UG=Hs.182591 /LL=10125 /DEF=Homo sapiens RAS guanyl releasing protein 1 (calcium and DAG-regulated) (RASGRP1), mRNA. /PROD=RAS guanyl releasing protein 1 /FL=gb:AF081195.1 gb:NM_005739.2 gb:AF106071.1	NM_005739	RAS guanyl releasing protein 1 (calcium and DAG-regulated)	RASGRP1	---	Y
203132_at	gb:NM_000321.1 /DB_XREF=gi:4506434 /GEN=RB1 /FEA=FLmRNA /CNT=133 /TID=Hs.75770.0 /TIER=FL+Stack /STK=53 /UG=Hs.75770 /LL=5925 /DEF=Homo sapiens retinoblastoma 1 (including osteosarcoma) (RB1), mRNA. /PROD=retinoblastoma 1 (including osteosarcoma) /FL=gb:M33647.1 gb:M15400.1 gb:M28419.1 gb:NM_000321.1	NM_000321	retinoblastoma 1	RB1	---	Y
208370_s_at	gb:NM_004414.2 /DB_XREF=gi:7657042 /GEN=DSCR1 /FEA=FLmRNA /CNT=2 /TID=Hs.184222.0 /TIER=FL /STK=0 /UG=Hs.184222 /LL=1827 /DEF=Homo sapiens Down syndrome critical region gene 1 (DSCR1), mRNA. /PROD=Down syndrome critical region protein 1 /FL=gb:U28833.2 gb:NM_004414.2	NM_004414	regulator of calcineurin 1	RCAN1	---	Y
226272_at	gb:N25986 /DB_XREF=gi:1140334 /DB_XREF=yx88c06.s1 /CLONE=IMAGE:268810 /FEA=EST /CNT=67 /TID=Hs.22380.1 /TIER=Stack /STK=20 /UG=Hs.22380 /UG_TITLE=ESTs	N25986	RCAN family member 3	RCAN3	---	Y
204759_at	gb:NM_001268.1 /DB_XREF=gi:4557444 /GEN=CHC1L /FEA=FLmRNA /CNT=54 /TID=Hs.27007.0 /TIER=FL+Stack /STK=24 /UG=Hs.27007 /LL=1102 /DEF=Homo sapiens chromosome condensation 1-like (CHC1L), mRNA. /PROD=RCC1-like G exchanging factor RLG /FL=gb:AF060219.1 gb:NM_001268.1	NM_001268	regulator of chromosome condensation (RCC1) and BTB (POZ) domain containing protein 2	RCBTB2	---	Y
228812_at	gb:AI652899 /DB_XREF=gi:4736878 /DB_XREF=wb40e11.x1 /CLONE=IMAGE:2308172 /FEA=EST /CNT=20 /TID=Hs.86671.0 /TIER=Stack /STK=8 /UG=Hs.86671 /UG_TITLE=ESTs	AI652899	v-rel avian reticuloendotheliosis viral oncogene homolog	REL	---	Y
218723_s_at	gb:NM_014059.1 /DB_XREF=gi:7662650 /GEN=RGC32 /FEA=FLmRNA /CNT=118 /TID=Hs.76640.0 /TIER=FL+Stack /STK=20 /UG=Hs.76640 /LL=28984 /DEF=Homo sapiens RGC32 protein (RGC32), mRNA. /PROD=RGC32 protein /FL=gb:AF036549.1 gb:NM_014059.1	NM_014059	regulator of cell cycle	RGCC	---	Y
202988_s_at	gb:NM_002922.1 /DB_XREF=gi:4506514 /GEN=RGS1 /FEA=FLmRNA /CNT=135 /TID=Hs.75256.0 /TIER=FL /STK=0 /UG=Hs.75256 /LL=5996 /DEF=Homo sapiens regulator of G-protein signalling 1 (RGS1), mRNA. /PROD=regulator of G-protein signalling 1 /FL=gb:NM_002922.1	NM_002922	regulator of G-protein signaling 1	RGS1	---	Y
212099_at	gb:AI263909 /DB_XREF=gi:3872112 /DB_XREF=qi08f09.x1 /CLONE=IMAGE:1855913 /FEA=FLmRNA /CNT=399 /TID=Hs.204354.0 /TIER=Stack /STK=12 /UG=Hs.204354 /LL=388 /UG_GENE=ARHB /UG_TITLE=ras homolog gene family, member B /FL=gb:NM_004040.1	AI263909	ras homolog family member B	RHOB	---	Y
223168_at	gb:AL096776 /DB_XREF=gi:6137005 /FEA=FLmRNA /CNT=155 /TID=Hs.20252.0 /TIER=Stack /STK=72 /UG=Hs.20252 /LL=58480 /UG_GENE=DJ646B12.2 /UG_TITLE=novel Ras family protein /DEF=Human DNA sequence from clone RP4-646B12 on chromosome 1q42.11-42.3. Contains an FTH1 (ferritin, heavy polypeptide 1) (FTHL6) pseudogene, the gene for a novel Ras family protein, ESTs, STSs, GSSs and a putative CpG island /FL=g…	AL096776	ras homolog family member U	RHOU	---	Y
221215_s_at	gb:NM_020639.1 /DB_XREF=gi:10190675 /GEN=ANKRD3 /FEA=FLmRNA /CNT=2 /TID=Hs.55565.0 /TIER=FL /STK=1 /UG=Hs.55565 /LL=54101 /DEF=Homo sapiens ankyrin repeat domain 3 (ANKRD3), mRNA. /PROD=ankyrin repeat domain 3 /FL=gb:NM_020639.1	NM_020639	receptor-interacting serine-threonine kinase 4	RIPK4	EC:2.7.11.1	Y
217865_at	gb:NM_018434.1 /DB_XREF=gi:10092650 /GEN=LOC55819 /FEA=FLmRNA /CNT=232 /TID=Hs.102737.0 /TIER=FL+Stack /STK=137 /UG=Hs.102737 /LL=55819 /DEF=Homo sapiens goliath protein (LOC55819), mRNA. /PROD=goliath protein /FL=gb:NM_018434.1	NM_018434	ring finger protein 130	RNF130	---	Y
210426_x_at	gb:U04897.1 /DB_XREF=gi:451563 /FEA=FLmRNA /CNT=8 /TID=Hs.2156.1 /TIER=FL /STK=0 /UG=Hs.2156 /LL=6095 /UG_GENE=RORA /DEF=Human orphan hormone nuclear receptor RORalpha1 mRNA, complete cds. /PROD=RORalpha1 /FL=gb:U04897.1	U04897	RAR-related orphan receptor A	RORA	---	Y
226682_at	gb:AW006185 /DB_XREF=gi:5854963 /DB_XREF=wz93c08.x1 /CLONE=IMAGE:2566382 /FEA=EST /CNT=46 /TID=Hs.293968.0 /TIER=Stack /STK=20 /UG=Hs.293968 /UG_TITLE=ESTs	AW006185	RAR-related orphan receptor A	RORA	---	Y
210115_at	gb:L05096.1 /DB_XREF=gi:388035 /FEA=FLmRNA /CNT=19 /TID=Hs.132748.0 /TIER=FL /STK=3 /UG=Hs.132748 /DEF=Homo sapiens ribosomal protein L39 mRNA, complete cds. /PROD=ribosomal protein L39 /FL=gb:L05096.1	L05096	ribosomal protein L39-like	RPL39L	---	Y
213350_at	gb:BF680255 /DB_XREF=gi:11954150 /DB_XREF=602155016F1 /CLONE=IMAGE:4296050 /FEA=EST /CNT=63 /TID=Hs.182740.1 /TIER=Stack /STK=52 /UG=Hs.182740 /LL=6205 /UG_GENE=RPS11 /UG_TITLE=ribosomal protein S11	BF680255	ribosomal protein S11	RPS11	---	Y
201909_at	gb:NM_001008.1 /DB_XREF=gi:4506726 /GEN=RPS4Y /FEA=FLmRNA /CNT=295 /TID=Hs.180911.0 /TIER=FL+Stack /STK=39 /UG=Hs.180911 /LL=6192 /DEF=Homo sapiens ribosomal protein S4, Y-linked (RPS4Y), mRNA. /PROD=ribosomal protein S4, Y-linked /FL=gb:AF116711.1 gb:M58459.1 gb:NM_001008.1	NM_001008	ribosomal protein S4, Y-linked 1	RPS4Y1	---	Y
208456_s_at	gb:NM_012250.1 /DB_XREF=gi:6912697 /GEN=TC21 /FEA=FLmRNA /CNT=10 /TID=Hs.206097.1 /TIER=FL /STK=0 /UG=Hs.206097 /LL=22800 /DEF=Homo sapiens oncogene TC21 (TC21), mRNA. /PROD=oncogene TC21 /FL=gb:NM_012250.1 gb:M31468.1	NM_012250	related RAS viral (r-ras) oncogene homolog 2	RRAS2	---	Y
201890_at	gb:BE966236 /DB_XREF=gi:11771437 /DB_XREF=601660172R1 /CLONE=IMAGE:3905920 /FEA=FLmRNA /CNT=194 /TID=Hs.75319.0 /TIER=Stack /STK=12 /UG=Hs.75319 /LL=6241 /UG_GENE=RRM2 /UG_TITLE=ribonucleotide reductase M2 polypeptide /FL=gb:NM_001034.1	BE966236	ribonucleotide reductase M2	RRM2	EC:1.17.4.1	Y
232231_at	gb:AL353944.1 /DB_XREF=gi:7669984 /FEA=mRNA /CNT=13 /TID=Hs.50115.0 /TIER=ConsEnd /STK=7 /UG=Hs.50115 /UG_TITLE=Homo sapiens mRNA; cDNA DKFZp761J1112 (from clone DKFZp761J1112) /DEF=Homo sapiens mRNA; cDNA DKFZp761J1112 (from clone DKFZp761J1112).	AL353944	runt-related transcription factor 2	RUNX2	---	Y
204197_s_at	gb:NM_004350.1 /DB_XREF=gi:4757917 /GEN=RUNX3 /FEA=FLmRNA /CNT=114 /TID=Hs.170019.0 /TIER=FL+Stack /STK=22 /UG=Hs.170019 /LL=864 /DEF=Homo sapiens runt-related transcription factor 3 (RUNX3), mRNA. /PROD=runt-related transcription factor 3 /FL=gb:NM_004350.1	NM_004350	runt-related transcription factor 3	RUNX3	---	Y
201845_s_at	gb:AB029551.1 /DB_XREF=gi:6714542 /GEN=YEAF1 /FEA=FLmRNA /CNT=342 /TID=Hs.7910.0 /TIER=FL+Stack /STK=69 /UG=Hs.7910 /LL=23429 /DEF=Homo sapiens YEAF1 mRNA for YY1 and E4TF1 associated factor 1, complete cds. /PROD=YY1 and E4TF1 associated factor 1 /FL=gb:NM_012234.1 gb:AF179286.1 gb:AB029551.1	AB029551	RING1 and YY1 binding protein	RYBP	---	Y
200872_at	gb:NM_002966.1 /DB_XREF=gi:4506760 /GEN=S100A10 /FEA=FLmRNA /CNT=382 /TID=Hs.119301.0 /TIER=FL+Stack /STK=181 /UG=Hs.119301 /LL=6281 /DEF=Homo sapiens S100 calcium-binding protein A10 (annexin II ligand, calpactin I, light polypeptide (p11)) (S100A10), mRNA. /PROD=S100 calcium-binding protein A10 /FL=gb:M81457.1 gb:M38591.1 gb:NM_002966.1	NM_002966	S100 calcium binding protein A10	S100A10	---	Y
220330_s_at	gb:NM_022136.1 /DB_XREF=gi:11545870 /GEN=SAMSN1 /FEA=FLmRNA /CNT=9 /TID=Hs.24633.0 /TIER=FL /STK=0 /UG=Hs.24633 /LL=64092 /DEF=Homo sapiens SAM domain, SH3 domain and nuclear localisation signals, 1 (SAMSN1), mRNA. /PROD=SAM domain, SH3 domain and nuclear localisationsignals, 1 /FL=gb:AF222927.1 gb:NM_022136.1	NM_022136	SAM domain, SH3 domain and nuclear localization signals 1	SAMSN1	---	Y
204035_at	gb:NM_003469.2 /DB_XREF=gi:10800415 /GEN=SCG2 /FEA=FLmRNA /CNT=79 /TID=Hs.75426.0 /TIER=FL+Stack /STK=27 /UG=Hs.75426 /LL=7857 /DEF=Homo sapiens secretogranin II (chromogranin C) (SCG2), mRNA. /PROD=secretogranin II precursor /FL=gb:M25756.1 gb:NM_003469.2	NM_003469	secretogranin II	SCG2	---	Y
230378_at	gb:AA742697 /DB_XREF=gi:2782203 /DB_XREF=nx30g04.s1 /CLONE=IMAGE:1257654 /FEA=EST /CNT=19 /TID=Hs.62492.0 /TIER=Stack /STK=16 /UG=Hs.62492 /UG_TITLE=ESTs, Weakly similar to S59856 collagen alpha 1(III) chain precursor - mouse (M.musculus)	AA742697	secretoglobin, family 3A, member 1	SCGB3A1	---	Y
229057_at	gb:BF432956 /DB_XREF=gi:11445119 /DB_XREF=7n23a05.x1 /CLONE=IMAGE:3565329 /FEA=mRNA /CNT=27 /TID=Hs.93485.0 /TIER=Stack /STK=13 /UG=Hs.93485 /UG_TITLE=Homo sapiens mRNA; cDNA DKFZp761D191 (from clone DKFZp761D191)	BF432956	sodium channel, voltage gated, type II alpha subunit	SCN2A	---	Y
210432_s_at	gb:AF225986.1 /DB_XREF=gi:12642271 /GEN=SCN3A /FEA=FLmRNA /CNT=8 /TID=Hs.300717.1 /TIER=FL /STK=0 /UG=Hs.300717 /LL=6328 /DEF=Homo sapiens voltage-gated sodium channel alpha subunit splice variant SCN3A-s (SCN3A) mRNA, complete cds, alternatively spliced. /PROD=voltage-gated sodium channel alpha subunitsplice variant SCN3A-s /FL=gb:AF225986.1	AF225986	sodium channel, voltage gated, type III alpha subunit	SCN3A	---	Y
226763_at	gb:AW409611 /DB_XREF=gi:6935231 /DB_XREF=fh01g11.y1 /CLONE=IMAGE:2961212 /FEA=mRNA /CNT=45 /TID=Hs.50094.0 /TIER=Stack /STK=16 /UG=Hs.50094 /UG_TITLE=Homo sapiens mRNA; cDNA DKFZp434O0515 (from clone DKFZp434O0515)	AW409611	SEC14 and spectrin domains 1	SESTD1	---	Y
210172_at	gb:D26121.1 /DB_XREF=gi:785998 /FEA=FLmRNA /CNT=20 /TID=Hs.169303.0 /TIER=FL+Stack /STK=13 /UG=Hs.169303 /DEF=Human mRNA for ZFM1 protein alternatively spliced product, complete cds. /PROD=ZFM1 protein, alternatively spliced product /FL=gb:D26121.1	D26121	splicing factor 1	SF1	---	Y
210116_at	gb:AF072930.1 /DB_XREF=gi:3695068 /FEA=FLmRNA /CNT=29 /TID=Hs.151544.0 /TIER=FL /STK=0 /UG=Hs.151544 /LL=4068 /UG_GENE=SH2D1A /DEF=Homo sapiens clone 14 T cell signal transduction molecule SAP mRNA, complete cds. /PROD=T cell signal transduction molecule SAP /FL=gb:AF072930.1 gb:AF073019.1 gb:AF100541.1 gb:NM_002351.1	AF072930	SH2 domain containing 1A	SH2D1A	---	Y
201810_s_at	gb:AL562152 /DB_XREF=gi:12910291 /DB_XREF=AL562152 /CLONE=CS0DC001YK23 (3 prime) /FEA=FLmRNA /CNT=220 /TID=Hs.109150.0 /TIER=Stack /STK=13 /UG=Hs.109150 /LL=9467 /UG_GENE=SH3BP5 /UG_TITLE=SH3-domain binding protein 5 (BTK-associated) /FL=gb:NM_004844.1 gb:AB005047.1	AL562152	SH3-domain binding protein 5 (BTK-associated)	SH3BP5	---	Y
219256_s_at	gb:NM_018986.1 /DB_XREF=gi:9506676 /GEN=FLJ20356 /FEA=FLmRNA /CNT=51 /TID=Hs.61053.0 /TIER=FL /STK=0 /UG=Hs.61053 /LL=54436 /DEF=Homo sapiens hypothetical protein (FLJ20356), mRNA. /PROD=hypothetical protein /FL=gb:NM_018986.1	NM_018986	SH3 domain and tetratricopeptide repeats 1	SH3TC1	---	Y
230493_at	gb:AW664964 /DB_XREF=gi:7457508 /DB_XREF=hi98e03.x1 /CLONE=IMAGE:2980348 /FEA=EST /CNT=13 /TID=Hs.128899.0 /TIER=Stack /STK=10 /UG=Hs.128899 /UG_TITLE=ESTs	AW664964	shisa family member 2	SHISA2	---	Y
207250_at	gb:NM_007374.1 /DB_XREF=gi:6677978 /GEN=SIX6 /FEA=FLmRNA /CNT=8 /TID=Hs.194756.0 /TIER=FL /STK=1 /UG=Hs.194756 /LL=4990 /DEF=Homo sapiens sine oculis homeobox (Drosophila) homolog 6 (SIX6), mRNA. /PROD=sine oculis homeobox (Drosophila) homolog 6 /FL=gb:NM_007374.1	NM_007374	SIX homeobox 6	SIX6	---	Y
225227_at	gb:AW294869 /DB_XREF=gi:6701505 /DB_XREF=UI-H-BI2-ahr-a-04-0-UI.s1 /CLONE=IMAGE:2727463 /FEA=EST /CNT=109 /TID=Hs.17132.0 /TIER=Stack /STK=43 /UG=Hs.17132 /UG_TITLE=ESTs, Moderately similar to ALU2_HUMAN ALU SUBFAMILY SB SEQUENCE CONTAMINATION WARNING ENTRY (H.sapiens)	AW294869	SKI-like proto-oncogene	SKIL	---	Y
212907_at	gb:AI972416 /DB_XREF=gi:5769332 /DB_XREF=wr39d10.x1 /CLONE=IMAGE:2490067 /FEA=mRNA /CNT=88 /TID=Hs.24385.0 /TIER=Stack /STK=23 /UG=Hs.24385 /UG_TITLE=Human hbc647 mRNA sequence	AI972416	solute carrier family 30 (zinc transporter), member 1	SLC30A1	---	Y
218237_s_at	gb:NM_030674.1 /DB_XREF=gi:13492978 /GEN=ATA1 /FEA=FLmRNA /CNT=124 /TID=Hs.18272.0 /TIER=FL+Stack /STK=38 /UG=Hs.18272 /LL=81539 /DEF=Homo sapiens amino acid transporter system A1 (ATA1), mRNA. /PROD=amino acid transporter system A1 /FL=gb:AF271070.1 gb:NM_030674.1	NM_030674	solute carrier family 38, member 1	SLC38A1	---	Y
223044_at	gb:AL136944.1 /DB_XREF=gi:12053382 /GEN=DKFZp586J0624 /FEA=FLmRNA /CNT=341 /TID=Hs.5944.0 /TIER=FL+Stack /STK=188 /UG=Hs.5944 /LL=30061 /DEF=Homo sapiens mRNA; cDNA DKFZp586J0624 (from clone DKFZp586J0624); complete cds. /PROD=hypothetical protein /FL=gb:AF215636.1 gb:NM_014585.1 gb:AF231121.1 gb:AF226614.1 gb:AL136944.1	AL136944	solute carrier family 40 (iron-regulated transporter), member 1	SLC40A1	---	Y
224596_at	gb:AI634866 /DB_XREF=gi:4686196 /DB_XREF=wa08g05.x1 /CLONE=IMAGE:2297528 /FEA=FLmRNA /CNT=262 /TID=Hs.179902.1 /TIER=Stack /STK=83 /UG=Hs.179902 /LL=63942 /UG_GENE=CTL1 /UG_TITLE=transporter-like protein /FL=gb:NM_022109.1	AI634866	solute carrier family 44 (choline transporter), member 1	SLC44A1	---	Y
204790_at	gb:NM_005904.1 /DB_XREF=gi:5174516 /GEN=MADH7 /FEA=FLmRNA /CNT=47 /TID=Hs.100602.0 /TIER=FL+Stack /STK=12 /UG=Hs.100602 /LL=4092 /DEF=Homo sapiens MAD (mothers against decapentaplegic, Drosophila) homolog 7 (MADH7), mRNA. /PROD=MAD (mothers against decapentaplegic,Drosophila) homolog 7 /FL=gb:AF015261.1 gb:AF010193.1 gb:NM_005904.1	NM_005904	SMAD family member 7	SMAD7	---	Y
205596_s_at	gb:AY014180.1 /DB_XREF=gi:12408118 /FEA=FLmRNA /CNT=55 /TID=Hs.194477.0 /TIER=FL+Stack /STK=26 /UG=Hs.194477 /LL=64750 /UG_GENE=SMURF2 /DEF=Homo sapiens E3 ubiquitin ligase Smurf2 mRNA, complete cds. /PROD=E3 ubiquitin ligase Smurf2 /FL=gb:AY014180.1 gb:NM_022739.1 gb:AF301463.1 gb:AF310676.1	AY014180	SMAD specific E3 ubiquitin protein ligase 2	SMURF2	EC:6.3.2.-	Y
213139_at	gb:AI572079 /DB_XREF=gi:4535453 /DB_XREF=tr73d01.x1 /CLONE=IMAGE:2223937 /FEA=FLmRNA /CNT=81 /TID=Hs.93005.0 /TIER=Stack /STK=30 /UG=Hs.93005 /LL=6591 /UG_GENE=SLUG /UG_TITLE=slug (chicken homolog), zinc finger protein /FL=gb:NM_003068.1	AI572079	snail family zinc finger 2	SNAI2	---	Y
203372_s_at	gb:AB004903.1 /DB_XREF=gi:2443360 /FEA=FLmRNA /CNT=152 /TID=Hs.110776.0 /TIER=FL /STK=0 /UG=Hs.110776 /LL=8835 /UG_GENE=STATI2 /DEF=Homo sapiens mRNA for STAT induced STAT inhibitor-2, complete cds. /PROD=STAT induced STAT inhibitor-2 /FL=gb:AF037989.1 gb:NM_003877.1 gb:AB006966.1 gb:AF020590.1 gb:AB004903.1	AB004903	suppressor of cytokine signaling 2	SOCS2	---	Y
227697_at	gb:AI244908 /DB_XREF=gi:3840305 /DB_XREF=qj98g11.x1 /CLONE=IMAGE:1867556 /FEA=EST /CNT=26 /TID=Hs.311405.0 /TIER=Stack /STK=22 /UG=Hs.311405 /UG_TITLE=ESTs	AI244908	suppressor of cytokine signaling 3	SOCS3	---	Y
206310_at	gb:NM_021114.1 /DB_XREF=gi:10863910 /GEN=SPINK2 /FEA=FLmRNA /CNT=33 /TID=Hs.98243.0 /TIER=FL+Stack /STK=16 /UG=Hs.98243 /LL=6691 /DEF=Homo sapiens serine protease inhibitor, Kazal type, 2 (acrosin-trypsin inhibitor) (SPINK2), mRNA. /PROD=serine protease inhibitor, Kazal type, 2(acrosin-trypsin inhibitor) /FL=gb:NM_021114.1	NM_021114	serine peptidase inhibitor, Kazal type 2 (acrosin-trypsin inhibitor)	SPINK2	---	Y
212458_at	gb:H97931 /DB_XREF=gi:1118816 /DB_XREF=yx04c02.s1 /CLONE=IMAGE:260738 /FEA=mRNA /CNT=144 /TID=Hs.173108.1 /TIER=Stack /STK=41 /UG=Hs.173108 /UG_TITLE=Homo sapiens cDNA: FLJ21897 fis, clone HEP03447, highly similar to AF052178 Homo sapiens clone 24523 mRNA sequence	H97931	sprouty-related, EVH1 domain containing 2	SPRED2	---	Y
204011_at	gb:NM_005842.1 /DB_XREF=gi:5032114 /GEN=SPRY2 /FEA=FLmRNA /CNT=79 /TID=Hs.18676.0 /TIER=FL+Stack /STK=31 /UG=Hs.18676 /LL=10253 /DEF=Homo sapiens sprouty (Drosophila) homolog 2 (SPRY2), mRNA. /PROD=sprouty (Drosophila) homolog 2 /FL=gb:AF039843.1 gb:NM_005842.1	NM_005842	sprouty RTK signaling antagonist 2	SPRY2	---	Y
206135_at	gb:NM_014682.1 /DB_XREF=gi:7662167 /GEN=KIAA0535 /FEA=FLmRNA /CNT=43 /TID=Hs.151449.0 /TIER=FL+Stack /STK=13 /UG=Hs.151449 /LL=9705 /DEF=Homo sapiens KIAA0535 gene product (KIAA0535), mRNA. /PROD=KIAA0535 gene product /FL=gb:NM_014682.1 gb:AB011107.1	NM_014682	suppression of tumorigenicity 18, zinc finger	ST18	---	Y
206283_s_at	gb:NM_003189.1 /DB_XREF=gi:4507362 /GEN=TAL1 /FEA=FLmRNA /CNT=48 /TID=Hs.73828.0 /TIER=FL+Stack /STK=15 /UG=Hs.73828 /LL=6886 /DEF=Homo sapiens T-cell acute lymphocytic leukemia 1 (TAL1), mRNA. /PROD=T-cell acute lymphocytic leukemia 1 /FL=gb:NM_003189.1 gb:M29038.1 gb:M61108.1	NM_003189	T-cell acute lymphocytic leukemia 1	TAL1	---	Y
219443_at	gb:NM_017714.1 /DB_XREF=gi:8923201 /GEN=FLJ20212 /FEA=FLmRNA /CNT=47 /TID=Hs.88367.0 /TIER=FL /STK=0 /UG=Hs.88367 /LL=55617 /DEF=Homo sapiens hypothetical protein FLJ20212 (FLJ20212), mRNA. /PROD=hypothetical protein FLJ20212 /FL=gb:NM_017714.1	NM_017714	taspase 1	TASP1	EC:3.4.25.-	Y
203386_at	gb:AI650848 /DB_XREF=gi:4734827 /DB_XREF=wa95d04.x1 /CLONE=IMAGE:2303911 /FEA=FLmRNA /CNT=110 /TID=Hs.173802.0 /TIER=Stack /STK=37 /UG=Hs.173802 /LL=9882 /UG_GENE=KIAA0603 /UG_TITLE=KIAA0603 gene product /FL=gb:NM_014832.1 gb:AB011175.1	AI650848	TBC1 domain family, member 4	TBC1D4	---	Y
212386_at	gb:BF592782 /DB_XREF=gi:11685106 /DB_XREF=7j94d06.x1 /CLONE=IMAGE:3442594 /FEA=mRNA /CNT=240 /TID=Hs.289068.0 /TIER=Stack /STK=9 /UG=Hs.289068 /UG_TITLE=Homo sapiens cDNA FLJ11918 fis, clone HEMBB1000272	BF592782	transcription factor 4	TCF4	---	Y
212761_at	gb:AI949687 /DB_XREF=gi:5741997 /DB_XREF=wq13g04.x1 /CLONE=IMAGE:2471190 /FEA=mRNA /CNT=130 /TID=Hs.173638.0 /TIER=Stack /STK=49 /UG=Hs.173638 /LL=6934 /UG_GENE=TCF7L2 /UG_TITLE=transcription factor 7-like 2 (T-cell specific, HMG-box)	AI949687	transcription factor 7-like 2 (T-cell specific, HMG-box)	TCF7L2	---	Y
202720_at	gb:NM_015641.1 /DB_XREF=gi:7661665 /GEN=DKFZP586B2022 /FEA=FLmRNA /CNT=149 /TID=Hs.165986.0 /TIER=FL+Stack /STK=30 /UG=Hs.165986 /LL=26136 /DEF=Homo sapiens testin (DKFZP586B2022), mRNA. /PROD=testin /FL=gb:BC001451.1 gb:AF245357.1 gb:AF245356.1 gb:NM_015641.1	NM_015641	testin LIM domain protein	TES	---	Y
210664_s_at	gb:AF021834.1 /DB_XREF=gi:4103170 /GEN=TFPIbeta /FEA=FLmRNA /CNT=5 /TID=Hs.170279.1 /TIER=FL /STK=0 /UG=Hs.170279 /LL=7035 /DEF=Homo sapiens tissue factor pathway inhibitor beta (TFPIbeta) mRNA, complete cds. /PROD=tissue factor pathway inhibitor beta /FL=gb:AF021834.1	AF021834	tissue factor pathway inhibitor (lipoprotein-associated coagulation inhibitor)	TFPI	---	Y
224793_s_at	gb:AA604375 /DB_XREF=gi:2445284 /DB_XREF=no87e02.s1 /CLONE=IMAGE:1113818 /FEA=mRNA /CNT=139 /TID=Hs.28005.0 /TIER=Stack /STK=42 /UG=Hs.28005 /UG_TITLE=Homo sapiens cDNA FLJ11309 fis, clone PLACE1010076	AA604375	transforming growth factor, beta receptor 1	TGFBR1	EC:2.7.11.30	Y
1558971_at	gb:BC043608.1 /DB_XREF=gi:27694410 /TID=Hs2.380210.1 /CNT=10 /FEA=mRNA /TIER=ConsEnd /STK=0 /LL=135123 /UG_GENE=FLJ40584 /UG=Hs.380210 /UG_TITLE=hypothetical protein FLJ40584 /DEF=Homo sapiens, clone IMAGE:5764019, mRNA.	BC043608	thymocyte selection associated	THEMIS	---	Y
213135_at	gb:U90902.1 /DB_XREF=gi:1913880 /FEA=mRNA /CNT=102 /TID=Hs.82141.0 /TIER=Stack /STK=57 /UG=Hs.82141 /UG_TITLE=Human clone 23612 mRNA sequence /DEF=Human clone 23612 mRNA sequence.	U90902	T-cell lymphoma invasion and metastasis 1	TIAM1	---	Y
201666_at	gb:NM_003254.1 /DB_XREF=gi:4507508 /GEN=TIMP1 /FEA=FLmRNA /CNT=282 /TID=Hs.5831.0 /TIER=FL+Stack /STK=220 /UG=Hs.5831 /LL=7076 /DEF=Homo sapiens tissue inhibitor of metalloproteinase 1 (erythroid potentiating activity, collagenase inhibitor) (TIMP1), mRNA. /PROD=tissue inhibitor of metalloproteinase 1precursor /FL=gb:NM_003254.1 gb:BC000866.1 gb:M12670.1 gb:M59906.1	NM_003254	TIMP metallopeptidase inhibitor 1	TIMP1	---	Y
231579_s_at	gb:BE968786 /DB_XREF=gi:10579491 /DB_XREF=601649975F1 /CLONE=IMAGE:3933691 /FEA=EST /CNT=16 /TID=Hs.6441.1 /TIER=Stack /STK=13 /UG=Hs.6441 /UG_TITLE=Homo sapiens mRNA; cDNA DKFZp586J021 (from clone DKFZp586J021)	BE968786	TIMP metallopeptidase inhibitor 2	TIMP2	---	Y
228284_at	gb:BE302305 /DB_XREF=gi:9186053 /DB_XREF=bb84c09.x1 /CLONE=IMAGE:3049072 /FEA=EST /CNT=22 /TID=Hs.28935.1 /TIER=Stack /STK=9 /UG=Hs.28935 /LL=7088 /UG_GENE=TLE1 /UG_TITLE=transducin-like enhancer of split 1, homolog of Drosophila E(sp1)	BE302305	transducin-like enhancer of split 1 (E(sp1) homolog, Drosophila)	TLE1	---	Y
204872_at	gb:NM_007005.1 /DB_XREF=gi:5921462 /GEN=BCE-1 /FEA=FLmRNA /CNT=65 /TID=Hs.99824.0 /TIER=FL+Stack /STK=32 /UG=Hs.99824 /LL=11050 /DEF=Homo sapiens BCE-1 protein (BCE-1), mRNA. /PROD=BCE-1 protein /FL=gb:AF068197.1 gb:NM_007005.1	NM_007005	transducin-like enhancer of split 4	TLE4	---	Y
213338_at	gb:BF062629 /DB_XREF=gi:10821539 /DB_XREF=7h62h07.x1 /CLONE=IMAGE:3320605 /FEA=mRNA /CNT=52 /TID=Hs.35861.0 /TIER=Stack /STK=26 /UG=Hs.35861 /LL=25907 /UG_GENE=DKFZP586E1621 /UG_TITLE=DKFZP586E1621 protein	BF062629	transmembrane protein 158 (gene/pseudogene)	TMEM158	---	Y
205347_s_at	gb:NM_021992.1 /DB_XREF=gi:11496272 /GEN=TMSNB /FEA=FLmRNA /CNT=59 /TID=Hs.56145.0 /TIER=FL+Stack /STK=35 /UG=Hs.56145 /LL=11013 /DEF=Homo sapiens thymosin, beta, identified in neuroblastoma cells (TMSNB), mRNA. /PROD=thymosin, beta, identified in neuroblastomacells /FL=gb:NM_021992.1 gb:D82345.1 gb:BC000183.1	NM_021992	thymosin beta 15a	TMSB15A	---	Y
1563357_at	gb:AL049245.1 /DB_XREF=gi:4499981 /TID=Hs2.435476.1 /CNT=2 /FEA=mRNA /TIER=ConsEnd /STK=0 /UG=Hs.435476 /UG_TITLE=Homo sapiens mRNA; cDNA DKFZp564C203 (from clone DKFZp564C203) /DEF=Homo sapiens mRNA; cDNA DKFZp564C203 (from clone DKFZp564C203).	AL049245	tumor necrosis factor	TNF	---	Y
209295_at	gb:AF016266.1 /DB_XREF=gi:2529562 /FEA=FLmRNA /CNT=206 /TID=Hs.51233.0 /TIER=FL+Stack /STK=39 /UG=Hs.51233 /LL=8795 /UG_GENE=TNFRSF10B /DEF=Homo sapiens TRAIL receptor 2 mRNA, complete cds. /PROD=TRAIL receptor 2 /FL=gb:BC001281.1 gb:AF016266.1 gb:AF018658.1 gb:AF016849.1	AF016266	tumor necrosis factor receptor superfamily, member 10b	TNFRSF10B	---	Y
214581_x_at	gb:BE568134 /DB_XREF=gi:9811854 /DB_XREF=601341661F1 /CLONE=IMAGE:3683823 /FEA=FLmRNA /CNT=70 /TID=Hs.159651.0 /TIER=ConsEnd /STK=0 /UG=Hs.159651 /LL=27242 /UG_GENE=DR6 /UG_TITLE=death receptor 6 /FL=gb:NM_014452.1 gb:AF068868.1	BE568134	tumor necrosis factor receptor superfamily, member 21	TNFRSF21	---	Y
202688_at	gb:NM_003810.1 /DB_XREF=gi:4507592 /GEN=TNFSF10 /FEA=FLmRNA /CNT=148 /TID=Hs.83429.0 /TIER=FL /STK=0 /UG=Hs.83429 /LL=8743 /DEF=Homo sapiens tumor necrosis factor (ligand) superfamily, member 10 (TNFSF10), mRNA. /PROD=tumor necrosis factor (ligand) superfamily,member 10 /FL=gb:NM_003810.1 gb:U57059.1 gb:U37518.1	NM_003810	tumor necrosis factor (ligand) superfamily, member 10	TNFSF10	---	Y
202704_at	gb:AA675892 /DB_XREF=gi:2775239 /DB_XREF=b03503s /CLONE=b03503 /FEA=FLmRNA /CNT=135 /TID=Hs.178137.0 /TIER=Stack /STK=40 /UG=Hs.178137 /LL=10140 /UG_GENE=TOB1 /UG_TITLE=transducer of ERBB2, 1 /FL=gb:D38305.1 gb:NM_005749.1	AA675892	transducer of ERBB2, 1	TOB1	---	Y
201291_s_at	gb:AU159942 /DB_XREF=gi:11021463 /DB_XREF=AU159942 /CLONE=Y79AA1000724 /FEA=FLmRNA /CNT=294 /TID=Hs.156346.0 /TIER=Stack /STK=8 /UG=Hs.156346 /LL=7153 /UG_GENE=TOP2A /UG_TITLE=topoisomerase (DNA) II alpha (170kD) /FL=gb:NM_001067.1 gb:J04088.1	AU159942	topoisomerase (DNA) II alpha	TOP2A	EC:5.99.1.3	Y
228737_at	gb:AA211909 /DB_XREF=gi:1810563 /DB_XREF=zq85a03.s1 /CLONE=IMAGE:648364 /FEA=EST /CNT=24 /TID=Hs.26608.0 /TIER=Stack /STK=19 /UG=Hs.26608 /UG_TITLE=ESTs	AA211909	TOX high mobility group box family member 2	TOX2	---	Y
217147_s_at	gb:AJ240085.1 /DB_XREF=gi:6911580 /GEN=TRIM /FEA=mRNA /CNT=1 /TID=Hs.138701.1 /TIER=ConsEnd /STK=0 /UG=Hs.138701 /LL=50852 /DEF=Homo sapiens mRNA for T-cell receptor interacting molecule protein, splice variant (TRIM gene). /PROD=T-cell receptor interacting molecule, splicevariant	AJ240085	T cell receptor associated transmembrane adaptor 1	TRAT1	---	Y
215443_at	gb:BE740743 /DB_XREF=gi:10154735 /DB_XREF=601593529F1 /CLONE=IMAGE:3947599 /FEA=mRNA /CNT=6 /TID=Hs.123078.1 /TIER=ConsEnd /STK=0 /UG=Hs.123078 /LL=7253 /UG_GENE=TSHR /UG_TITLE=thyroid stimulating hormone receptor	BE740743	thyroid stimulating hormone receptor	TSHR	---	Y
217979_at	gb:NM_014399.1 /DB_XREF=gi:7657372 /GEN=NET-6 /FEA=FLmRNA /CNT=217 /TID=Hs.284243.0 /TIER=FL+Stack /STK=10 /UG=Hs.284243 /LL=27075 /DEF=Homo sapiens tetraspan NET-6 protein (NET-6), mRNA. /PROD=tetraspan NET-6 protein /FL=gb:AF120265.1 gb:NM_014399.1 gb:AF100759.1	NM_014399	tetraspanin 13	TSPAN13	---	Y
202242_at	gb:NM_004615.1 /DB_XREF=gi:4759235 /GEN=TM4SF2 /FEA=FLmRNA /CNT=283 /TID=Hs.82749.0 /TIER=FL+Stack /STK=94 /UG=Hs.82749 /LL=7102 /DEF=Homo sapiens transmembrane 4 superfamily member 2 (TM4SF2), mRNA. /PROD=transmembrane 4 superfamily member 2 /FL=gb:D29808.1 gb:D10653.1 gb:NM_004615.1	NM_004615	tetraspanin 7	TSPAN7	---	Y
204822_at	gb:NM_003318.1 /DB_XREF=gi:4507718 /GEN=TTK /FEA=FLmRNA /CNT=53 /TID=Hs.169840.0 /TIER=FL+Stack /STK=18 /UG=Hs.169840 /LL=7272 /DEF=Homo sapiens TTK protein kinase (TTK), mRNA. /PROD=TTK protein kinase /FL=gb:NM_003318.1 gb:BC000633.1 gb:M86699.1	NM_003318	TTK protein kinase	TTK	EC:2.7.12.1	Y
204141_at	gb:NM_001069.1 /DB_XREF=gi:4507728 /GEN=TUBB /FEA=FLmRNA /CNT=155 /TID=Hs.179661.0 /TIER=FL+Stack /STK=70 /UG=Hs.179661 /LL=7280 /DEF=Homo sapiens tubulin, beta polypeptide (TUBB), mRNA. /PROD=tubulin, beta polypeptide /FL=gb:NM_001069.1 gb:BC001194.1	NM_001069	tubulin, beta 2A class IIa	TUBB2A	---	Y
209191_at	gb:BC002654.1 /DB_XREF=gi:12803638 /FEA=FLmRNA /CNT=180 /TID=Hs.274398.0 /TIER=FL+Stack /STK=73 /UG=Hs.274398 /DEF=Homo sapiens, Similar to tubulin, beta, 4, clone MGC:4083, mRNA, complete cds. /PROD=Similar to tubulin, beta, 4 /FL=gb:BC002654.1	BC002654	tubulin, beta 6 class V	TUBB6	---	Y
213423_x_at	gb:AI884858 /DB_XREF=gi:5590022 /DB_XREF=wl85f06.x1 /CLONE=IMAGE:2431715 /FEA=EST /CNT=33 /TID=Hs.71119.1 /TIER=Stack /STK=12 /UG=Hs.71119 /LL=7991 /UG_GENE=N33 /UG_TITLE=Putative prostate cancer tumor suppressor	AI884858	tumor suppressor candidate 3	TUSC3	---	Y
210024_s_at	gb:AB017644.1 /DB_XREF=gi:4586929 /GEN=UbcH9 /FEA=FLmRNA /CNT=28 /TID=Hs.4890.0 /TIER=FL /STK=0 /UG=Hs.4890 /LL=10477 /DEF=Homo sapiens mRNA for ubiquitin-conjugating enzyme E2, complete cds. /PROD=ubiquitin-conjugating enzyme E2 /FL=gb:AF085362.1 gb:NM_006357.1 gb:AB017644.1 gb:BC003554.1	AB017644	ubiquitin-conjugating enzyme E2E 3	UBE2E3	EC:2.3.2.23 /// EC:6.3.2.19	Y
238542_at	gb:AA831769 /DB_XREF=gi:2904868 /DB_XREF=oa59b06.s1 /CLONE=IMAGE:1309235 /FEA=EST /CNT=8 /TID=Hs.23945.0 /TIER=ConsEnd /STK=0 /UG=Hs.23945 /UG_TITLE=ESTs	AA831769	UL16 binding protein 2	ULBP2	---	Y
1553183_at	gb:NM_173568.1 /DB_XREF=gi:27734852 /TID=Hs2.242520.1 /CNT=9 /FEA=FLmRNA /TIER=FL /STK=1 /LL=253815 /UG_GENE=FLJ36335 /UG=Hs.242520 /UG_TITLE=hypothetical protein FLJ36335 /DEF=Homo sapiens hypothetical protein FLJ36335 (FLJ36335), mRNA. /FL=gb:NM_173568.1	NM_173568	uromodulin-like 1	UMODL1	---	Y
217975_at	gb:NM_016303.1 /DB_XREF=gi:10047099 /GEN=LOC51186 /FEA=FLmRNA /CNT=239 /TID=Hs.15984.0 /TIER=FL+Stack /STK=74 /UG=Hs.15984 /LL=51186 /DEF=Homo sapiens pp21 homolog (LOC51186), mRNA. /PROD=pp21 homolog /FL=gb:NM_016303.1 gb:AF125535.1	NM_016303	WW domain binding protein 5	WBP5	---	Y
1554062_at	gb:AF380356.1 /DB_XREF=gi:15625395 /TID=Hs2.38774.1 /CNT=16 /FEA=FLmRNA /TIER=FL /STK=5 /LL=7499 /UG_GENE=XG /UG=Hs.38774 /DEF=Homo sapiens PBDX mRNA, complete cds. /PROD=PBDX /FL=gb:AF380356.1	AF380356	Xg blood group	XG	---	Y
201160_s_at	gb:AL556190 /DB_XREF=gi:12898634 /DB_XREF=AL556190 /CLONE=CS0DK011YH09 (5 prime) /FEA=FLmRNA /CNT=311 /TID=Hs.1139.0 /TIER=Stack /STK=57 /UG=Hs.1139 /LL=8531 /UG_GENE=CSDA /UG_TITLE=cold shock domain protein A /FL=gb:NM_003651.1	AL556190	Y box binding protein 3	YBX3	---	Y
202932_at	gb:NM_005433.1 /DB_XREF=gi:4885660 /GEN=YES1 /FEA=FLmRNA /CNT=111 /TID=Hs.194148.0 /TIER=FL+Stack /STK=32 /UG=Hs.194148 /LL=7525 /DEF=Homo sapiens v-yes-1 Yamaguchi sarcoma viral oncogene homolog 1 (YES1), mRNA. /PROD=v-yes-1 Yamaguchi sarcoma viral oncogene homolog1 /FL=gb:NM_005433.1	NM_005433	YES proto-oncogene 1, Src family tyrosine kinase	YES1	EC:2.7.10.2	Y
211902_x_at	gb:L34703.1 /DB_XREF=gi:1100165 /GEN=TCRA /FEA=FLmRNA /CNT=2 /TID=Hs.74647.2 /TIER=FL /STK=0 /UG=Hs.74647 /LL=6955 /DEF=Homo sapiens T-cell receptor alpha chain (TCRA) mRNA (HLA-A1, 24; B7, 8; DR 1, 3), complete cds. /PROD=T-cell receptor alpha /FL=gb:L34703.1	L34703	YME1-like 1 ATPase	YME1L1	---	Y
219312_s_at	gb:NM_023929.1 /DB_XREF=gi:12965200 /GEN=FLJ12752 /FEA=FLmRNA /CNT=34 /TID=Hs.237146.0 /TIER=FL /STK=4 /UG=Hs.237146 /LL=65986 /DEF=Homo sapiens hypothetical protein FLJ12752 (FLJ12752), mRNA. /PROD=hypothetical protein FLJ12752 /FL=gb:NM_023929.1	NM_023929	zinc finger and BTB domain containing 10	ZBTB10	---	Y
235142_at	gb:AW006067 /DB_XREF=gi:5854845 /DB_XREF=wz92a02.x1 /CLONE=IMAGE:2566250 /FEA=EST /CNT=16 /TID=Hs.129837.0 /TIER=ConsEnd /STK=5 /UG=Hs.129837 /UG_TITLE=ESTs, Weakly similar to Z263_HUMAN ZINC FINGER PROTEIN 263 (H.sapiens)	AW006067	zinc finger and BTB domain containing 8A	ZBTB8A	---	Y
222816_s_at	gb:BE676543 /DB_XREF=gi:10037084 /DB_XREF=7f31g05.x1 /CLONE=IMAGE:3296312 /FEA=FLmRNA /CNT=70 /TID=Hs.18800.0 /TIER=Stack /STK=13 /UG=Hs.18800 /LL=54877 /UG_GENE=FLJ20281 /UG_TITLE=hypothetical protein FLJ20281 /FL=gb:NM_017742.1	BE676543	zinc finger, CCHC domain containing 2	ZCCHC2	---	Y
201367_s_at	gb:AI356398 /DB_XREF=gi:4108019 /DB_XREF=qz26f08.x1 /CLONE=IMAGE:2028039 /FEA=FLmRNA /CNT=342 /TID=Hs.78909.0 /TIER=Stack /STK=27 /UG=Hs.78909 /LL=678 /UG_GENE=BRF2 /UG_TITLE=butyrate response factor 2 (EGF-response factor 2) /FL=gb:BC005010.1 gb:NM_006887.1	AI356398	ZFP36 ring finger protein-like 2	ZFP36L2	---	Y
214761_at	gb:AW149417 /DB_XREF=gi:6197313 /DB_XREF=xf36h07.x1 /CLONE=IMAGE:2620189 /FEA=mRNA /CNT=19 /TID=Hs.137168.0 /TIER=ConsEnd /STK=2 /UG=Hs.137168 /LL=23090 /UG_GENE=KIAA0760 /UG_TITLE=OLF-1EBF associated zinc finger gene	AW149417	zinc finger protein 423	ZNF423	---	Y
226676_at	gb:AK021452.1 /DB_XREF=gi:10432641 /FEA=mRNA /CNT=56 /TID=Hs.26799.0 /TIER=Stack /STK=13 /UG=Hs.26799 /LL=25925 /UG_GENE=DKFZP564D0764 /UG_TITLE=DKFZP564D0764 protein /DEF=Homo sapiens cDNA FLJ11390 fis, clone HEMBA1000561, weakly similar to ZINC FINGER PROTEIN 91.	AK021452	zinc finger protein 521	ZNF521	---	Y
1554628_at	gb:BC028974.1 /DB_XREF=gi:20809446 /TID=Hs2.374945.1 /CNT=8 /FEA=FLmRNA /TIER=FL /STK=1 /LL=126295 /UG_GENE=LOC126295 /UG=Hs.374945 /DEF=Homo sapiens, similar to zinc finger protein 14 (KOX 6); GIOT-4 for gonadotropin inducible transcription repressor-4, clone MGC:29928 IMAGE:5138909, mRNA, complete cds. /PROD=similar to zinc finger protein 14 (KOX 6);GIOT-4 for gonadotropin inducible transcripti…	BC028974	zinc finger protein 57	ZNF57	---	Y
228988_at	gb:AU157017 /DB_XREF=gi:11018538 /DB_XREF=AU157017 /CLONE=PLACE1005740 /FEA=EST /CNT=16 /TID=Hs.323950.1 /TIER=Stack /STK=13 /UG=Hs.323950 /LL=7552 /UG_GENE=ZNF6 /UG_TITLE=zinc finger protein 6 (CMPX1)	AU157017	zinc finger protein 711	ZNF711	---	Y
1556416_s_at	gb:AF086242.1 /DB_XREF=gi:3483587 /TID=Hs2.407356.1 /CNT=5 /FEA=mRNA /TIER=ConsEnd /STK=3 /UG=Hs.407356 /UG_TITLE=Homo sapiens full length insert cDNA clone ZD37D10 /DEF=Homo sapiens full length insert cDNA clone ZD37D10.	AF086242	---	---	---	N
1556945_a_at	gb:AK057554.1 /DB_XREF=gi:16553300 /TID=Hs2.128166.1 /CNT=3 /FEA=mRNA /TIER=ConsEnd /STK=2 /UG=Hs.128166 /UG_TITLE=Homo sapiens cDNA FLJ32992 fis, clone THYMU1000098. /DEF=Homo sapiens cDNA FLJ32992 fis, clone THYMU1000098.	AK057554	---	---	---	N
1561195_at	gb:AL832142.1 /DB_XREF=gi:21732686 /TID=Hs2.432603.1 /CNT=2 /FEA=mRNA /TIER=ConsEnd /STK=1 /UG=Hs.432603 /UG_TITLE=Homo sapiens mRNA; cDNA DKFZp686A22111 (from clone DKFZp686A22111) /DEF=Homo sapiens mRNA; cDNA DKFZp686A22111 (from clone DKFZp686A22111).	AL832142	---	---	---	N
1562473_at	gb:BC037943.1 /DB_XREF=gi:23138732 /TID=Hs2.385486.1 /CNT=2 /FEA=mRNA /TIER=ConsEnd /STK=0 /UG=Hs.385486 /UG_TITLE=Homo sapiens, clone IMAGE:5285657, mRNA /DEF=Homo sapiens, clone IMAGE:5285657, mRNA.	BC037943	---	---	---	N
1569003_at	gb:AL541655 /DB_XREF=gi:12872929 /DB_XREF=AL541655 /CLONE=CS0DE003YC13 (5 prime) /TID=Hs2.397084.1 /CNT=15 /FEA=mRNA /TIER=ConsEnd /STK=0 /UG=Hs.397084 /UG_TITLE=Homo sapiens, clone IMAGE:4295896, mRNA	AL541655	---	---	---	N
222288_at	gb:AI004009 /DB_XREF=gi:3213519 /DB_XREF=ou03d10.x1 /CLONE=IMAGE:1625203 /FEA=EST /CNT=6 /TID=Hs.130816.0 /TIER=ConsEnd /STK=5 /UG=Hs.130816 /UG_TITLE=ESTs, Moderately similar to ALU7_HUMAN ALU SUBFAMILY SQ SEQUENCE CONTAMINATION WARNING ENTRY (H.sapiens)	AI004009	---	---	---	N
222378_at	gb:AW973791 /DB_XREF=gi:8164978 /DB_XREF=EST385892 /FEA=EST /CNT=6 /TID=Hs.292784.0 /TIER=ConsEnd /STK=0 /UG=Hs.292784 /UG_TITLE=ESTs	AW973791	---	---	---	N
227432_s_at	gb:AI215106 /DB_XREF=gi:3778707 /DB_XREF=qg69g09.x1 /CLONE=IMAGE:1840480 /FEA=EST /CNT=49 /TID=Hs.89695.1 /TIER=Stack /STK=37 /UG=Hs.89695 /LL=3643 /UG_GENE=INSR /UG_TITLE=insulin receptor	AI215106	---	---	---	N
227510_x_at	gb:AL037917 /DB_XREF=gi:5928292 /DB_XREF=DKFZp564M117_r1 /CLONE=DKFZp564M117 /FEA=EST /CNT=25 /TID=Hs.279789.7 /TIER=Stack /STK=15 /UG=Hs.279789 /LL=8841 /UG_GENE=HDAC3 /UG_TITLE=histone deacetylase 3	AL037917	---	---	---	N
228297_at	gb:AI807004 /DB_XREF=gi:5393570 /DB_XREF=wf37a06.x1 /CLONE=IMAGE:2357746 /FEA=EST /CNT=36 /TID=Hs.194662.1 /TIER=Stack /STK=27 /UG=Hs.194662 /LL=1266 /UG_GENE=CNN3 /UG_TITLE=calponin 3, acidic	AI807004	---	---	---	N
228854_at	gb:AI492388 /DB_XREF=gi:4393391 /DB_XREF=ti27d10.x1 /CLONE=IMAGE:2131699 /FEA=EST /CNT=19 /TID=Hs.117176.2 /TIER=Stack /STK=9 /UG=Hs.117176 /LL=8106 /UG_GENE=PABPN1 /UG_TITLE=poly(A)-binding protein, nuclear 1	AI492388	---	---	---	N
229606_at	gb:AI827550 /DB_XREF=gi:5448221 /DB_XREF=wf10c03.x1 /CLONE=IMAGE:2350180 /FEA=EST /CNT=14 /TID=Hs.272458.2 /TIER=Stack /STK=10 /UG=Hs.272458 /LL=5530 /UG_GENE=PPP3CA /UG_TITLE=protein phosphatase 3 (formerly 2B), catalytic subunit, alpha isoform (calcineurin A alpha)	AI827550	---	---	---	N
229629_at	gb:AI923633 /DB_XREF=gi:5659597 /DB_XREF=wn48c03.x1 /CLONE=IMAGE:2448676 /FEA=EST /CNT=10 /TID=Hs.96886.0 /TIER=Stack /STK=9 /UG=Hs.96886 /UG_TITLE=ESTs	AI923633	---	---	---	N
229830_at	gb:AW205919 /DB_XREF=gi:6505393 /DB_XREF=UI-H-BI1-afw-g-01-0-UI.s1 /CLONE=IMAGE:2723496 /FEA=EST /CNT=19 /TID=Hs.37040.1 /TIER=Stack /STK=17 /UG=Hs.37040 /LL=5154 /UG_GENE=PDGFA /UG_TITLE=platelet-derived growth factor alpha polypeptide	AW205919	---	---	---	N
230795_at	gb:AI828075 /DB_XREF=gi:5448746 /DB_XREF=wk31e04.x1 /CLONE=IMAGE:2413950 /FEA=EST /CNT=22 /TID=Hs.55468.0 /TIER=Stack /STK=11 /UG=Hs.55468 /UG_TITLE=ESTs	AI828075	---	---	---	N
232528_at	gb:AI338705 /DB_XREF=gi:4075632 /DB_XREF=qt46f04.x1 /CLONE=IMAGE:1951039 /FEA=mRNA /CNT=7 /TID=Hs.270124.0 /TIER=ConsEnd /STK=3 /UG=Hs.270124 /UG_TITLE=Homo sapiens cDNA FLJ11226 fis, clone PLACE1008280	AI338705	---	---	---	N
236439_at	gb:AI733564 /DB_XREF=gi:5054607 /DB_XREF=os64b05.x5 /CLONE=IMAGE:1610097 /FEA=EST /CNT=6 /TID=Hs.129640.0 /TIER=ConsEnd /STK=5 /UG=Hs.129640 /UG_TITLE=ESTs	AI733564	---	---	---	N
236796_at	gb:AI052447 /DB_XREF=gi:3308438 /DB_XREF=oz07g04.x1 /CLONE=IMAGE:1674678 /FEA=EST /CNT=6 /TID=Hs.118659.0 /TIER=ConsEnd /STK=5 /UG=Hs.118659 /UG_TITLE=ESTs	AI052447	---	---	---	N
236962_at	gb:AA521018 /DB_XREF=gi:2261561 /DB_XREF=aa70f07.s1 /CLONE=IMAGE:826309 /FEA=EST /CNT=7 /TID=Hs.104419.0 /TIER=ConsEnd /STK=5 /UG=Hs.104419 /UG_TITLE=ESTs	AA521018	---	---	---	N
237009_at	gb:BF439675 /DB_XREF=gi:11452192 /DB_XREF=nab69e11.x1 /CLONE=IMAGE:3272949 /FEA=EST /CNT=5 /TID=Hs.208854.0 /TIER=ConsEnd /STK=5 /UG=Hs.208854 /UG_TITLE=ESTs	BF439675	---	---	---	N
239886_at	gb:N72610 /DB_XREF=gi:1229714 /DB_XREF=za46h03.s1 /CLONE=IMAGE:295637 /FEA=EST /CNT=5 /TID=Hs.183834.0 /TIER=ConsEnd /STK=4 /UG=Hs.183834 /UG_TITLE=ESTs	N72610	---	---	---	N
239907_at	gb:BF508839 /DB_XREF=gi:11592137 /DB_XREF=UI-H-BI4-aor-d-08-0-UI.s1 /CLONE=IMAGE:3085863 /FEA=EST /CNT=7 /TID=Hs.226376.0 /TIER=ConsEnd /STK=2 /UG=Hs.226376 /UG_TITLE=ESTs	BF508839	---	---	---	N
240102_at	gb:AW024095 /DB_XREF=gi:5877625 /DB_XREF=wu62d04.x1 /CLONE=IMAGE:2524615 /FEA=EST /CNT=5 /TID=Hs.253281.0 /TIER=ConsEnd /STK=4 /UG=Hs.253281 /UG_TITLE=ESTs	AW024095	---	---	---	N
240439_at	gb:AW276240 /DB_XREF=gi:6663270 /DB_XREF=xr08f05.x1 /CLONE=IMAGE:2759553 /FEA=EST /CNT=4 /TID=Hs.128352.0 /TIER=ConsEnd /STK=4 /UG=Hs.128352 /UG_TITLE=ESTs, Weakly similar to p80 (R.norvegicus)	AW276240	---	---	---	N
241074_at	gb:AA282495 /DB_XREF=gi:1925410 /DB_XREF=zt12h07.s1 /CLONE=IMAGE:712957 /FEA=EST /CNT=4 /TID=Hs.89014.0 /TIER=ConsEnd /STK=4 /UG=Hs.89014 /UG_TITLE=ESTs	AA282495	---	---	---	N
241860_at	gb:AI221707 /DB_XREF=gi:3803910 /DB_XREF=qh05a07.x1 /CLONE=IMAGE:1843764 /FEA=EST /CNT=6 /TID=Hs.292308.0 /TIER=ConsEnd /STK=3 /UG=Hs.292308 /UG_TITLE=ESTs, Weakly similar to ALU1_HUMAN ALU SUBFAMILY J SEQUENCE CONTAMINATION WARNING ENTRY (H.sapiens)	AI221707	---	---	---	N
242051_at	gb:AI695695 /DB_XREF=gi:4983595 /DB_XREF=tu27a01.x1 /CLONE=IMAGE:2252232 /FEA=EST /CNT=6 /TID=Hs.130260.0 /TIER=ConsEnd /STK=0 /UG=Hs.130260 /UG_TITLE=ESTs	AI695695	---	---	---	N
242457_at	gb:AW451107 /DB_XREF=gi:6991883 /DB_XREF=UI-H-BI3-alg-f-04-0-UI.s1 /CLONE=IMAGE:2736894 /FEA=EST /CNT=3 /TID=Hs.257396.0 /TIER=ConsEnd /STK=3 /UG=Hs.257396 /UG_TITLE=ESTs	AW451107	---	---	---	N
202910_s_at	gb:NM_001784.1 /DB_XREF=gi:4502690 /GEN=CD97 /FEA=FLmRNA /CNT=113 /TID=Hs.3107.0 /TIER=FL+Stack /STK=53 /UG=Hs.3107 /LL=976 /DEF=Homo sapiens CD97 antigen (CD97), mRNA. /PROD=CD97 antigen /FL=gb:NM_001784.1	NM_001784	adhesion G protein-coupled receptor E5	ADGRE5	---	N
205518_s_at	gb:NM_003570.1 /DB_XREF=gi:4502908 /GEN=CMAH /FEA=FLmRNA /CNT=37 /TID=Hs.24697.0 /TIER=FL /STK=0 /UG=Hs.24697 /LL=8418 /DEF=Homo sapiens cytidine monophosphate-N-acetylneuraminic acid hydroxylase (CMP-N-acetylneuraminate monooxygenase) (CMAH), mRNA. /PROD=cytidine monophospho-N-acetylneuraminic acidhydroxylase /FL=gb:D86324.1 gb:NM_003570.1 gb:BC003406.1	NM_003570	cytidine monophospho-N-acetylneuraminic acid hydroxylase, pseudogene	CMAHP	---	N
238021_s_at	gb:AA954994 /DB_XREF=gi:3118689 /DB_XREF=op24f03.s1 /CLONE=IMAGE:1577789 /FEA=EST /CNT=15 /TID=Hs.237396.1 /TIER=ConsEnd /STK=1 /UG=Hs.237396 /UG_TITLE=ESTs	AA954994	colorectal neoplasia differentially expressed (non-protein coding)	CRNDE	---	N
202859_x_at	gb:NM_000584.1 /DB_XREF=gi:10834977 /GEN=IL8 /FEA=FLmRNA /CNT=368 /TID=Hs.624.0 /TIER=FL+Stack /STK=80 /UG=Hs.624 /LL=3576 /DEF=Homo sapiens interleukin 8 (IL8), mRNA. /PROD=interleukin 8 /FL=gb:M17017.1 gb:M26383.1 gb:NM_000584.1	NM_000584	chemokine (C-X-C motif) ligand 8	CXCL8	---	N
211458_s_at	gb:AF180519.1 /DB_XREF=gi:13241283 /FEA=FLmRNA /CNT=1 /TID=Hs.326776.0 /TIER=FL /STK=0 /UG=Hs.326776 /DEF=Homo sapiens GABA-A receptor-associated protein mRNA, complete cds. /PROD=GABA-A receptor-associated protein /FL=gb:AF180519.1	AF180519	GABA(A) receptor-associated protein like 1 /// GABA(A) receptors associated protein like 3, pseudogene	GABARAPL1 /// GABARAPL3	---	N
212592_at	gb:AV733266 /DB_XREF=gi:10850811 /DB_XREF=AV733266 /CLONE=cdAAJG04 /FEA=EST /CNT=270 /TID=Hs.76325.1 /TIER=Stack /STK=67 /UG=Hs.76325 /LL=10569 /UG_GENE=SLU7 /UG_TITLE=step II splicing factor SLU7	AV733266	joining chain of multimeric IgA and IgM	JCHAIN	---	N
228702_at	gb:AL569506 /DB_XREF=gi:12924911 /DB_XREF=AL569506 /CLONE=CS0DE012YA05 (3 prime) /FEA=EST /CNT=16 /TID=Hs.181400.0 /TIER=Stack /STK=11 /UG=Hs.181400 /UG_TITLE=ESTs	AL569506	long intergenic non-protein coding RNA, p53 induced transcript	LINC-PINT	---	N
225055_at	gb:AV735241 /DB_XREF=gi:10852786 /DB_XREF=AV735241 /CLONE=cdAAJB04 /FEA=EST /CNT=96 /TID=Hs.190488.1 /TIER=Stack /STK=16 /UG=Hs.190488 /LL=55073 /UG_GENE=FLJ10120 /UG_TITLE=hypothetical protein FLJ10120	AV735241	long intergenic non-protein coding RNA 674	LINC00674	---	N
227567_at	gb:AL524467 /DB_XREF=gi:12787960 /DB_XREF=AL524467 /CLONE=CS0DC007YA17 (5 prime) /FEA=EST /CNT=35 /TID=Hs.190488.3 /TIER=Stack /STK=26 /UG=Hs.190488 /LL=55073 /UG_GENE=FLJ10120 /UG_TITLE=hypothetical protein FLJ10120	AL524467	long intergenic non-protein coding RNA 674	LINC00674	---	N
240546_at	gb:AI653224 /DB_XREF=gi:4737203 /DB_XREF=wb44a09.x1 /CLONE=IMAGE:2308504 /FEA=EST /CNT=4 /TID=Hs.148653.0 /TIER=ConsEnd /STK=4 /UG=Hs.148653 /UG_TITLE=ESTs	AI653224	long intergenic non-protein coding RNA 1120	LINC01120	---	N
242881_x_at	gb:BG285837 /DB_XREF=gi:13038194 /DB_XREF=602380933F1 /CLONE=IMAGE:4498449 /FEA=EST /CNT=6 /TID=Hs.317584.1 /TIER=ConsEnd /STK=0 /UG=Hs.317584 /UG_TITLE=ESTs	BG285837	long intergenic non-protein coding RNA 1296	LINC01296	---	N
229872_s_at	gb:AA532655 /DB_XREF=gi:2276909 /DB_XREF=nj17d09.s1 /CLONE=IMAGE:986609 /FEA=EST /CNT=21 /TID=Hs.295901.2 /TIER=Stack /STK=10 /UG=Hs.295901 /LL=57234 /UG_GENE=KIAA0493 /UG_TITLE=KIAA0493 protein	AA532655	uncharacterized LOC100996720 /// uncharacterized LOC100996740 /// uncharacterized LOC642441 /// uncharacterized LOC730257	LOC100996720 /// LOC100996740 /// LOC642441 /// LOC730257	---	N
241535_at	gb:AA758105 /DB_XREF=gi:2805968 /DB_XREF=ah68c03.s1 /CLONE=1320772 /FEA=EST /CNT=4 /TID=Hs.120377.0 /TIER=ConsEnd /STK=4 /UG=Hs.120377 /UG_TITLE=ESTs	AA758105	zinc finger CCCH domain-containing protein 18-like	LOC101060391	---	N
1559410_at	gb:AA524609 /DB_XREF=gi:2265537 /DB_XREF=nh34c11.s1 /CLONE=IMAGE:954260 /TID=Hs2.166817.2 /CNT=9 /FEA=mRNA /TIER=ConsEnd /STK=0 /UG=Hs.166817 /UG_TITLE=Homo sapiens cDNA FLJ36460 fis, clone THYMU2014801.	AA524609	uncharacterized LOC105369360	LOC105369360	---	N
229026_at	gb:BE675995 /DB_XREF=gi:10036536 /DB_XREF=7f19g09.x1 /CLONE=IMAGE:3295168 /FEA=EST /CNT=19 /TID=Hs.5985.1 /TIER=Stack /STK=13 /UG=Hs.5985 /LL=56990 /UG_GENE=LOC56990 /UG_TITLE=non-kinase Cdc42 effector protein SPEC2	BE675995	uncharacterized LOC105379173	LOC105379173	---	N
1569110_x_at	gb:BC020552.1 /DB_XREF=gi:21594227 /TID=Hs2.356020.2 /CNT=10 /FEA=mRNA /TIER=ConsEnd /STK=0 /UG=Hs.356020 /UG_TITLE=Homo sapiens, Similar to programmed cell death 6, clone IMAGE:4992672, mRNA /DEF=Homo sapiens, clone IMAGE:2901119, mRNA.	BC020552	programmed cell death 6 pseudogene	LOC728613	---	N
228245_s_at	gb:AW594320 /DB_XREF=gi:7281578 /DB_XREF=hg59d01.x1 /CLONE=IMAGE:2949889 /FEA=EST /CNT=39 /TID=Hs.110080.0 /TIER=Stack /STK=25 /UG=Hs.110080 /UG_TITLE=ESTs, Weakly similar to S13495 pregnancy zone protein (H.sapiens)	AW594320	ovostatin homolog 2 /// ovostatin /// ovostatin 2	LOC728715 /// OVOS /// OVOS2	---	N
223940_x_at	gb:AF132202.1 /DB_XREF=gi:11493549 /FEA=FLmRNA /CNT=4 /TID=Hs.279789.4 /TIER=FL /STK=0 /UG=Hs.279789 /LL=8841 /UG_GENE=HDAC3 /DEF=Homo sapiens PRO1859 mRNA, complete cds. /PROD=PRO1859 /FL=gb:AF132202.1	AF132202	metastasis associated lung adenocarcinoma transcript 1 (non-protein coding)	MALAT1	---	N
228582_x_at	gb:AI475544 /DB_XREF=gi:4328589 /DB_XREF=tc92a05.y1 /CLONE=IMAGE:2073584 /FEA=EST /CNT=23 /TID=Hs.6975.3 /TIER=Stack /STK=15 /UG=Hs.6975 /LL=29005 /UG_GENE=PRO1073 /UG_TITLE=PRO1073 protein	AI475544	metastasis associated lung adenocarcinoma transcript 1 (non-protein coding)	MALAT1	---	N
228658_at	gb:R54042 /DB_XREF=gi:815944 /DB_XREF=yg82d10.s1 /CLONE=IMAGE:40116 /FEA=EST /CNT=26 /TID=Hs.12285.0 /TIER=Stack /STK=21 /UG=Hs.12285 /UG_TITLE=ESTs	R54042	myocardial infarction associated transcript (non-protein coding)	MIAT	---	N
229437_at	gb:BG231961 /DB_XREF=gi:12727100 /DB_XREF=naf34f05.x1 /CLONE=IMAGE:4143104 /FEA=EST /CNT=19 /TID=Hs.89104.0 /TIER=Stack /STK=10 /UG=Hs.89104 /UG_TITLE=ESTs	BG231961	MIR155 host gene	MIR155HG	---	N
226018_at	gb:W73230 /DB_XREF=gi:1383364 /DB_XREF=zd56c09.s1 /CLONE=IMAGE:344656 /FEA=EST /CNT=74 /TID=Hs.7913.0 /TIER=Stack /STK=41 /UG=Hs.7913 /UG_TITLE=ESTs	W73230	maturin, neural progenitor differentiation regulator homolog (Xenopus)	MTURN	---	N
223984_s_at	gb:BC001104.1 /DB_XREF=gi:12654540 /FEA=FLmRNA /CNT=4 /TID=Hs.55075.1 /TIER=FL /STK=0 /UG=Hs.55075 /LL=9818 /UG_GENE=KIAA0410 /DEF=Homo sapiens, KIAA0410 gene product, clone MGC:751, mRNA, complete cds. /PROD=KIAA0410 gene product /FL=gb:BC001104.1	BC001104	nucleoporin 58kDa	NUP58	---	N
212226_s_at	gb:AA628586 /DB_XREF=gi:2540973 /DB_XREF=af39f12.s1 /CLONE=IMAGE:1034063 /FEA=EST /CNT=335 /TID=Hs.173717.0 /TIER=Stack /STK=14 /UG=Hs.173717 /UG_TITLE=Homo sapiens phosphatidic acid phosphatase type 2B (PPAP2B), mRNA	AA628586	phospholipid phosphatase 3	PLPP3	EC:3.1.3.4	N
225762_x_at	gb:AL531683 /DB_XREF=gi:12795176 /DB_XREF=AL531683 /CLONE=CS0DM008YI01 (3 prime) /FEA=EST /CNT=82 /TID=Hs.155364.0 /TIER=Stack /STK=8 /UG=Hs.155364 /UG_TITLE=ESTs, Weakly similar to PIHUB6 salivary proline-rich protein precursor PRB1 (H.sapiens)	AL531683	RNA, 45S pre-ribosomal 5	RNA45S5	---	N
225767_at	gb:AI825833 /DB_XREF=gi:5446504 /DB_XREF=td19b05.x1 /CLONE=IMAGE:2076081 /FEA=EST /CNT=82 /TID=Hs.155364.0 /TIER=Stack /STK=29 /UG=Hs.155364 /UG_TITLE=ESTs, Weakly similar to PIHUB6 salivary proline-rich protein precursor PRB1 (H.sapiens)	AI825833	RNA, 45S pre-ribosomal 5	RNA45S5	---	N
209813_x_at	gb:M16768.1 /DB_XREF=gi:339399 /GEN=TCRG /FEA=FLmRNA /CNT=75 /TID=Hs.112259.0 /TIER=FL+Stack /STK=26 /UG=Hs.112259 /LL=6965 /UG_TITLE=T cell receptor gamma locus /DEF=Human T-cell receptor gamma chain VJCI-CII-CIII region mRNA, complete cds. /FL=gb:M16768.1 gb:AF151103.1	M16768	TCR gamma alternate reading frame protein /// T cell receptor gamma constant 1 /// T cell receptor gamma constant 2 /// T cell receptor gamma variable 9	TARP /// TRGC1 /// TRGC2 /// TRGV9	---	N
209670_at	gb:M12959.1 /DB_XREF=gi:338734 /GEN=TCRA /FEA=FLmRNA /CNT=83 /TID=Hs.74647.1 /TIER=FL+Stack /STK=50 /UG=Hs.74647 /LL=6955 /UG_TITLE=Human T-cell receptor active alpha-chain mRNA from JM cell line, complete cds /DEF=Human T-cell receptor active alpha-chain mRNA from JM cell line, complete cds. /FL=gb:M12959.1 gb:M12423.1	M12959	T-cell receptor alpha constant	TRAC	---	N
210972_x_at	gb:M15565.1 /DB_XREF=gi:338765 /GEN=TCRA /FEA=FLmRNA /CNT=3 /TID=Hs.74647.0 /TIER=FL /STK=0 /UG=Hs.74647 /LL=6955 /UG_TITLE=Human T-cell receptor active alpha-chain mRNA from JM cell line, complete cds /DEF=Human T-cell receptor rearranged alpha-chain V-region (V-D-J) mRNA, complete cds. /FL=gb:M15565.1	M15565	T-cell receptor alpha constant /// T cell receptor alpha joining 17 /// T cell receptor alpha variable 20 /// T cell receptor delta variable 2	TRAC /// TRAJ17 /// TRAV20 /// TRDV2	---	N
210915_x_at	gb:M15564.1 /DB_XREF=gi:339011 /GEN=TCRB /FEA=FLmRNA /CNT=3 /TID=Hs.303157.1 /TIER=FL /STK=0 /UG=Hs.303157 /LL=6957 /UG_TITLE=T cell receptor beta locus /DEF=Human T-cell receptor rearranged beta-chain V-region (V-D-J) mRNA, complete cds. /FL=gb:M15564.1	M15564	T cell receptor beta constant 1 /// T cell receptor beta variable 19	TRBC1 /// TRBV19	---	N
214131_at	gb:AL049280.1 /DB_XREF=gi:4500037 /FEA=mRNA /CNT=24 /TID=Hs.155397.0 /TIER=Stack /STK=13 /UG=Hs.155397 /UG_TITLE=Homo sapiens mRNA; cDNA DKFZp564K143 (from clone DKFZp564K143) /DEF=Homo sapiens mRNA; cDNA DKFZp564K143 (from clone DKFZp564K143).	AL049280	taxilin gamma pseudogene, Y-linked	TXLNGY	---	N
232618_at	gb:AF332224.1 /DB_XREF=gi:13161080 /FEA=mRNA /CNT=9 /TID=Hs.171857.0 /TIER=ConsEnd /STK=5 /UG=Hs.171857 /DEF=Homo sapiens testis protein mRNA, partial cds. /PROD=testis protein	AF332224	taxilin gamma pseudogene, Y-linked	TXLNGY	---	N
225655_at	gb:AK025578.1 /DB_XREF=gi:10438136 /FEA=FLmRNA /CNT=85 /TID=Hs.108106.0 /TIER=Stack /STK=24 /UG=Hs.108106 /LL=29128 /UG_GENE=ICBP90 /UG_TITLE=transcription factor /DEF=Homo sapiens cDNA: FLJ21925 fis, clone HEP04126. /FL=gb:NM_013282.1 gb:AF129507.1	AK025578	ubiquitin-like with PHD and ring finger domains 1	UHRF1	EC:6.3.2.19	N
214218_s_at	gb:AV699347 /DB_XREF=gi:10301318 /DB_XREF=AV699347 /CLONE=GKCBPH07 /FEA=EST /CNT=18 /TID=Hs.83623.3 /TIER=Stack /STK=13 /UG=Hs.83623 /LL=9970 /UG_GENE=NR1I3 /UG_TITLE=nuclear receptor subfamily 1, group I, member 3	AV699347	X inactive specific transcript (non-protein coding)	XIST	---	N

## Sheet: 371 selected genes_RNAseq
AFF3
AHR
AKAP12
AKR1C3
ALDH1A2
ANP32E
ANXA1
ANXA5
AQP3
ARG2
ARHGAP29
ARHGEF10
ARHGEF7
ARID5B
ARRDC4
ATP1B1
ATP2B1
AUTS2
B3GNT5
BAG3
BAMBI
BCAT1
BCL11A
BCL2L11
BEND4
BEX1
BEX2
BEX5
BHLHE40
BIK
BLK
C11orf96
C1orf228
CAPN2
CBX5
CCND2
CCR9
CD1A
CD1B
CD1E
CD2
CD200
CD28
CD55
CD69
CD7
CD8A
CD9
CDC20
CDK1
CDKN3
CENPV
CEP128
CHI3L2
CLEC11A
CLEC2B
CLIC4
CPEB2
CPEB4
CR1
CR1L
CR2
CREM
CRIP1
CSMD1
CTHRC1
CXADR
CXCL2
CXCL3
DAAM1
DCHS1
DDX3Y
DENND2D
DENND5A
DNAJA4
DNAJC15
DNTT
DOCK5
DPYSL2
DUSP5
DUSP6
E2F7
ECT2
EGR1
EIF1AY
EIF5A
ELL2
ELOVL4
EMP1
ENPEP
EPAS1
EPHB6
ETV5
EZR
FAM107B
FAM110C
FAM173A
FAM26F
FAM46C
FAM84B
FAT1
FGF9
FHIT
FHL1
FOSL2
FRMD4A
FRMD6
FXYD2
FYB
FZD6
GABARAPL1
GALNT1
GALNT2
GAS2
GATA3
GBP1
GBP2
GGH
GIMAP2
GPRASP1
GTSF1
GXYLT2
H1F0
HDGFRP3
HDHD2
HES1
HES4
HHEX
HHIP
HIST1H2AC
HIST1H2AE
HIST1H2BG
HIVEP3
HOPX
HOXA10
HOXA9
HPGD
HSPA1A
HSPA1B
HSPA6
HSPD1
HSPH1
ICOS
ID1
ID2
ID3
IFI27
IFI44L
IFIT3
IFITM1
IFITM2
IGF2BP2
IGFBP2
IGFBP5
IGFBP7
IGLL1
IGSF10
IL32
IL6ST
IRX3
IRX5
ITGA1
ITGAL
ITM2A
JAM3
JMJD1C
JMY
JUND
JUP
KAZN
KCNK17
KDM5D
KHDRBS3
KIAA0226L
KIAA0368
KIAA1033
KIF11
KIF15
KLF3
KLRB1
KRT1
LAMP3
LAPTM4B
LAT2
LATS2
LCK
LEF1
LGALS1
LIG4
LMO2
LMO4
LPAR6
LRP12
LRP4
LST1
LTB
LY6H
LZTFL1
MAD2L1
MAFF
MAL
MAP3K8
MBP
MEST
METRNL
MFHAS1
MME
MSRB3
MXRA7
MYADM
MYLIP
MYO7B
MYT1L
NAMPT
NAP1L3
NCOA2
NDFIP2
NEDD9
NETO2
NFIL3
NFKBIZ
NGFRAP1
NKAIN4
NKX2-1
NKX3-1
NME7
NOTCH3
NPTX2
NR4A2
NR4A3
NREP
NRIP1
NSG1
NUDT11
NUDT19
NUSAP1
OAT
OBSL1
OGFRL1
OGT
OSR2
P2RX5
P2RY10
PAG1
PAWR
PBK
PCDH10
PDLIM1
PELI1
PFKFB2
PFKFB3
PGAP1
PGM2L1
PHF6
PHLDA1
PKIG
PLAGL1
PLEKHA1
PLIN2
PLK2
PLXND1
PMAIP1
PPP1R16B
PRDX2
PRKCA
PRNP
PRPS2
PRR11
PSPH
PTPN14
PXDN
QKI
RAB13
RAB33A
RAB8B
RASGRP1
RB1
RCAN1
RCAN3
RCBTB2
REL
RGCC
RGS1
RHOB
RHOU
RIPK4
RNF130
RORA
RPL39L
RPS11
RPS4Y1
RRAS2
RRM2
RUNX2
RUNX3
RYBP
S100A10
SAMSN1
SCG2
SCGB3A1
SCN2A
SCN3A
SESTD1
SF1
SH2D1A
SH3BP5
SH3TC1
SHISA2
SIX6
SKIL
SLC30A1
SLC38A1
SLC40A1
SLC44A1
SMAD7
SMURF2
SNAI2
SOCS2
SOCS3
SPINK2
SPRED2
SPRY2
ST18
TAL1
TASP1
TBC1D4
TCF4
TCF7L2
TES
TFPI
TGFBR1
THEMIS
TIAM1
TIMP1
TIMP2
TLE1
TLE4
TMEM158
TMSB15A
TNF
TNFRSF10B
TNFRSF21
TNFSF10
TOB1
TOP2A
TOX2
TRAT1
TSHR
TSPAN13
TSPAN7
TTK
TUBB2A
TUBB6
TUSC3
UBE2E3
ULBP2
UMODL1
VMP1
WBP5
XG
YBX3
YES1
YME1L1
ZBTB10
ZBTB8A
ZCCHC2
ZFP36L2
ZNF423
ZNF521
ZNF57
ZNF711

## Sheet: NotSelected genes RNAseq
---
LOC105369360
LOC728613
CXCL8
ADGRE5
CMAHP
TRAC
TARP
TRGC1
TRGC2
TRGV9
HOXA10-HOXA9
TRBC1
TRBV19
TRAJ17
TRAV20
TRDV2
GABARAPL3
PLPP3
JCHAIN
TXLNGY
XIST
HACD1
MALAT1
NUP58
MIR21
LINC00674
UHRF1
RNA45S5
MTURN
LOC728715
OVOS
OVOS2
MIAT
LINC-PINT
LOC105379173
MIR155HG
LOC100996720
LOC100996740
LOC642441
LOC730257
CRNDE
LINC01120
LOC101060391
LINC01296
