# Supplementary material for: MEF2C opposes Notch in lymphoid lineage decision and drives leukemia in the thymus
Source: JCI Insight. 2022 Jul 8;7(13):e150363. doi: 10.1172/jci.insight.150363 (PMC9310523; doi:10.1172/jci.insight.150363)
Supplement: Supplemental table 2 [file jciinsight-7-150363-s173.xlsx]

## Sheet: All_Probes_Comparison_+vs.-dox
Probe Set ID	logFC	AveExpr	t	P.Value	adj.P.Val	B	Target Description	Representative Public ID	Gene Title	Gene Symbol	EC
204035_at	5.21017	5.94206	50.6716	6.63084e-23	3.62541e-18	35.5817	gb:NM_003469.2 /DB_XREF=gi:10800415 /GEN=SCG2 /FEA=FLmRNA /CNT=79 /TID=Hs.75426.0 /TIER=FL+Stack /STK=27 /UG=Hs.75426 /LL=7857 /DEF=Homo sapiens secretogranin II (chromogranin C) (SCG2), mRNA. /PROD=secretogranin II precursor /FL=gb:M25756.1 gb:NM_003469.2	NM_003469	secretogranin II	SCG2	---
226228_at	3.72722	3.88154	10.2482	1.73695e-09	5.94415e-07	11.9754	gb:T15657 /DB_XREF=gi:517819 /DB_XREF=IB1702 /FEA=mRNA /CNT=95 /TID=Hs.315369.0 /TIER=Stack /STK=27 /UG=Hs.315369 /UG_TITLE=Homo sapiens cDNA: FLJ23075 fis, clone LNG05768	T15657	aquaporin 4	AQP4	---
205553_s_at	3.68556	6.08852	11.1228	4.174e-10	1.90178e-07	13.3576	gb:NM_003476.1 /DB_XREF=gi:4502892 /GEN=CSRP3 /FEA=FLmRNA /CNT=105 /TID=Hs.83577.0 /TIER=FL+Stack /STK=21 /UG=Hs.83577 /LL=8048 /DEF=Homo sapiens cysteine and glycine-rich protein 3 (cardiac LIM protein) (CSRP3), mRNA. /PROD=cysteine and glycine-rich protein 3 /FL=gb:U49837.1 gb:NM_003476.1 gb:AF121260.1 gb:U72899.1 gb:U20324.1	NM_003476	cysteine and glycine-rich protein 3 (cardiac LIM protein)	CSRP3	---
213050_at	3.42304	5.99533	36.3702	5.28327e-20	1.44431e-15	32.1181	gb:AA594937 /DB_XREF=gi:2410287 /DB_XREF=no40b03.s1 /CLONE=IMAGE:1103117 /FEA=mRNA /CNT=70 /TID=Hs.33010.0 /TIER=Stack /STK=24 /UG=Hs.33010 /LL=23242 /UG_GENE=KIAA0633 /UG_TITLE=KIAA0633 protein	AA594937	cordon-bleu WH2 repeat protein	COBL	---
212592_at	3.35043	4.0334	13.4555	1.35014e-11	1.21015e-08	16.6288	gb:AV733266 /DB_XREF=gi:10850811 /DB_XREF=AV733266 /CLONE=cdAAJG04 /FEA=EST /CNT=270 /TID=Hs.76325.1 /TIER=Stack /STK=67 /UG=Hs.76325 /LL=10569 /UG_GENE=SLU7 /UG_TITLE=step II splicing factor SLU7	AV733266	joining chain of multimeric IgA and IgM	JCHAIN	---
206464_at	3.16296	4.80049	19.7892	9.02292e-15	3.52377e-11	23.2152	gb:NM_001721.1 /DB_XREF=gi:4502434 /GEN=BMX /FEA=FLmRNA /CNT=17 /TID=Hs.27372.0 /TIER=FL+Stack /STK=8 /UG=Hs.27372 /LL=660 /DEF=Homo sapiens BMX non-receptor tyrosine kinase (BMX), mRNA. /PROD=BMX non-receptor tyrosine kinase /FL=gb:NM_001721.1 gb:AF045459.1	NM_001721	BMX non-receptor tyrosine kinase	BMX	EC:2.7.10.2
219938_s_at	3.10877	5.64586	26.8989	2.177e-17	2.97569e-13	28.0483	gb:NM_024430.1 /DB_XREF=gi:13270468 /GEN=PSTPIP2 /FEA=FLmRNA /CNT=16 /TID=Hs.69149.0 /TIER=FL /STK=1 /UG=Hs.69149 /LL=9050 /DEF=Homo sapiens proline-serine-threonine phosphatase interacting protein 2 (PSTPIP2), mRNA. /PROD=proline-serine-threonine phosphatase interactingprotein 2 /FL=gb:NM_024430.1	NM_024430	proline-serine-threonine phosphatase interacting protein 2	PSTPIP2	---
237058_x_at	3.0946	9.9391	17.5446	9.19331e-14	2.39311e-10	21.1945	gb:AI802118 /DB_XREF=gi:5367590 /DB_XREF=tx30a02.x1 /CLONE=IMAGE:2271050 /FEA=EST /CNT=20 /TID=Hs.126852.0 /TIER=ConsEnd /STK=0 /UG=Hs.126852 /UG_TITLE=ESTs, Weakly similar to sex determining protein (M.musculus)	AI802118	solute carrier family 6 (neurotransmitter transporter), member 13	SLC6A13	---
214389_at	2.93723	5.51602	6.9512	8.60922e-07	9.0521e-05	5.86166	gb:AI733515 /DB_XREF=gi:5054676 /DB_XREF=ou99e05.x5 /CLONE=IMAGE:1635968 /FEA=mRNA /CNT=27 /TID=Hs.148907.0 /TIER=Stack /STK=11 /UG=Hs.148907 /UG_TITLE=Homo sapiens mRNA; cDNA DKFZp564G223 (from clone DKFZp564G223)	AI733515	solute carrier family 5 (sodium/monocarboxylate cotransporter), member 12	SLC5A12	---
232523_at	2.86819	4.18343	17.9979	5.6361e-14	1.71196e-10	21.6266	gb:AU144892 /DB_XREF=gi:11006413 /DB_XREF=AU144892 /CLONE=HEMBA1003304 /FEA=mRNA /CNT=9 /TID=Hs.287425.0 /TIER=ConsEnd /STK=3 /UG=Hs.287425 /UG_TITLE=Homo sapiens cDNA FLJ11569 fis, clone HEMBA1003304	AU144892	multiple EGF-like-domains 10	MEGF10	---
217388_s_at	2.85785	7.21093	15.3673	1.13871e-12	1.59638e-09	18.925	gb:D55639.1 /DB_XREF=gi:1255614 /FEA=mRNA /CNT=1 /TID=Hs.169139.2 /TIER=ConsEnd /STK=0 /UG=Hs.169139 /LL=8942 /UG_GENE=KYNU /UG_TITLE=kynureninase (L-kynurenine hydrolase) /DEF=Human monocyte PABL (pseudoautosomal boundary-like sequence) mRNA, clone Mo1.	D55639	kynureninase	KYNU	EC:3.7.1.3
1561951_at	2.84055	5.88535	6.10759	5.29664e-06	0.000402624	4.05669	gb:BC029048.1 /DB_XREF=gi:23271399 /TID=Hs2.385674.1 /CNT=4 /FEA=mRNA /TIER=ConsEnd /STK=0 /UG=Hs.385674 /UG_TITLE=Homo sapiens, clone IMAGE:5184198, mRNA /DEF=Homo sapiens, clone IMAGE:5184198, mRNA.	BC029048	solute carrier family 5 (sodium/monocarboxylate cotransporter), member 12	SLC5A12	---
1552496_a_at	2.58445	4.49565	21.3594	2.04076e-15	1.23976e-11	24.4669	gb:NM_015198.1 /DB_XREF=gi:24308020 /GEN=COBL /TID=Hs2.33010.1 /CNT=21 /FEA=FLmRNA /TIER=FL /STK=3 /LL=23242 /UG=Hs.33010 /DEF=Homo sapiens KIAA0633 protein (COBL), mRNA. /PROD=KIAA0633 protein /FL=gb:NM_015198.1	NM_015198	cordon-bleu WH2 repeat protein	COBL	---
207184_at	2.54785	7.24228	15.0559	1.67288e-12	2.17773e-09	18.5718	gb:NM_016615.1 /DB_XREF=gi:7705538 /GEN=SLC6A13 /FEA=FLmRNA /CNT=9 /TID=Hs.96970.0 /TIER=FL /STK=0 /UG=Hs.96970 /LL=6540 /DEF=Homo sapiens solute carrier family 6 (neurotransmitter transporter, GABA), member 13 (SLC6A13), mRNA. /PROD=solute carrier family 6 (neurotransmittertransporter, GABA), member 13 /FL=gb:NM_016615.1 gb:U76343.2	NM_016615	solute carrier family 6 (neurotransmitter transporter), member 13	SLC6A13	---
210663_s_at	2.35438	6.91857	14.4386	3.65907e-12	4.25658e-09	17.8485	gb:BC000879.1 /DB_XREF=gi:12654128 /FEA=FLmRNA /CNT=4 /TID=Hs.169139.1 /TIER=FL /STK=0 /UG=Hs.169139 /LL=8942 /UG_GENE=KYNU /DEF=Homo sapiens, Similar to kynureninase (L-kynurenine hydrolase), clone MGC:5080, mRNA, complete cds. /PROD=Similar to kynureninase (L-kynureninehydrolase) /FL=gb:BC000879.1	BC000879	kynureninase	KYNU	EC:3.7.1.3
231424_at	2.3443	5.39724	5.00151	6.51168e-05	0.0029703	1.56715	gb:AV700405 /DB_XREF=gi:10302376 /DB_XREF=AV700405 /CLONE=GKCBOB07 /FEA=EST /CNT=20 /TID=Hs.164222.0 /TIER=Stack /STK=15 /UG=Hs.164222 /UG_TITLE=ESTs	AV700405	solute carrier family 5 (sodium/monocarboxylate cotransporter), member 12	SLC5A12	---
207599_at	2.27271	3.4898	4.93687	7.56712e-05	0.00333474	1.41853	gb:NM_004771.2 /DB_XREF=gi:13027805 /GEN=MMP20 /FEA=FLmRNA /CNT=4 /TID=Hs.129737.0 /TIER=FL /STK=1 /UG=Hs.129737 /LL=9313 /DEF=Homo sapiens matrix metalloproteinase 20 (enamelysin) (MMP20), mRNA. /PROD=matrix metalloproteinase 20 preproprotein /FL=gb:NM_004771.2	NM_004771	matrix metallopeptidase 20	MMP20	EC:3.4.24.-
225060_at	2.20834	10.2451	29.4802	3.52314e-18	6.42092e-14	29.3677	gb:BF696304 /DB_XREF=gi:11981712 /DB_XREF=602125241F1 /CLONE=IMAGE:4281898 /FEA=EST /CNT=161 /TID=Hs.71622.2 /TIER=Stack /STK=50 /UG=Hs.71622 /LL=6604 /UG_GENE=SMARCD3 /UG_TITLE=SWISNF related, matrix associated, actin dependent regulator of chromatin, subfamily d, member 3	BF696304	LDL receptor related protein 11	LRP11	---
225548_at	2.13052	5.75269	9.09409	1.30308e-08	3.13859e-06	10.0045	gb:AB040914.1 /DB_XREF=gi:7959222 /GEN=KIAA1481 /FEA=mRNA /CNT=76 /TID=Hs.278628.0 /TIER=Stack /STK=28 /UG=Hs.278628 /LL=57619 /DEF=Homo sapiens mRNA for KIAA1481 protein, partial cds. /PROD=KIAA1481 protein	AB040914	shroom family member 3	SHROOM3	---
209863_s_at	2.10159	5.57676	19.1141	1.76724e-14	5.68376e-11	22.6379	gb:AF091627.1 /DB_XREF=gi:3644039 /FEA=FLmRNA /CNT=92 /TID=Hs.137569.1 /TIER=FL+Stack /STK=21 /UG=Hs.137569 /LL=8626 /UG_GENE=TP63 /DEF=Homo sapiens CUSP mRNA, complete cds. /PROD=CUSP /FL=gb:AF075433.1 gb:AF075431.1 gb:AF091627.1	AF091627	tumor protein p63	TP63	---
219804_at	2.10021	3.67503	17.4616	1.0067e-13	2.39311e-10	21.1139	gb:NM_024875.1 /DB_XREF=gi:13376313 /GEN=FLJ12921 /FEA=FLmRNA /CNT=22 /TID=Hs.209637.0 /TIER=FL /STK=7 /UG=Hs.209637 /LL=79933 /DEF=Homo sapiens hypothetical protein FLJ12921 (FLJ12921), mRNA. /PROD=hypothetical protein FLJ12921 /FL=gb:NM_024875.1	NM_024875	synaptopodin 2-like	SYNPO2L	---
204836_at	1.96938	5.4195	8.69409	2.72172e-08	5.62732e-06	9.27993	gb:NM_000170.1 /DB_XREF=gi:4504012 /GEN=GLDC /FEA=FLmRNA /CNT=59 /TID=Hs.27.0 /TIER=FL+Stack /STK=26 /UG=Hs.27 /LL=2731 /DEF=Homo sapiens glycine dehydrogenase (decarboxylating; glycine decarboxylase, glycine cleavage system protein P) (GLDC), mRNA. /PROD=glycine dehydrogenase (decarboxylating; glycinedecarboxylase, glycine cleavage system protein P) /FL=gb:NM_000170.1 gb:M64590.1	NM_000170	glycine dehydrogenase (decarboxylating)	GLDC	EC:1.4.4.2
203939_at	1.93736	6.20759	9.27337	9.42855e-09	2.3977e-06	10.3221	gb:NM_002526.1 /DB_XREF=gi:4505466 /GEN=NT5 /FEA=FLmRNA /CNT=96 /TID=Hs.153952.0 /TIER=FL+Stack /STK=38 /UG=Hs.153952 /LL=4907 /DEF=Homo sapiens 5 nucleotidase (CD73) (NT5), mRNA. /PROD=5 nucleotidase /FL=gb:NM_002526.1	NM_002526	5'-nucleotidase, ecto (CD73)	NT5E	EC:3.1.3.5
230596_at	1.93068	6.46066	19.5987	1.08841e-14	3.96724e-11	23.0549	gb:AI692499 /DB_XREF=gi:4969839 /DB_XREF=wd73b06.x1 /CLONE=IMAGE:2337203 /FEA=EST /CNT=15 /TID=Hs.13281.0 /TIER=Stack /STK=14 /UG=Hs.13281 /UG_TITLE=ESTs	AI692499	kalirin, RhoGEF kinase	KALRN	EC:2.7.11.1
228400_at	1.91561	4.55404	8.7924	2.26679e-08	4.87941e-06	9.46004	gb:AW025141 /DB_XREF=gi:5878671 /DB_XREF=wu94d05.x1 /CLONE=IMAGE:2527689 /FEA=EST /CNT=19 /TID=Hs.27196.0 /TIER=Stack /STK=11 /UG=Hs.27196 /UG_TITLE=ESTs	AW025141	shroom family member 3	SHROOM3	---
211734_s_at	1.9115	3.71481	2.99958	0.00698721	0.09589	-2.9913	gb:BC005912.1 /DB_XREF=gi:13543505 /FEA=FLmRNA /CNT=1 /TID=HsAffx.900757.955 /TIER=FL /STK=0 /DEF=Homo sapiens, Fc fragment of IgE, high affinity I, receptor for; alpha polypeptide, clone MGC:14507, mRNA, complete cds. /PROD=Fc fragment of IgE, high affinity I, receptorfor; alpha polypeptide /FL=gb:BC005912.1	BC005912	Fc fragment of IgE, high affinity I, receptor for; alpha polypeptide	FCER1A	---
225619_at	1.90828	3.06505	12.0498	1.00443e-10	6.50103e-08	14.726	gb:AV730849 /DB_XREF=gi:10840270 /DB_XREF=AV730849 /CLONE=HTFAHH11 /FEA=EST /CNT=70 /TID=Hs.173438.2 /TIER=Stack /STK=9 /UG=Hs.173438 /LL=55179 /UG_GENE=FLJ10582 /UG_TITLE=hypothetical protein FLJ10582	AV730849	SLAIN motif family member 1	SLAIN1	---
210538_s_at	1.90394	6.82588	4.40508	0.000262928	0.00877629	0.189641	gb:U37546.1 /DB_XREF=gi:1145290 /GEN=MIHC /FEA=FLmRNA /CNT=5 /TID=Hs.127799.2 /TIER=FL /STK=0 /UG=Hs.127799 /LL=330 /DEF=Human IAP homolog C (MIHC) mRNA, complete cds. /PROD=MIHC /FL=gb:U37546.1	U37546	baculoviral IAP repeat containing 3	BIRC3	---
206591_at	1.88312	5.54481	14.0999	5.68896e-12	5.76007e-09	17.438	gb:NM_000448.1 /DB_XREF=gi:4557840 /GEN=RAG1 /FEA=FLmRNA /CNT=14 /TID=Hs.73958.0 /TIER=FL /STK=2 /UG=Hs.73958 /LL=5896 /DEF=Homo sapiens recombination activating gene 1 (RAG1), mRNA. /PROD=recombination activating gene 1 /FL=gb:M29474.1 gb:NM_000448.1	NM_000448	recombination activating gene 1	RAG1	EC:6.3.2.-
225912_at	1.79374	10.2184	9.39575	7.57708e-09	2.08179e-06	10.5365	gb:AW341649 /DB_XREF=gi:6838275 /DB_XREF=hd12g02.x1 /CLONE=IMAGE:2909330 /FEA=mRNA /CNT=69 /TID=Hs.75497.0 /TIER=Stack /STK=38 /UG=Hs.75497 /UG_TITLE=Homo sapiens cDNA: FLJ22139 fis, clone HEP20959	AW341649	tumor protein p53 inducible nuclear protein 1	TP53INP1	---
209204_at	1.7752	7.22631	16.1105	4.66791e-13	7.73388e-10	19.7377	gb:AI824831 /DB_XREF=gi:5445502 /DB_XREF=wb02d08.x1 /CLONE=IMAGE:2304495 /FEA=FLmRNA /CNT=175 /TID=Hs.3844.0 /TIER=Stack /STK=13 /UG=Hs.3844 /LL=8543 /UG_GENE=LMO4 /UG_TITLE=LIM domain only 4 /FL=gb:NM_006769.2 gb:U24576.1 gb:BC003600.1	AI824831	LIM domain only 4	LMO4	---
227155_at	1.76699	4.99261	11.0411	4.75238e-10	2.09546e-07	13.2323	gb:R10289 /DB_XREF=gi:762245 /DB_XREF=yf36d12.s1 /CLONE=IMAGE:128951 /FEA=EST /CNT=37 /TID=Hs.3844.1 /TIER=Stack /STK=11 /UG=Hs.3844 /LL=8543 /UG_GENE=LMO4 /UG_TITLE=LIM domain only 4	R10289	LIM domain only 4	LMO4	---
223670_s_at	1.75938	10.2739	7.23623	4.7595e-07	5.68178e-05	6.44992	gb:AF322875.1 /DB_XREF=gi:13445576 /GEN=EDAG /FEA=FLmRNA /CNT=31 /TID=Hs.176626.0 /TIER=FL+Stack /STK=8 /UG=Hs.176626 /LL=55363 /DEF=Homo sapiens EDAG-1-like protein (EDAG) mRNA, complete cds. /PROD=EDAG-1-like protein /FL=gb:AF116617.1 gb:NM_018437.1 gb:AF130060.1 gb:AF322875.1 gb:AF228713.1	AF322875	hemogen	HEMGN	---
223939_at	1.75925	5.12908	2.81064	0.0106786	0.126912	-3.39199	gb:AF348078.1 /DB_XREF=gi:13517982 /GEN=GPR91 /FEA=FLmRNA /CNT=6 /TID=Hs.279575.0 /TIER=FL /STK=0 /UG=Hs.279575 /DEF=Homo sapiens G-protein coupled receptor 91 (GPR91) mRNA, complete cds. /PROD=G-protein coupled receptor 91 /FL=gb:AF348078.1	AF348078	succinate receptor 1	SUCNR1	---
207846_at	1.74829	3.62141	4.03437	0.000629958	0.0169837	-0.667626	gb:NM_000306.1 /DB_XREF=gi:4505954 /GEN=POU1F1 /FEA=FLmRNA /CNT=7 /TID=Hs.89394.0 /TIER=FL /STK=0 /UG=Hs.89394 /LL=5449 /DEF=Homo sapiens POU domain, class 1, transcription factor 1 (Pit1, growth hormone factor 1) (POU1F1), mRNA. /PROD=POU domain, class 1, transcription factor 1(Pit1, growth hormone factor 1) /FL=gb:D10216.1 gb:L18781.1 gb:NM_000306.1	NM_000306	POU class 1 homeobox 1	POU1F1	---
227692_at	1.71611	4.81093	8.80133	2.22959e-08	4.8183e-06	9.47632	gb:AU153866 /DB_XREF=gi:11015387 /DB_XREF=AU153866 /CLONE=NT2RP3004212 /FEA=EST /CNT=26 /TID=Hs.6975.1 /TIER=Stack /STK=18 /UG=Hs.6975 /LL=29005 /UG_GENE=PRO1073 /UG_TITLE=PRO1073 protein	AU153866	guanine nucleotide binding protein (G protein), alpha inhibiting activity polypeptide 1	GNAI1	---
204385_at	1.7053	6.51768	13.1335	2.10591e-11	1.73701e-08	16.2101	gb:NM_003937.1 /DB_XREF=gi:4504936 /GEN=KYNU /FEA=FLmRNA /CNT=82 /TID=Hs.169139.0 /TIER=FL+Stack /STK=40 /UG=Hs.169139 /LL=8942 /DEF=Homo sapiens kynureninase (L-kynurenine hydrolase) (KYNU), mRNA. /PROD=kynureninase (L-kynurenine hydrolase) /FL=gb:NM_003937.1 gb:U57721.1	NM_003937	kynureninase	KYNU	EC:3.7.1.3
219778_at	1.69754	4.99985	6.19051	4.41262e-06	0.000345645	4.23814	gb:NM_012082.2 /DB_XREF=gi:10862688 /GEN=FOG2 /FEA=FLmRNA /CNT=25 /TID=Hs.106309.0 /TIER=FL /STK=0 /UG=Hs.106309 /LL=23414 /DEF=Homo sapiens Friend of GATA2 (FOG2), mRNA. /PROD=Friend of GATA2 /FL=gb:NM_012082.2 gb:AF119334.1	NM_012082	zinc finger protein, FOG family member 2	ZFPM2	---
209576_at	1.69742	5.66825	8.41019	4.64811e-08	8.84391e-06	8.75228	gb:AL049933.1 /DB_XREF=gi:4884070 /GEN=DKFZp564K1216 /FEA=FLmRNA /CNT=92 /TID=Hs.203862.0 /TIER=FL+Stack /STK=31 /UG=Hs.203862 /LL=2770 /DEF=Homo sapiens mRNA; cDNA DKFZp564K1216 (from clone DKFZp564K1216); complete cds. /PROD=hypothetical protein /FL=gb:NM_002069.1 gb:AL049933.1 gb:AF055013.1	AL049933	guanine nucleotide binding protein (G protein), alpha inhibiting activity polypeptide 1	GNAI1	---
238154_at	1.68824	9.00869	11.7743	1.52043e-10	8.84356e-08	14.3291	gb:AI285884 /DB_XREF=gi:3924117 /DB_XREF=qh96g06.x1 /CLONE=IMAGE:1854874 /FEA=EST /CNT=6 /TID=Hs.127217.0 /TIER=ConsEnd /STK=5 /UG=Hs.127217 /UG_TITLE=ESTs	AI285884	centrosomal protein 70kDa	CEP70	---
1554489_a_at	1.67637	9.0121	20.331	5.33903e-15	2.4326e-11	23.6611	gb:BC016050.1 /DB_XREF=gi:16359168 /TID=Hs2.42315.2 /CNT=10 /FEA=FLmRNA /TIER=FL /STK=1 /LL=80321 /UG_GENE=BITE /UG=Hs.42315 /DEF=Homo sapiens, Similar to p10-binding protein, clone MGC:22949 IMAGE:4858367, mRNA, complete cds. /PROD=Similar to p10-binding protein /FL=gb:BC016050.1	BC016050	centrosomal protein 70kDa	CEP70	---
231382_at	1.66843	4.48473	8.81033	2.19273e-08	4.75744e-06	9.49273	gb:AI798863 /DB_XREF=gi:5364335 /DB_XREF=we93f01.x1 /CLONE=IMAGE:2348665 /FEA=EST /CNT=8 /TID=Hs.87191.0 /TIER=Stack /STK=8 /UG=Hs.87191 /UG_TITLE=ESTs	AI798863	fibroblast growth factor 18	FGF18	---
224150_s_at	1.66135	9.36982	19.3697	1.36665e-14	4.6701e-11	22.8595	gb:AF289495.1 /DB_XREF=gi:11494382 /GEN=BITE /FEA=FLmRNA /CNT=2 /TID=Hs.42315.1 /TIER=FL /STK=0 /UG=Hs.42315 /LL=80321 /DEF=Homo sapiens p10-binding protein BITE splice variant (BITE) mRNA, complete cds. /PROD=p10-binding protein BITE splice variant /FL=gb:AF289495.1	AF289495	centrosomal protein 70kDa	CEP70	---
226528_at	1.63667	4.8136	11.015	4.95388e-10	2.16683e-07	13.1922	gb:AI743044 /DB_XREF=gi:5111332 /DB_XREF=wg85d12.x1 /CLONE=IMAGE:2371895 /FEA=EST /CNT=45 /TID=Hs.45245.0 /TIER=Stack /STK=18 /UG=Hs.45245 /UG_TITLE=ESTs	AI743044	metaxin 3	MTX3	---
213241_at	1.63071	9.51787	14.8645	2.12612e-12	2.58323e-09	18.3509	gb:AF035307.1 /DB_XREF=gi:2661068 /FEA=mRNA /CNT=82 /TID=Hs.184697.0 /TIER=Stack /STK=38 /UG=Hs.184697 /UG_TITLE=Homo sapiens clone 23785 mRNA sequence /DEF=Homo sapiens clone 23785 mRNA sequence.	AF035307	plexin C1	PLXNC1	---
219036_at	1.6121	9.06953	26.2482	3.53671e-17	3.86739e-13	27.6847	gb:NM_024491.1 /DB_XREF=gi:13346499 /GEN=BITE /FEA=FLmRNA /CNT=62 /TID=Hs.42315.0 /TIER=FL+Stack /STK=42 /UG=Hs.42315 /LL=80321 /DEF=Homo sapiens p10-binding protein (BITE), mRNA. /PROD=p10-binding protein /FL=gb:AF202146.1 gb:NM_024491.1	NM_024491	centrosomal protein 70kDa	CEP70	---
224823_at	1.59328	7.61298	5.52578	1.95123e-05	0.0011685	2.76164	gb:AA526844 /DB_XREF=gi:2268913 /DB_XREF=ni92d10.s1 /CLONE=IMAGE:984307 /FEA=mRNA /CNT=154 /TID=Hs.288965.0 /TIER=Stack /STK=59 /UG=Hs.288965 /UG_TITLE=Homo sapiens cDNA: FLJ22300 fis, clone HRC04759	AA526844	myosin light chain kinase	MYLK	EC:2.7.11.18
206470_at	1.57602	6.20799	12.0123	1.06227e-10	6.664e-08	14.6725	gb:NM_005761.1 /DB_XREF=gi:5032222 /GEN=PLXNC1 /FEA=FLmRNA /CNT=13 /TID=Hs.286229.0 /TIER=FL /STK=0 /UG=Hs.286229 /LL=10154 /DEF=Homo sapiens plexin C1 (PLXNC1), mRNA. /PROD=plexin C1 /FL=gb:AF030339.1 gb:NM_005761.1	NM_005761	plexin C1	PLXNC1	---
209205_s_at	1.56962	9.28575	15.8369	6.45451e-13	9.53298e-10	19.4434	gb:BC003600.1 /DB_XREF=gi:13097818 /FEA=FLmRNA /CNT=175 /TID=Hs.3844.0 /TIER=FL+Stack /STK=36 /UG=Hs.3844 /LL=8543 /UG_GENE=LMO4 /DEF=Homo sapiens, LIM domain only 4, clone MGC:872, mRNA, complete cds. /PROD=LIM domain only 4 /FL=gb:NM_006769.2 gb:U24576.1 gb:BC003600.1	BC003600	LIM domain only 4	LMO4	---
236029_at	1.55402	3.75235	9.49563	6.34756e-09	1.82659e-06	10.71	gb:AI283093 /DB_XREF=gi:3921326 /DB_XREF=qm51f02.x1 /CLONE=IMAGE:1892283 /FEA=EST /CNT=10 /TID=Hs.98523.0 /TIER=ConsEnd /STK=0 /UG=Hs.98523 /UG_TITLE=ESTs	AI283093	FAT atypical cadherin 3	FAT3	---
229029_at	1.54669	7.30572	16.9426	1.79204e-13	3.76845e-10	20.6	gb:AI745230 /DB_XREF=gi:5113518 /DB_XREF=wg10e05.x1 /CLONE=IMAGE:2364704 /FEA=EST /CNT=16 /TID=Hs.6187.0 /TIER=Stack /STK=13 /UG=Hs.6187 /UG_TITLE=ESTs	AI745230	calcium/calmodulin-dependent protein kinase IV	CAMK4	EC:2.7.11.17
206058_at	1.52506	5.16364	8.09117	8.58856e-08	1.42717e-05	8.14589	gb:U27699.1 /DB_XREF=gi:881474 /FEA=FLmRNA /CNT=29 /TID=Hs.82535.0 /TIER=FL+Stack /STK=18 /UG=Hs.82535 /LL=6539 /UG_GENE=SLC6A12 /DEF=Human pephBGT-1 betaine-GABA transporter mRNA, complete cds. /PROD=pephBGT-1 betaine-GABA transporter /FL=gb:L42300.1 gb:NM_003044.1 gb:U27699.1	U27699	solute carrier family 6 (neurotransmitter transporter), member 12	SLC6A12	---
210239_at	1.4968	8.90677	19.8946	8.13923e-15	3.42317e-11	23.3032	gb:U90304.1 /DB_XREF=gi:1899219 /FEA=FLmRNA /CNT=13 /TID=Hs.25351.0 /TIER=FL /STK=0 /UG=Hs.25351 /LL=10265 /UG_GENE=IRX5 /DEF=Human iroquois-class homeodomain protein IRX-2a mRNA, complete cds. /PROD=iroquois-class homeodomain protein IRX-2a /FL=gb:NM_005853.1 gb:U90304.1	U90304	iroquois homeobox 5	IRX5	---
223669_at	1.49549	10.165	6.52208	2.14454e-06	0.000188509	4.95512	gb:AF130060.1 /DB_XREF=gi:11493426 /FEA=FLmRNA /CNT=31 /TID=Hs.176626.0 /TIER=FL /STK=3 /UG=Hs.176626 /LL=55363 /UG_GENE=EDAG-1 /DEF=Homo sapiens clone FLB6229 PRO1620 mRNA, complete cds. /PROD=PRO1620 /FL=gb:AF116617.1 gb:NM_018437.1 gb:AF130060.1 gb:AF322875.1 gb:AF228713.1	AF130060	hemogen	HEMGN	---
1570425_s_at	1.47405	5.91259	10.8547	6.40499e-10	2.65298e-07	12.9437	gb:AF119846.1 /DB_XREF=gi:7770128 /TID=Hs2.250691.2 /CNT=1 /FEA=mRNA /TIER=ConsEnd /STK=0 /UG=Hs.250691 /DEF=Homo sapiens PRO1474 mRNA, complete cds. /PROD=PRO1474	AF119846	large tumor suppressor kinase 1	LATS1	EC:2.7.11.1
206828_at	1.46291	6.48128	8.26237	6.16749e-08	1.10199e-05	8.47308	gb:NM_003328.1 /DB_XREF=gi:4507742 /GEN=TXK /FEA=FLmRNA /CNT=17 /TID=Hs.29877.0 /TIER=FL /STK=0 /UG=Hs.29877 /LL=7294 /DEF=Homo sapiens TXK tyrosine kinase (TXK), mRNA. /PROD=TXK tyrosine kinase /FL=gb:NM_003328.1 gb:L27071.1	NM_003328	TXK tyrosine kinase	TXK	EC:2.7.10.2
203471_s_at	1.43124	7.19971	4.57206	0.000177555	0.00643482	0.576265	gb:NM_002664.1 /DB_XREF=gi:4505878 /GEN=PLEK /FEA=FLmRNA /CNT=155 /TID=Hs.77436.0 /TIER=FL+Stack /STK=59 /UG=Hs.77436 /LL=5341 /DEF=Homo sapiens pleckstrin (PLEK), mRNA. /PROD=pleckstrin /FL=gb:NM_002664.1	NM_002664	pleckstrin	PLEK	---
220129_at	1.42274	6.23489	5.68338	1.36544e-05	0.000874025	3.116	gb:NM_017826.1 /DB_XREF=gi:8923418 /GEN=FLJ20449 /FEA=FLmRNA /CNT=12 /TID=Hs.130546.0 /TIER=FL /STK=0 /UG=Hs.130546 /LL=54937 /DEF=Homo sapiens hypothetical protein FLJ20449 (FLJ20449), mRNA. /PROD=hypothetical protein FLJ20449 /FL=gb:NM_017826.1	NM_017826	CCDC169-SOHLH2 readthrough /// spermatogenesis and oogenesis specific basic helix-loop-helix 2	CCDC169-SOHLH2 /// SOHLH2	---
227755_at	1.39919	7.11154	7.30772	4.10903e-07	5.08284e-05	6.5957	gb:AA042983 /DB_XREF=gi:1522498 /DB_XREF=zk53h01.s1 /CLONE=IMAGE:486577 /FEA=EST /CNT=23 /TID=Hs.184108.2 /TIER=Stack /STK=16 /UG=Hs.184108 /LL=6144 /UG_GENE=RPL21 /UG_TITLE=ribosomal protein L21	AA042983	endoplasmic reticulum to nucleus signaling 1	ERN1	EC:2.7.11.1
204776_at	1.39165	8.3804	6.24943	3.87768e-06	0.000312242	4.36655	gb:NM_003248.1 /DB_XREF=gi:4507488 /GEN=THBS4 /FEA=FLmRNA /CNT=69 /TID=Hs.75774.0 /TIER=FL+Stack /STK=37 /UG=Hs.75774 /LL=7060 /DEF=Homo sapiens thrombospondin 4 (THBS4), mRNA. /PROD=thrombospondin 4 /FL=gb:NM_003248.1	NM_003248	thrombospondin 4	THBS4	---
221170_at	1.38716	3.58058	6.85053	1.06413e-06	0.000108345	5.65124	gb:AF312230.1 /DB_XREF=gi:13094918 /FEA=FLmRNA /CNT=5 /TID=Hs.287388.0 /TIER=FL /STK=0 /UG=Hs.287388 /LL=59340 /UG_GENE=HRH4 /DEF=Homo sapiens histamine receptor H4 subtype mRNA, complete cds. /PROD=histamine receptor H4 subtype /FL=gb:AB045370.1 gb:AB044934.1 gb:AF312230.1 gb:AF307973.1 gb:NM_021624.1	AF312230	histamine receptor H4	HRH4	---
204057_at	1.37646	5.73778	12.35	6.44725e-11	4.46207e-08	15.1491	gb:AI073984 /DB_XREF=gi:3400628 /DB_XREF=oy66c05.x1 /CLONE=IMAGE:1670792 /FEA=FLmRNA /CNT=90 /TID=Hs.14453.0 /TIER=Stack /STK=45 /UG=Hs.14453 /LL=3394 /UG_GENE=ICSBP1 /UG_TITLE=interferon consensus sequence binding protein 1 /FL=gb:NM_002163.1 gb:M91196.1	AI073984	interferon regulatory factor 8	IRF8	---
210068_s_at	1.36064	3.40624	5.70527	1.29967e-05	0.000842181	3.16502	gb:U63622.1 /DB_XREF=gi:1680707 /GEN=AQP4 /FEA=FLmRNA /CNT=47 /TID=Hs.288650.0 /TIER=FL /STK=0 /UG=Hs.288650 /LL=361 /DEF=Human aquaporin 4 (AQP4) mRNA, complete cds. /PROD=aquaporin 4 /FL=gb:U63623.1 gb:U63622.1 gb:NM_004028.1 gb:NM_001650.2 gb:D63412.1	U63622	aquaporin 4	AQP4	---
232122_s_at	1.35776	3.50346	8.12896	7.98051e-08	1.35034e-05	8.21847	gb:AK022666.1 /DB_XREF=gi:10434191 /FEA=mRNA /CNT=13 /TID=Hs.126485.2 /TIER=ConsEnd /STK=0 /UG=Hs.126485 /LL=79674 /UG_GENE=FLJ12604 /UG_TITLE=hypothetical protein FLJ12604; KIAA1692 protein /DEF=Homo sapiens cDNA FLJ12604 fis, clone NT2RM4001454.	AK022666	ventricular zone expressed PH domain containing 1	VEPH1	---
206718_at	1.35682	4.63964	14.1842	5.09339e-12	5.25436e-09	17.541	gb:NM_002315.1 /DB_XREF=gi:4505004 /GEN=LMO1 /FEA=FLmRNA /CNT=17 /TID=Hs.1149.0 /TIER=FL+Stack /STK=8 /UG=Hs.1149 /LL=4004 /DEF=Homo sapiens LIM domain only 1 (rhombotin 1) (LMO1), mRNA. /PROD=LIM domain only 1 /FL=gb:NM_002315.1 gb:M26682.1	NM_002315	LIM domain only 1 (rhombotin 1)	LMO1	---
242699_at	1.34745	3.5826	5.21229	3.99919e-05	0.00201659	2.04994	gb:AW384895 /DB_XREF=gi:6889554 /DB_XREF=PM1-HT0422-231299-003-f10 /FEA=EST /CNT=5 /TID=Hs.123526.0 /TIER=ConsEnd /STK=0 /UG=Hs.123526 /UG_TITLE=ESTs	AW384895	---	---	---
221221_s_at	1.3346	7.80712	14.9689	1.86496e-12	2.31743e-09	18.4717	gb:NM_017415.1 /DB_XREF=gi:8393671 /GEN=KLHL3 /FEA=FLmRNA /CNT=3 /TID=Hs.7388.0 /TIER=FL /STK=0 /UG=Hs.7388 /LL=26249 /DEF=Homo sapiens kelch (Drosophila)-like 3 (KLHL3), mRNA. /PROD=kelch (Drosophila)-like 3 /FL=gb:NM_017415.1 gb:AF208068.1	NM_017415	kelch-like family member 3	KLHL3	---
1558105_a_at	1.32184	7.57397	7.39979	3.40399e-07	4.33038e-05	6.78238	gb:AK096921.1 /DB_XREF=gi:21756524 /TID=Hs2.91389.1 /CNT=30 /FEA=mRNA /TIER=ConsEnd /STK=0 /UG=Hs.91389 /UG_TITLE=Homo sapiens cDNA FLJ39602 fis, clone SKNSH2005061. /DEF=Homo sapiens cDNA FLJ39602 fis, clone SKNSH2005061.	AK096921	solute carrier family 9, subfamily A (NHE7, cation proton antiporter 7), member 7	SLC9A7	---
209374_s_at	1.31795	11.4592	11.9497	1.16682e-10	7.08844e-08	14.5827	gb:BC001872.1 /DB_XREF=gi:12804852 /FEA=FLmRNA /CNT=302 /TID=Hs.302063.0 /TIER=FL+Stack /STK=207 /UG=Hs.302063 /LL=3507 /UG_GENE=IGHM /DEF=Homo sapiens, clone MGC:1228, mRNA, complete cds. /PROD=Unknown (protein for MGC:1228) /FL=gb:BC002963.1 gb:BC001872.1	BC001872	immunoglobulin heavy constant mu	IGHM	---
1570412_at	1.31709	6.91028	6.68763	1.50371e-06	0.000142488	5.30779	gb:AF318318.1 /DB_XREF=gi:18027727 /GEN=pp10394 /TID=Hs2.382869.1 /CNT=1 /FEA=mRNA /TIER=ConsEnd /STK=0 /UG=Hs.382869 /DEF=Homo sapiens pp10394 mRNA, complete cds. /PROD=unknown	AF318318	---	---	---
241837_at	1.31354	7.89506	9.53183	5.95475e-09	1.73179e-06	10.7726	gb:AI289774 /DB_XREF=gi:3931615 /DB_XREF=qv91h11.x1 /CLONE=IMAGE:1988997 /FEA=EST /CNT=3 /TID=Hs.308770.0 /TIER=ConsEnd /STK=3 /UG=Hs.308770 /UG_TITLE=ESTs	AI289774	---	---	---
234066_at	1.31336	6.43723	17.4879	9.7817e-14	2.39311e-10	21.1395	gb:AL117622.1 /DB_XREF=gi:5912203 /FEA=mRNA /CNT=2 /TID=Hs.296502.0 /TIER=ConsEnd /STK=0 /UG=Hs.296502 /UG_TITLE=Homo sapiens mRNA; cDNA DKFZp564N1164 (from clone DKFZp564N1164) /DEF=Homo sapiens mRNA; cDNA DKFZp564N1164 (from clone DKFZp564N1164).	AL117622	interleukin 1 receptor-like 1	IL1RL1	---
227486_at	1.28751	5.77425	5.10185	5.16067e-05	0.00246427	1.79735	gb:AI086864 /DB_XREF=gi:3425287 /DB_XREF=oz86d01.x1 /CLONE=IMAGE:1682209 /FEA=EST /CNT=43 /TID=Hs.153952.1 /TIER=Stack /STK=10 /UG=Hs.153952 /LL=4907 /UG_GENE=NT5 /UG_TITLE=5 nucleotidase (CD73)	AI086864	5'-nucleotidase, ecto (CD73)	NT5E	EC:3.1.3.5
241970_at	1.28249	7.01045	16.7585	2.20668e-13	4.46853e-10	20.4134	gb:C14898 /DB_XREF=gi:1569605 /DB_XREF=C14898 /CLONE=GEN-098C12 /FEA=EST /CNT=4 /TID=Hs.192986.0 /TIER=ConsEnd /STK=3 /UG=Hs.192986 /UG_TITLE=ESTs	C14898	---	---	---
229537_at	1.28063	4.98677	14.2032	4.96777e-12	5.22332e-09	17.5643	gb:AI694521 /DB_XREF=gi:4971861 /DB_XREF=wd72c06.x1 /CLONE=IMAGE:2337130 /FEA=EST /CNT=19 /TID=Hs.27260.0 /TIER=Stack /STK=18 /UG=Hs.27260 /UG_TITLE=ESTs	AI694521	LIM domain only 4	LMO4	---
202555_s_at	1.28036	6.74264	5.24507	3.70845e-05	0.00190206	2.12474	gb:NM_005965.1 /DB_XREF=gi:5174600 /GEN=MYLK /FEA=FLmRNA /CNT=195 /TID=Hs.211582.0 /TIER=FL+Stack /STK=83 /UG=Hs.211582 /LL=4638 /DEF=Homo sapiens myosin, light polypeptide kinase (MYLK), mRNA. /PROD=myosin, light polypeptide kinase /FL=gb:AB037663.1 gb:AF069601.2 gb:NM_005965.1	NM_005965	myosin light chain kinase	MYLK	EC:2.7.11.18
1554488_at	1.27495	6.40837	14.2436	4.71251e-12	5.06455e-09	17.6134	gb:BC016050.1 /DB_XREF=gi:16359168 /TID=Hs2.42315.2 /CNT=10 /FEA=FLmRNA /TIER=FL /STK=1 /LL=80321 /UG_GENE=BITE /UG=Hs.42315 /DEF=Homo sapiens, Similar to p10-binding protein, clone MGC:22949 IMAGE:4858367, mRNA, complete cds. /PROD=Similar to p10-binding protein /FL=gb:BC016050.1	BC016050	centrosomal protein 70kDa	CEP70	---
204774_at	1.25684	7.42207	8.54354	3.61027e-08	7.07497e-06	9.00151	gb:NM_014210.1 /DB_XREF=gi:7657074 /GEN=EVI2A /FEA=FLmRNA /CNT=53 /TID=Hs.70499.0 /TIER=FL+Stack /STK=17 /UG=Hs.70499 /LL=2123 /DEF=Homo sapiens ecotropic viral integration site 2A (EVI2A), mRNA. /PROD=ecotropic viral integration site 2A /FL=gb:NM_014210.1	NM_014210	ecotropic viral integration site 2A	EVI2A	---
205352_at	1.25511	7.53751	6.62337	1.72515e-06	0.000158792	5.17132	gb:NM_005025.1 /DB_XREF=gi:4826903 /GEN=SERPINI1 /FEA=FLmRNA /CNT=41 /TID=Hs.78589.0 /TIER=FL+Stack /STK=21 /UG=Hs.78589 /LL=5274 /DEF=Homo sapiens protease inhibitor 12 (neuroserpin) (SERPINI1), mRNA. /PROD=protease inhibitor 12 (neuroserpin) /FL=gb:NM_005025.1	NM_005025	serpin peptidase inhibitor, clade I (neuroserpin), member 1	SERPINI1	---
226550_at	1.25501	7.68608	7.20568	5.06901e-07	5.94738e-05	6.38741	gb:AI672159 /DB_XREF=gi:4851890 /DB_XREF=wa04c04.x1 /CLONE=IMAGE:2297094 /FEA=EST /CNT=64 /TID=Hs.91389.0 /TIER=Stack /STK=21 /UG=Hs.91389 /UG_TITLE=ESTs	AI672159	solute carrier family 9, subfamily A (NHE7, cation proton antiporter 7), member 7	SLC9A7	---
241871_at	1.25004	5.72487	8.86812	1.9706e-08	4.47064e-06	9.59785	gb:AL529104 /DB_XREF=gi:12792597 /DB_XREF=AL529104 /CLONE=CS0DD004YK09 (3 prime) /FEA=EST /CNT=5 /TID=Hs.190146.0 /TIER=ConsEnd /STK=1 /UG=Hs.190146 /UG_TITLE=ESTs	AL529104	calcium/calmodulin-dependent protein kinase IV	CAMK4	EC:2.7.11.17
210365_at	1.24929	7.91561	9.2907	9.13998e-09	2.34614e-06	10.3526	gb:D43967.1 /DB_XREF=gi:966994 /GEN=AML1 /FEA=FLmRNA /CNT=10 /TID=Hs.129914.4 /TIER=FL /STK=3 /UG=Hs.129914 /LL=861 /DEF=Human AML1 mRNA for AML1a protein (alternatively spliced product), complete cds. /PROD=AML1a protein /FL=gb:D43967.1 gb:M83215.1	D43967	uncharacterized LOC100506403 /// runt-related transcription factor 1	LOC100506403 /// RUNX1	---
1557527_at	1.23585	8.56393	13.1906	1.94506e-11	1.64727e-08	16.2851	gb:BU789637 /DB_XREF=gi:23839304 /DB_XREF=io44a05.x1 /CLONE=IMAGE:6128937 /TID=Hs2.381949.1 /CNT=6 /FEA=mRNA /TIER=ConsEnd /STK=1 /UG=Hs.381949 /UG_TITLE=Homo sapiens cDNA FLJ33848 fis, clone CTONG2005567.	BU789637	---	---	---
207526_s_at	1.21908	4.6887	10.3826	1.38753e-09	4.89441e-07	12.1939	gb:NM_003856.1 /DB_XREF=gi:4507244 /GEN=IL1RL1 /FEA=FLmRNA /CNT=4 /TID=Hs.66.0 /TIER=FL /STK=0 /UG=Hs.66 /LL=9173 /DEF=Homo sapiens interleukin 1 receptor-like 1 (IL1RL1), mRNA. /PROD=interleukin 1 receptor-like 1 /FL=gb:NM_003856.1	NM_003856	interleukin 1 receptor-like 1	IL1RL1	---
224989_at	1.21172	4.28919	7.17561	5.39393e-07	6.24816e-05	6.32576	gb:AI824013 /DB_XREF=gi:5444684 /DB_XREF=wj29e07.x1 /CLONE=IMAGE:2404260 /FEA=mRNA /CNT=118 /TID=Hs.122489.0 /TIER=Stack /STK=11 /UG=Hs.122489 /UG_TITLE=Homo sapiens cDNA FLJ13289 fis, clone OVARC1001170	AI824013	small integral membrane protein 14	SMIM14	---
1558920_at	1.21051	4.32	8.69296	2.72746e-08	5.62732e-06	9.27786	gb:BC043380.1 /DB_XREF=gi:27694291 /TID=Hs2.221776.1 /CNT=6 /FEA=mRNA /TIER=ConsEnd /STK=0 /UG=Hs.221776 /UG_TITLE=Homo sapiens, clone IMAGE:5223469, mRNA /DEF=Homo sapiens, clone IMAGE:5223469, mRNA.	BC043380	SLC8A1 antisense RNA 1	SLC8A1-AS1	---
205488_at	1.19775	8.33332	2.43172	0.0243678	0.208401	-4.15896	gb:NM_006144.2 /DB_XREF=gi:6996012 /GEN=GZMA /FEA=FLmRNA /CNT=46 /TID=Hs.90708.0 /TIER=FL+Stack /STK=36 /UG=Hs.90708 /LL=3001 /DEF=Homo sapiens granzyme A (granzyme 1, cytotoxic T-lymphocyte-associated serine esterase 3) (GZMA), mRNA. /PROD=granzyme A precursor /FL=gb:NM_006144.2 gb:M18737.1	NM_006144	granzyme A	GZMA	EC:3.4.21.78
233828_at	1.18913	5.11234	9.36108	8.05969e-09	2.14958e-06	10.476	gb:AK026761.1 /DB_XREF=gi:10439686 /FEA=mRNA /CNT=2 /TID=Hs.287724.0 /TIER=ConsEnd /STK=0 /UG=Hs.287724 /UG_TITLE=Homo sapiens cDNA: FLJ23108 fis, clone LNG07742 /DEF=Homo sapiens cDNA: FLJ23108 fis, clone LNG07742.	AK026761	uncharacterized LOC105373860	LOC105373860	---
213325_at	1.17512	7.50761	16.1576	4.4167e-13	7.57838e-10	19.7878	gb:AA129716 /DB_XREF=gi:1690145 /DB_XREF=zn91d05.s1 /CLONE=IMAGE:565545 /FEA=FLmRNA /CNT=74 /TID=Hs.21201.0 /TIER=Stack /STK=12 /UG=Hs.21201 /LL=25945 /UG_GENE=DKFZP566B0846 /UG_TITLE=nectin 3; DKFZP566B0846 protein /FL=gb:AF282874.1 gb:NM_015480.1	AA129716	poliovirus receptor-related 3	PVRL3	---
212827_at	1.17297	10.6737	10.0783	2.3138e-09	7.66709e-07	11.6961	gb:X17115.1 /DB_XREF=gi:33450 /FEA=mRNA /CNT=128 /TID=Hs.302063.2 /TIER=Stack /STK=41 /UG=Hs.302063 /LL=3507 /UG_GENE=IGHM /UG_TITLE=immunoglobulin heavy constant mu /DEF=Human mRNA for IgM heavy chain complete sequence.	X17115	immunoglobulin heavy constant mu	IGHM	---
244561_at	1.17176	6.10457	13.114	2.16398e-11	1.73993e-08	16.1844	gb:BG289443 /DB_XREF=gi:13045294 /DB_XREF=602381480F1 /CLONE=IMAGE:4499203 /FEA=EST /CNT=7 /TID=Hs.170481.0 /TIER=ConsEnd /STK=0 /UG=Hs.170481 /UG_TITLE=ESTs	BG289443	solute carrier family 9, subfamily A (NHE7, cation proton antiporter 7), member 7	SLC9A7	---
230240_at	1.1669	8.99276	10.9346	5.63323e-10	2.3692e-07	13.0679	gb:W91876 /DB_XREF=gi:1424258 /DB_XREF=zh47e08.s1 /CLONE=IMAGE:415238 /FEA=EST /CNT=13 /TID=Hs.111989.0 /TIER=Stack /STK=10 /UG=Hs.111989 /UG_TITLE=ESTs, Highly similar to dual-specificity tyrosine-(Y)-phosphorylation regulated kinase 3 (H.sapiens)	W91876	---	---	---
205872_x_at	1.15475	5.04533	5.49695	2.08351e-05	0.00122033	2.69655	gb:NM_022359.1 /DB_XREF=gi:11641276 /GEN=LOC64182 /FEA=FLmRNA /CNT=24 /TID=Hs.265848.0 /TIER=FL /STK=0 /UG=Hs.265848 /LL=64182 /DEF=Homo sapiens similar to rat myomegalin (LOC64182), mRNA. /PROD=similar to rat myomegalin /FL=gb:AB042558.1 gb:NM_022359.1	NM_022359	phosphodiesterase 4D interacting protein	PDE4DIP	---
227772_at	1.15173	9.8403	17.6368	8.31489e-14	2.27308e-10	21.2834	gb:AV700849 /DB_XREF=gi:10302820 /DB_XREF=AV700849 /CLONE=GKCEEG04 /FEA=EST /CNT=29 /TID=Hs.250691.0 /TIER=Stack /STK=14 /UG=Hs.250691 /UG_TITLE=ESTs	AV700849	large tumor suppressor kinase 1	LATS1	EC:2.7.11.1
201125_s_at	1.15058	5.68628	11.3041	3.13762e-10	1.51814e-07	13.6328	gb:NM_002213.1 /DB_XREF=gi:4504772 /GEN=ITGB5 /FEA=FLmRNA /CNT=290 /TID=Hs.149846.0 /TIER=FL+Stack /STK=61 /UG=Hs.149846 /LL=3693 /DEF=Homo sapiens integrin, beta 5 (ITGB5), mRNA. /PROD=integrin, beta 5 /FL=gb:NM_002213.1 gb:J05633.1 gb:M35011.1	NM_002213	integrin beta 5	ITGB5	---
243582_at	1.14055	4.4868	3.74785	0.00123656	0.0281587	-1.32547	gb:AW082633 /DB_XREF=gi:6037785 /DB_XREF=xc20f05.x1 /CLONE=IMAGE:2584833 /FEA=EST /CNT=6 /TID=Hs.212715.0 /TIER=ConsEnd /STK=0 /UG=Hs.212715 /UG_TITLE=ESTs	AW082633	SH3 domain containing ring finger 2	SH3RF2	---
227503_at	1.13762	6.62491	12.5928	4.53188e-11	3.30374e-08	15.4844	gb:N26620 /DB_XREF=gi:1140968 /DB_XREF=yx92c07.s1 /CLONE=IMAGE:269196 /FEA=EST /CNT=42 /TID=Hs.23762.0 /TIER=Stack /STK=12 /UG=Hs.23762 /UG_TITLE=ESTs	N26620	---	---	---
212614_at	1.13474	10.0973	12.6665	4.07593e-11	3.09516e-08	15.5851	gb:BG285011 /DB_XREF=gi:13036541 /DB_XREF=602409278F1 /CLONE=IMAGE:4538275 /FEA=mRNA /CNT=108 /TID=Hs.12702.0 /TIER=Stack /STK=42 /UG=Hs.12702 /UG_TITLE=Homo sapiens mRNA; cDNA DKFZp586N012 (from clone DKFZp586N012)	BG285011	AT rich interactive domain 5B (MRF1-like)	ARID5B	---
236911_at	1.13386	6.4622	7.976	1.07553e-07	1.68014e-05	7.92344	gb:AW102570 /DB_XREF=gi:6073183 /DB_XREF=xd66g08.x1 /CLONE=IMAGE:2598782 /FEA=EST /CNT=6 /TID=Hs.164886.0 /TIER=ConsEnd /STK=5 /UG=Hs.164886 /UG_TITLE=ESTs	AW102570	ribosomal modification protein rimK-like family member B	RIMKLB	EC:6.3.1.17 /// EC:6.3.2.41
232144_at	1.13097	4.97071	5.1479	4.63959e-05	0.00225284	1.90277	gb:AV710542 /DB_XREF=gi:10729171 /DB_XREF=AV710542 /CLONE=CuAAJF07 /FEA=mRNA /CNT=13 /TID=Hs.287948.0 /TIER=ConsEnd /STK=2 /UG=Hs.287948 /UG_TITLE=Homo sapiens cDNA FLJ11405 fis, clone HEMBA1000769	AV710542	---	---	---
223614_at	1.12986	6.86953	4.9326	7.6427e-05	0.00335096	1.4087	gb:AL136588.1 /DB_XREF=gi:13276678 /GEN=DKFZp761D112 /FEA=FLmRNA /CNT=28 /TID=Hs.103849.0 /TIER=FL+Stack /STK=20 /UG=Hs.103849 /DEF=Homo sapiens mRNA; cDNA DKFZp761D112 (from clone DKFZp761D112); complete cds. /PROD=hypothetical protein /FL=gb:AL136588.1	AL136588	matrix metallopeptidase 16 (membrane-inserted)	MMP16	EC:3.4.24.-
201842_s_at	1.12825	5.50668	3.23088	0.00412065	0.0668654	-2.48779	gb:AI826799 /DB_XREF=gi:5447470 /DB_XREF=wk56d07.x1 /CLONE=IMAGE:2419405 /FEA=FLmRNA /CNT=300 /TID=Hs.76224.0 /TIER=Stack /STK=94 /UG=Hs.76224 /LL=2202 /UG_GENE=EFEMP1 /UG_TITLE=EGF-containing fibulin-like extracellular matrix protein 1 /FL=gb:NM_004105.2 gb:U03877.1	AI826799	EGF containing fibulin-like extracellular matrix protein 1	EFEMP1	---
224990_at	1.12099	6.24398	8.06801	8.98472e-08	1.45515e-05	8.10132	gb:BE972723 /DB_XREF=gi:10586059 /DB_XREF=601652143F1 /CLONE=IMAGE:3935242 /FEA=mRNA /CNT=118 /TID=Hs.122489.0 /TIER=Stack /STK=14 /UG=Hs.122489 /UG_TITLE=Homo sapiens cDNA FLJ13289 fis, clone OVARC1001170	BE972723	small integral membrane protein 14	SMIM14	---
227052_at	1.10709	6.85769	6.69911	1.46736e-06	0.000139284	5.33211	gb:AI810669 /DB_XREF=gi:5397235 /DB_XREF=tu19f03.x1 /CLONE=IMAGE:2251517 /FEA=EST /CNT=38 /TID=Hs.44829.0 /TIER=Stack /STK=23 /UG=Hs.44829 /UG_TITLE=ESTs	AI810669	small integral membrane protein 14	SMIM14	---
227265_at	1.0995	6.18934	3.6849	0.00143343	0.031324	-1.46901	gb:AW135176 /DB_XREF=gi:6139397 /DB_XREF=UI-H-BI1-acb-b-12-0-UI.s1 /CLONE=IMAGE:2713679 /FEA=EST /CNT=44 /TID=Hs.296276.0 /TIER=Stack /STK=14 /UG=Hs.296276 /UG_TITLE=ESTs	AW135176	fibrinogen-like 2	FGL2	---
242809_at	1.09722	6.78909	12.0457	1.01068e-10	6.50103e-08	14.7201	gb:AI188516 /DB_XREF=gi:3739725 /DB_XREF=qd14g03.x1 /CLONE=IMAGE:1723732 /FEA=EST /CNT=5 /TID=Hs.117037.0 /TIER=ConsEnd /STK=0 /UG=Hs.117037 /UG_TITLE=ESTs	AI188516	interleukin 1 receptor-like 1	IL1RL1	---
226145_s_at	1.09298	5.40032	11.2888	3.21395e-10	1.54143e-07	13.6097	gb:AL157471.1 /DB_XREF=gi:7018488 /FEA=mRNA /CNT=64 /TID=Hs.15420.1 /TIER=Stack /STK=23 /UG=Hs.15420 /LL=57635 /UG_GENE=KIAA1500 /UG_TITLE=KIAA1500 protein /DEF=Homo sapiens mRNA; cDNA DKFZp761P1423 (from clone DKFZp761P1423).	AL157471	Fraser extracellular matrix complex subunit 1	FRAS1	---
244043_at	1.0915	5.20182	3.17944	0.00463747	0.0725684	-2.60085	gb:AI049624 /DB_XREF=gi:3298741 /DB_XREF=an38d01.x1 /CLONE=IMAGE:1700929 /FEA=EST /CNT=6 /TID=Hs.283390.0 /TIER=ConsEnd /STK=2 /UG=Hs.283390 /UG_TITLE=ESTs, Weakly similar to ALU1_HUMAN ALU SUBFAMILY J SEQUENCE CONTAMINATION WARNING ENTRY (H.sapiens)	AI049624	transcription factor Dp-2 (E2F dimerization partner 2)	TFDP2	---
243581_at	1.06008	4.64996	5.17241	4.38431e-05	0.00216152	1.95884	gb:AW117229 /DB_XREF=gi:6085813 /DB_XREF=xd85f03.x1 /CLONE=IMAGE:2604413 /FEA=EST /CNT=3 /TID=Hs.169855.0 /TIER=ConsEnd /STK=3 /UG=Hs.169855 /UG_TITLE=ESTs	AW117229	proteasome activator subunit 3 pseudogene	LOC100422526	---
235745_at	1.05967	6.38686	4.5034	0.000208635	0.00724809	0.417319	gb:AV704183 /DB_XREF=gi:10721502 /DB_XREF=AV704183 /CLONE=ADBAXB02 /FEA=EST /CNT=15 /TID=Hs.129166.0 /TIER=ConsEnd /STK=6 /UG=Hs.129166 /UG_TITLE=ESTs	AV704183	endoplasmic reticulum to nucleus signaling 1	ERN1	EC:2.7.11.1
233874_at	1.05727	5.42751	3.13234	0.00516564	0.0777192	-2.70387	gb:AK025264.1 /DB_XREF=gi:10437740 /FEA=mRNA /CNT=2 /TID=Hs.27263.2 /TIER=ConsEnd /STK=0 /UG=Hs.27263 /LL=57606 /UG_GENE=KIAA1458 /UG_TITLE=KIAA1458 protein /DEF=Homo sapiens cDNA: FLJ21611 fis, clone COL07344.	AK025264	SLAIN motif family member 2	SLAIN2	---
210906_x_at	1.05479	2.91495	4.77566	0.000110201	0.00445984	1.04695	gb:U34846.1 /DB_XREF=gi:1072054 /FEA=FLmRNA /CNT=2 /TID=Hs.288650.2 /TIER=FL /STK=0 /UG=Hs.288650 /LL=361 /UG_GENE=AQP4 /DEF=Human mercurial-insensitive water channel mRNA, form 2, complete cds. /PROD=mercurial-insensitive water channel /FL=gb:U34846.1	U34846	aquaporin 4	AQP4	---
1561180_at	1.05167	3.06548	8.72665	2.56141e-08	5.34523e-06	9.33973	gb:AK021807.1 /DB_XREF=gi:10433068 /TID=Hs2.408355.1 /CNT=3 /FEA=mRNA /TIER=ConsEnd /STK=1 /UG=Hs.408355 /UG_TITLE=Homo sapiens cDNA FLJ11745 fis, clone HEMBA1005526. /DEF=Homo sapiens cDNA FLJ11745 fis, clone HEMBA1005526.	AK021807	LDL receptor related protein 11	LRP11	---
236220_at	1.05126	6.3587	7.58326	2.3473e-07	3.24908e-05	7.15079	gb:AI935541 /DB_XREF=gi:5674411 /DB_XREF=wo97f10.x1 /CLONE=IMAGE:2463307 /FEA=EST /CNT=10 /TID=Hs.127009.0 /TIER=ConsEnd /STK=5 /UG=Hs.127009 /UG_TITLE=ESTs	AI935541	solute carrier family 16 (aromatic amino acid transporter), member 10	SLC16A10	---
214020_x_at	1.04632	3.69303	5.44221	2.36041e-05	0.00133645	2.57274	gb:BE138575 /DB_XREF=gi:8601075 /DB_XREF=xr77e12.x2 /CLONE=IMAGE:2766190 /FEA=EST /CNT=41 /TID=Hs.149846.1 /TIER=Stack /STK=41 /UG=Hs.149846 /LL=3693 /UG_GENE=ITGB5 /UG_TITLE=integrin, beta 5	BE138575	integrin beta 5	ITGB5	---
206987_x_at	1.04548	4.38053	9.88979	3.1932e-09	1.00338e-06	11.3818	gb:NM_003862.1 /DB_XREF=gi:4503694 /GEN=FGF18 /FEA=FLmRNA /CNT=11 /TID=Hs.49585.0 /TIER=FL /STK=0 /UG=Hs.49585 /LL=8817 /DEF=Homo sapiens fibroblast growth factor 18 (FGF18), mRNA. /PROD=fibroblast growth factor 18 /FL=gb:AB007422.1 gb:AF075292.1 gb:NM_003862.1	NM_003862	fibroblast growth factor 18	FGF18	---
243092_at	1.04235	7.00554	3.52162	0.00210024	0.0415001	-1.83912	gb:AI140189 /DB_XREF=gi:3647646 /DB_XREF=qe20b12.x1 /CLONE=IMAGE:1739519 /FEA=EST /CNT=5 /TID=Hs.123191.0 /TIER=ConsEnd /STK=1 /UG=Hs.123191 /UG_TITLE=ESTs	AI140189	PAN3 antisense RNA 1	PAN3-AS1	---
228090_at	1.03422	8.45349	5.94253	7.63731e-06	0.000547274	3.69308	gb:AW249913 /DB_XREF=gi:6592906 /DB_XREF=2821707.3prime /CLONE=IMAGE:2821707 /FEA=EST /CNT=28 /TID=Hs.14600.0 /TIER=Stack /STK=15 /UG=Hs.14600 /UG_TITLE=ESTs, Weakly similar to KIAA0479 protein (H.sapiens)	AW249913	nicotinamide nucleotide adenylyltransferase 3	NMNAT3	EC:2.7.7.1 /// EC:2.7.7.18
209840_s_at	1.02649	3.58373	4.46353	0.000229144	0.0078499	0.324987	gb:AI221950 /DB_XREF=gi:3804153 /DB_XREF=qh01b02.x1 /CLONE=IMAGE:1843371 /FEA=FLmRNA /CNT=66 /TID=Hs.3781.0 /TIER=Stack /STK=15 /UG=Hs.3781 /LL=54674 /UG_GENE=FLJ11129 /UG_TITLE=similar to murine leucine-rich repeat protein /FL=gb:AL442092.1	AI221950	leucine rich repeat neuronal 3	LRRN3	---
233314_at	1.02442	5.12083	6.16492	4.66801e-06	0.000360485	4.18223	gb:AK021487.1 /DB_XREF=gi:10432680 /FEA=mRNA /CNT=3 /TID=Hs.306597.0 /TIER=ConsEnd /STK=0 /UG=Hs.306597 /UG_TITLE=Homo sapiens cDNA FLJ11425 fis, clone HEMBA1001051 /DEF=Homo sapiens cDNA FLJ11425 fis, clone HEMBA1001051.	AK021487	---	---	---
1553995_a_at	1.02192	4.43871	9.25366	9.76805e-09	2.47254e-06	10.2874	gb:BC015940.1 /DB_XREF=gi:16198517 /TID=Hs2.153952.2 /CNT=10 /FEA=FLmRNA /TIER=FL+Stack /STK=9 /LL=4907 /UG_GENE=NT5E /UG=Hs.153952 /DEF=Homo sapiens, Similar to 5 nucleotidase (CD73), clone MGC:9259 IMAGE:3920680, mRNA, complete cds. /PROD=Similar to 5 nucleotidase (CD73) /FL=gb:BC015940.1	BC015940	5'-nucleotidase, ecto (CD73)	NT5E	EC:3.1.3.5
240638_at	1.01988	4.39317	8.1244	8.05143e-08	1.35034e-05	8.20973	gb:AI829674 /DB_XREF=gi:5450345 /DB_XREF=wf09b05.x1 /CLONE=IMAGE:2350065 /FEA=EST /CNT=4 /TID=Hs.194015.0 /TIER=ConsEnd /STK=4 /UG=Hs.194015 /UG_TITLE=ESTs	AI829674	---	---	---
222167_at	1.01342	5.35895	8.57037	3.43227e-08	6.82397e-06	9.05136	gb:AK021836.1 /DB_XREF=gi:10433104 /FEA=mRNA /CNT=6 /TID=Hs.293917.0 /TIER=ConsEnd /STK=0 /UG=Hs.293917 /UG_TITLE=Homo sapiens cDNA FLJ11774 fis, clone HEMBA1005884 /DEF=Homo sapiens cDNA FLJ11774 fis, clone HEMBA1005884.	AK021836	---	---	---
232267_at	1.01249	3.26358	4.68529	0.000136148	0.0052385	0.83818	gb:AL162032.1 /DB_XREF=gi:7328046 /GEN=DKFZp434B1272 /FEA=mRNA /CNT=8 /TID=Hs.158258.0 /TIER=ConsEnd /STK=5 /UG=Hs.158258 /DEF=Homo sapiens mRNA; cDNA DKFZp434B1272 (from clone DKFZp434B1272); partial cds. /PROD=hypothetical protein	AL162032	adhesion G protein-coupled receptor D1	ADGRD1	---
1561181_at	1.00811	5.60108	5.24089	3.74426e-05	0.00191503	2.11522	gb:AI075770 /DB_XREF=gi:3404948 /DB_XREF=oz08a05.x1 /CLONE=IMAGE:1674704 /TID=Hs2.282797.1 /CNT=3 /FEA=mRNA /TIER=ConsEnd /STK=1 /UG=Hs.282797 /UG_TITLE=Homo sapiens cDNA FLJ31194 fis, clone KIDNE2000510.	AI075770	---	---	---
236114_at	1.00476	9.7934	10.4455	1.24992e-09	4.53353e-07	12.2954	gb:AI798118 /DB_XREF=gi:5363590 /DB_XREF=wh81d09.x1 /CLONE=IMAGE:2387153 /FEA=EST /CNT=7 /TID=Hs.208726.0 /TIER=ConsEnd /STK=5 /UG=Hs.208726 /UG_TITLE=ESTs	AI798118	---	---	---
1552671_a_at	1.00258	5.12545	9.65133	4.82813e-09	1.43466e-06	10.9778	gb:NM_032591.1 /DB_XREF=gi:14211918 /GEN=SLC9A7 /TID=Hs2.154353.1 /CNT=22 /FEA=FLmRNA /TIER=FL /STK=2 /LL=84679 /UG=Hs.154353 /DEF=Homo sapiens solute carrier family 9 (sodiumhydrogen exchanger), isoform 7 (SLC9A7), mRNA. /PROD=solute carrier family 9, member 7 /FL=gb:NM_032591.1 gb:AF298591.1	NM_032591	solute carrier family 9, subfamily A (NHE7, cation proton antiporter 7), member 7	SLC9A7	---
206471_s_at	1.00222	5.84201	10.0952	2.24855e-09	7.51346e-07	11.724	gb:NM_005761.1 /DB_XREF=gi:5032222 /GEN=PLXNC1 /FEA=FLmRNA /CNT=13 /TID=Hs.286229.0 /TIER=FL /STK=0 /UG=Hs.286229 /LL=10154 /DEF=Homo sapiens plexin C1 (PLXNC1), mRNA. /PROD=plexin C1 /FL=gb:AF030339.1 gb:NM_005761.1	NM_005761	plexin C1	PLXNC1	---
209841_s_at	0.996789	3.91584	4.04353	0.0006165	0.0167436	-0.646501	gb:AL442092.1 /DB_XREF=gi:10241766 /GEN=DKFZp761K2424 /FEA=FLmRNA /CNT=66 /TID=Hs.3781.0 /TIER=FL+Stack /STK=11 /UG=Hs.3781 /LL=54674 /DEF=Homo sapiens mRNA; cDNA DKFZp761K2424 (from clone DKFZp761K2424); complete cds. /PROD=hypothetical protein /FL=gb:AL442092.1	AL442092	leucine rich repeat neuronal 3	LRRN3	---
232614_at	0.99119	9.45402	9.37825	7.81672e-09	2.12627e-06	10.506	gb:AU146963 /DB_XREF=gi:11008484 /DB_XREF=AU146963 /CLONE=HEMBB1001996 /FEA=mRNA /CNT=5 /TID=Hs.171395.0 /TIER=ConsEnd /STK=3 /UG=Hs.171395 /UG_TITLE=Homo sapiens cDNA FLJ12049 fis, clone HEMBB1001996	AU146963	---	---	---
206078_at	0.984715	4.75946	9.93942	2.93234e-09	9.3868e-07	11.465	gb:NM_007064.1 /DB_XREF=gi:5902139 /GEN=TRAD /FEA=FLmRNA /CNT=23 /TID=Hs.162189.0 /TIER=FL /STK=0 /UG=Hs.162189 /LL=11139 /DEF=Homo sapiens serinethreonine kinase with Dbl- and pleckstrin homology domains (TRAD), mRNA. /PROD=serinethreonine kinase with Dbl- and pleckstrinhomology domains /FL=gb:NM_007064.1 gb:AB011422.1	NM_007064	kalirin, RhoGEF kinase	KALRN	EC:2.7.11.1
237159_x_at	0.981214	3.671	4.79357	0.000105685	0.00433482	1.08829	gb:AI474433 /DB_XREF=gi:4327478 /DB_XREF=th20d08.x1 /CLONE=IMAGE:2118831 /FEA=EST /CNT=5 /TID=Hs.179556.0 /TIER=ConsEnd /STK=5 /UG=Hs.179556 /UG_TITLE=ESTs	AI474433	adaptor-related protein complex 1 sigma 3 subunit	AP1S3	---
236072_at	0.979751	7.07312	7.91804	1.20525e-07	1.84881e-05	7.8108	gb:N64578 /DB_XREF=gi:1212407 /DB_XREF=yz51d10.s1 /CLONE=IMAGE:286579 /FEA=EST /CNT=7 /TID=Hs.49014.0 /TIER=ConsEnd /STK=5 /UG=Hs.49014 /UG_TITLE=ESTs, Weakly similar to AF116721 112 PRO2738 (H.sapiens)	N64578	---	---	---
229281_at	0.975097	2.87481	3.12968	0.00519711	0.0781496	-2.70966	gb:N51682 /DB_XREF=gi:1192848 /DB_XREF=yy72a06.s1 /CLONE=IMAGE:279058 /FEA=EST /CNT=17 /TID=Hs.47314.0 /TIER=Stack /STK=8 /UG=Hs.47314 /UG_TITLE=ESTs	N51682	neuronal PAS domain protein 3	NPAS3	---
215768_at	0.973724	6.67827	6.47884	2.35426e-06	0.000204641	4.86241	gb:AL049337.1 /DB_XREF=gi:4500118 /FEA=mRNA /CNT=4 /TID=Hs.132571.0 /TIER=ConsEnd /STK=0 /UG=Hs.132571 /UG_TITLE=Homo sapiens mRNA; cDNA DKFZp564P016 (from clone DKFZp564P016) /DEF=Homo sapiens mRNA; cDNA DKFZp564P016 (from clone DKFZp564P016).	AL049337	---	---	---
220704_at	0.967933	7.08244	7.72387	1.77087e-07	2.54795e-05	7.42993	gb:NM_018563.1 /DB_XREF=gi:8923974 /GEN=PRO0758 /FEA=FLmRNA /CNT=4 /TID=Hs.283708.0 /TIER=FL /STK=0 /UG=Hs.283708 /LL=55429 /DEF=Homo sapiens hypothetical protein PRO0758 (PRO0758), mRNA. /PROD=hypothetical protein PRO0758 /FL=gb:AF116605.1 gb:NM_018563.1	NM_018563	IKAROS family zinc finger 1	IKZF1	---
212558_at	0.965804	9.82684	5.24945	3.67122e-05	0.00188828	2.13474	gb:BF508662 /DB_XREF=gi:11591960 /DB_XREF=UI-H-BI4-aop-c-11-0-UI.s1 /CLONE=IMAGE:3085461 /FEA=mRNA /CNT=125 /TID=Hs.88044.0 /TIER=Stack /STK=60 /UG=Hs.88044 /LL=10252 /UG_GENE=SPRY1 /UG_TITLE=sprouty (Drosophila) homolog 1 (antagonist of FGF signaling)	BF508662	sprouty RTK signaling antagonist 1	SPRY1	---
1563469_at	0.95887	7.52948	6.82123	1.13214e-06	0.000113869	5.58971	gb:AL832681.1 /DB_XREF=gi:21733258 /TID=Hs2.134615.1 /CNT=1 /FEA=mRNA /TIER=ConsEnd /STK=0 /UG=Hs.134615 /UG_TITLE=Homo sapiens mRNA; cDNA DKFZp313M0417 (from clone DKFZp313M0417) /DEF=Homo sapiens mRNA; cDNA DKFZp313M0417 (from clone DKFZp313M0417).	AL832681	---	---	---
217617_at	0.954626	6.25264	6.77146	1.25806e-06	0.000123548	5.48497	gb:AW451711 /DB_XREF=gi:6992487 /DB_XREF=UI-H-BI3-ale-c-02-0-UI.s1 /CLONE=IMAGE:2736386 /FEA=EST /CNT=5 /TID=Hs.313760.0 /TIER=ConsEnd /STK=1 /UG=Hs.313760 /UG_TITLE=ESTs	AW451711	---	---	---
210675_s_at	0.953383	6.40427	5.85782	9.22681e-06	0.00063536	3.50526	gb:U77917.1 /DB_XREF=gi:2078324 /FEA=FLmRNA /CNT=4 /TID=Hs.198288.1 /TIER=FL /STK=0 /UG=Hs.198288 /LL=5801 /UG_GENE=PTPRR /DEF=Human Ch-1PTPase gamma minus form mRNA, complete cds. /PROD=Ch-1PTPase gamma minus form /FL=gb:U77917.1	U77917	protein tyrosine phosphatase, receptor type, R	PTPRR	EC:3.1.3.48
230499_at	0.952445	6.00252	4.88965	8.44635e-05	0.00362768	1.30982	gb:AA805622 /DB_XREF=gi:2874372 /DB_XREF=oc19b11.s1 /CLONE=IMAGE:1341309 /FEA=EST /CNT=12 /TID=Hs.121572.0 /TIER=Stack /STK=9 /UG=Hs.121572 /UG_TITLE=ESTs	AA805622	baculoviral IAP repeat containing 3	BIRC3	---
225550_at	0.952037	8.51613	11.482	2.37933e-10	1.23727e-07	13.8991	gb:AV700816 /DB_XREF=gi:10302787 /DB_XREF=AV700816 /CLONE=GKCEVD06 /FEA=mRNA /CNT=106 /TID=Hs.288742.0 /TIER=Stack /STK=52 /UG=Hs.288742 /UG_TITLE=Homo sapiens cDNA: FLJ22712 fis, clone HSI13435	AV700816	consortin, connexin sorting protein	CNST	---
235763_at	0.9519	6.8878	10.5195	1.10608e-09	4.1421e-07	12.4141	gb:AA001450 /DB_XREF=gi:1436915 /DB_XREF=ze45g06.s1 /CLONE=IMAGE:361978 /FEA=EST /CNT=10 /TID=Hs.57471.0 /TIER=ConsEnd /STK=6 /UG=Hs.57471 /UG_TITLE=ESTs	AA001450	solute carrier family 44, member 5	SLC44A5	---
204735_at	0.951623	5.04119	8.66311	2.88396e-08	5.90565e-06	9.22289	gb:NM_006202.1 /DB_XREF=gi:5453861 /GEN=PDE4A /FEA=FLmRNA /CNT=46 /TID=Hs.89901.0 /TIER=FL+Stack /STK=14 /UG=Hs.89901 /LL=5141 /DEF=Homo sapiens phosphodiesterase 4A, cAMP-specific (dunce (Drosophila)-homolog phosphodiesterase E2) (PDE4A), mRNA. /PROD=phosphodiesterase 4A, cAMP-specific (dunce(Drosophila)-homolog phosphodiesterase E2) /FL=gb:NM_006202.1 gb:U68532.1 gb:U97584.1	NM_006202	phosphodiesterase 4A, cAMP-specific	PDE4A	EC:3.1.4.53
1554661_s_at	0.94925	7.09018	14.0834	5.8143e-12	5.77994e-09	17.4177	gb:BC036200.1 /DB_XREF=gi:23274135 /TID=Hs2.288742.2 /CNT=5 /FEA=FLmRNA /TIER=FL /STK=1 /LL=163882 /UG_GENE=FLJ32001 /UG=Hs.288742 /DEF=Homo sapiens, Similar to hypothetical protein FLJ32001, clone MGC:39559 IMAGE:4828136, mRNA, complete cds. /PROD=Similar to hypothetical protein FLJ32001 /FL=gb:BC036200.1	BC036200	consortin, connexin sorting protein	CNST	---
219915_s_at	0.947779	6.76265	12.78	3.46559e-11	2.66875e-08	15.739	gb:NM_018593.1 /DB_XREF=gi:8923980 /GEN=PRO0813 /FEA=FLmRNA /CNT=22 /TID=Hs.270087.0 /TIER=FL /STK=0 /UG=Hs.270087 /LL=55457 /DEF=Homo sapiens hypothetical protein PRO0813 (PRO0813), mRNA. /PROD=hypothetical protein PRO0813 /FL=gb:AF116652.1 gb:NM_018593.1	NM_018593	solute carrier family 16 (aromatic amino acid transporter), member 10	SLC16A10	---
230212_at	0.946024	8.21918	4.56951	0.000178624	0.00645126	0.570347	gb:AW027076 /DB_XREF=gi:5885832 /DB_XREF=wt71g11.x1 /CLONE=IMAGE:2512964 /FEA=EST /CNT=9 /TID=Hs.189114.0 /TIER=Stack /STK=8 /UG=Hs.189114 /UG_TITLE=ESTs	AW027076	sprouty RTK signaling antagonist 1	SPRY1	---
211180_x_at	0.944279	6.98057	7.23184	4.80274e-07	5.72091e-05	6.44095	gb:D89788.1 /DB_XREF=gi:1752816 /GEN=AML1 delta-N /FEA=FLmRNA /CNT=3 /TID=Hs.129914.2 /TIER=FL /STK=0 /UG=Hs.129914 /LL=861 /DEF=Homo sapiens mRNA for AML1, complete cds. /PROD=AML1 /FL=gb:D89788.1 gb:D89790.1 gb:D89789.1	D89788	uncharacterized LOC100506403 /// runt-related transcription factor 1	LOC100506403 /// RUNX1	---
210805_x_at	0.941165	4.90782	5.87202	8.93841e-06	0.000620975	3.5368	gb:U19601.1 /DB_XREF=gi:1932819 /FEA=FLmRNA /CNT=3 /TID=Hs.129914.3 /TIER=FL /STK=0 /UG=Hs.129914 /LL=861 /UG_GENE=RUNX1 /UG_TITLE=runt-related transcription factor 1 (acute myeloid leukemia 1; aml1 oncogene) /DEF=Human (AML1B) mRNA, complete cds. /FL=gb:D43969.1 gb:U19601.1	U19601	uncharacterized LOC100506403 /// runt-related transcription factor 1	LOC100506403 /// RUNX1	---
217790_s_at	0.940239	6.65949	3.04145	0.00635436	0.08989	-2.90113	gb:NM_007107.1 /DB_XREF=gi:6005883 /GEN=SSR3 /FEA=FLmRNA /CNT=249 /TID=Hs.28707.0 /TIER=FL /STK=3 /UG=Hs.28707 /LL=6747 /DEF=Homo sapiens signal sequence receptor, gamma (translocon-associated protein gamma) (SSR3), mRNA. /PROD=signal sequence receptor, gamma(translocon-associated protein gamma) /FL=gb:AF110647.1 gb:NM_007107.1	NM_007107	signal sequence receptor, gamma (translocon-associated protein gamma)	SSR3	---
201041_s_at	0.938201	8.58379	11.0631	4.58873e-10	2.05646e-07	13.2661	gb:NM_004417.2 /DB_XREF=gi:7108342 /GEN=DUSP1 /FEA=FLmRNA /CNT=409 /TID=Hs.171695.0 /TIER=FL+Stack /STK=99 /UG=Hs.171695 /LL=1843 /DEF=Homo sapiens dual specificity phosphatase 1 (DUSP1), mRNA. /PROD=dual specificity phosphatase 1 /FL=gb:NM_004417.2	NM_004417	dual specificity phosphatase 1	DUSP1	EC:3.1.3.16 /// EC:3.1.3.48
209359_x_at	0.938198	7.05405	7.13769	5.83463e-07	6.65996e-05	6.24783	gb:L34598.1 /DB_XREF=gi:530134 /GEN=AML1 /FEA=FLmRNA /CNT=113 /TID=Hs.129914.5 /TIER=FL /STK=4 /UG=Hs.129914 /LL=861 /DEF=Homo sapiens (clone PEBP2aB) aml1 (acute myeloid leukemia 1) oncogene (AML1) mRNA, complete cds. /PROD=aml 1 (acute myeloid leukemia 1) oncogene /FL=gb:D43968.1 gb:L34598.1	L34598	uncharacterized LOC100506403 /// runt-related transcription factor 1	LOC100506403 /// RUNX1	---
239278_at	0.93796	5.70149	5.3348	3.01777e-05	0.00161603	2.32906	gb:AI471969 /DB_XREF=gi:4334059 /DB_XREF=tj85a12.x1 /CLONE=IMAGE:2148286 /FEA=EST /CNT=7 /TID=Hs.182606.0 /TIER=ConsEnd /STK=0 /UG=Hs.182606 /UG_TITLE=ESTs	AI471969	breast carcinoma amplified sequence 4	BCAS4	---
206742_at	0.935971	4.07698	11.1716	3.86386e-10	1.80561e-07	13.4321	gb:NM_004469.1 /DB_XREF=gi:4758377 /GEN=FIGF /FEA=FLmRNA /CNT=16 /TID=Hs.11392.0 /TIER=FL+Stack /STK=11 /UG=Hs.11392 /LL=2277 /DEF=Homo sapiens c-fos induced growth factor (vascular endothelial growth factor D) (FIGF), mRNA. /PROD=c-fos induced growth factor (vascularendothelial growth factor D) /FL=gb:NM_004469.1 gb:D89630.1	NM_004469	c-fos induced growth factor (vascular endothelial growth factor D) /// PIR-FIGF readthrough	FIGF /// PIR-FIGF	---
211029_x_at	0.934442	4.53934	7.50712	2.73729e-07	3.67718e-05	6.99847	gb:BC006245.1 /DB_XREF=gi:13623288 /FEA=FLmRNA /CNT=1 /TID=HsAffx.900945.496 /TIER=FL /STK=0 /DEF=Homo sapiens, fibroblast growth factor 18, clone MGC:10529, mRNA, complete cds. /PROD=fibroblast growth factor 18 /FL=gb:BC006245.1	BC006245	fibroblast growth factor 18	FGF18	---
209683_at	0.933189	6.59346	7.12159	6.03274e-07	6.78683e-05	6.21469	gb:AA243659 /DB_XREF=gi:1874478 /DB_XREF=zr68c06.s1 /CLONE=IMAGE:668554 /FEA=FLmRNA /CNT=92 /TID=Hs.4863.0 /TIER=Stack /STK=19 /UG=Hs.4863 /LL=81553 /UG_GENE=DKFZP566A1524 /UG_TITLE=hypothetical protein DKFZp566A1524 /FL=gb:AL136704.1	AA243659	family with sequence similarity 49, member A	FAM49A	---
206726_at	0.932716	10.1659	12.3625	6.33043e-11	4.43739e-08	15.1665	gb:NM_014485.1 /DB_XREF=gi:7657456 /GEN=PGDS /FEA=FLmRNA /CNT=12 /TID=Hs.128433.0 /TIER=FL /STK=3 /UG=Hs.128433 /LL=27306 /DEF=Homo sapiens prostaglandin D2 synthase, hematopoietic (PGDS), mRNA. /PROD=prostaglandin-D synthase /FL=gb:D82073.1 gb:NM_014485.1	NM_014485	hematopoietic prostaglandin D synthase	HPGDS	EC:2.5.1.18 /// EC:5.3.99.2
222344_at	0.931486	6.23105	4.90806	8.09195e-05	0.00350299	1.35221	gb:AW972765 /DB_XREF=gi:8162611 /DB_XREF=EST384859 /FEA=EST /CNT=6 /TID=Hs.293299.0 /TIER=ConsEnd /STK=0 /UG=Hs.293299 /UG_TITLE=ESTs	AW972765	---	---	---
215117_at	0.930388	5.15271	10.4961	1.14965e-09	4.27598e-07	12.3766	gb:AW058148 /DB_XREF=gi:5933787 /DB_XREF=wv81h03.x1 /CLONE=IMAGE:2535989 /FEA=mRNA /CNT=7 /TID=Hs.159376.0 /TIER=ConsEnd /STK=1 /UG=Hs.159376 /LL=5897 /UG_GENE=RAG2 /UG_TITLE=recombination activating gene 2	AW058148	recombination activating gene 2	RAG2	---
232210_at	0.929301	10.7401	12.3088	6.84865e-11	4.68062e-08	15.0915	gb:AU146384 /DB_XREF=gi:11007905 /DB_XREF=AU146384 /CLONE=HEMBB1000335 /FEA=mRNA /CNT=11 /TID=Hs.206868.0 /TIER=ConsEnd /STK=3 /UG=Hs.206868 /UG_TITLE=Homo sapiens cDNA FLJ14056 fis, clone HEMBB1000335	AU146384	---	---	---
226829_at	0.927652	4.93468	7.61515	2.20146e-07	3.08628e-05	7.21435	gb:AW138743 /DB_XREF=gi:6143061 /DB_XREF=UI-H-BI1-add-g-07-0-UI.s1 /CLONE=IMAGE:2716597 /FEA=EST /CNT=41 /TID=Hs.23972.0 /TIER=Stack /STK=12 /UG=Hs.23972 /UG_TITLE=ESTs	AW138743	actin filament associated protein 1-like 2	AFAP1L2	---
233862_at	0.927394	7.63688	8.02516	9.76853e-08	1.55713e-05	8.01862	gb:AL049975.1 /DB_XREF=gi:4884225 /FEA=mRNA /CNT=2 /TID=Hs.274510.0 /TIER=ConsEnd /STK=0 /UG=Hs.274510 /UG_TITLE=Homo sapiens mRNA; cDNA DKFZp564B032 (from clone DKFZp564B032) /DEF=Homo sapiens mRNA; cDNA DKFZp564B032 (from clone DKFZp564B032).	AL049975	---	---	---
242718_at	0.925099	4.52701	7.64795	2.06121e-07	2.91684e-05	7.27956	gb:AI086245 /DB_XREF=gi:3424668 /DB_XREF=ox11h04.s1 /CLONE=IMAGE:1656055 /FEA=EST /CNT=3 /TID=Hs.132920.0 /TIER=ConsEnd /STK=3 /UG=Hs.132920 /UG_TITLE=ESTs	AI086245	---	---	---
238176_at	0.923647	4.64293	2.93408	0.00810063	0.105795	-3.1314	gb:T86196 /DB_XREF=gi:714548 /DB_XREF=yd78f11.s1 /CLONE=IMAGE:114381 /FEA=EST /CNT=9 /TID=Hs.110153.0 /TIER=ConsEnd /STK=6 /UG=Hs.110153 /UG_TITLE=ESTs	T86196	Rap guanine nucleotide exchange factor 2	RAPGEF2	---
1562235_s_at	0.922035	4.99882	5.11194	5.04157e-05	0.00242221	1.82047	gb:AL832146.1 /DB_XREF=gi:21732690 /TID=Hs2.307374.1 /CNT=2 /FEA=mRNA /TIER=ConsEnd /STK=0 /UG=Hs.307374 /UG_TITLE=Homo sapiens mRNA; cDNA DKFZp686K20111 (from clone DKFZp686K20111) /DEF=Homo sapiens mRNA; cDNA DKFZp686K20111 (from clone DKFZp686K20111).	AL832146	---	---	---
217550_at	0.921401	8.0399	13.8058	8.40592e-12	8.06305e-09	17.0733	gb:AA576497 /DB_XREF=gi:2353997 /DB_XREF=nm76b07.s1 /CLONE=IMAGE:1074133 /FEA=EST /CNT=7 /TID=Hs.252497.0 /TIER=ConsEnd /STK=2 /UG=Hs.252497 /UG_TITLE=ESTs	AA576497	activating transcription factor 6	ATF6	---
208129_x_at	0.918089	6.43916	7.60868	2.23025e-07	3.11069e-05	7.20147	gb:NM_001754.1 /DB_XREF=gi:4502592 /GEN=RUNX1 /FEA=FLmRNA /CNT=2 /TID=Hs.129914.0 /TIER=FL /STK=0 /UG=Hs.129914 /LL=861 /DEF=Homo sapiens runt-related transcription factor 1 (acute myeloid leukemia 1; aml1 oncogene) (RUNX1), mRNA. /PROD=runt-related transcription factor 1 (acutemyeloid leukemia 1; aml1 oncogene) /FL=gb:NM_001754.1	NM_001754	uncharacterized LOC100506403 /// runt-related transcription factor 1	LOC100506403 /// RUNX1	---
222364_at	0.912293	6.84181	5.90091	8.37983e-06	0.000590422	3.60091	gb:AW971205 /DB_XREF=gi:8161050 /DB_XREF=EST383293 /FEA=EST /CNT=6 /TID=Hs.114280.0 /TIER=ConsEnd /STK=0 /UG=Hs.114280 /UG_TITLE=ESTs	AW971205	solute carrier family 44 (choline transporter), member 1	SLC44A1	---
236517_at	0.911669	2.50155	9.74558	4.09696e-09	1.25843e-06	11.1384	gb:AI968440 /DB_XREF=gi:5765258 /DB_XREF=wt89b11.x1 /CLONE=IMAGE:2514621 /FEA=EST /CNT=7 /TID=Hs.21865.0 /TIER=ConsEnd /STK=7 /UG=Hs.21865 /UG_TITLE=ESTs	AI968440	multiple EGF-like-domains 10	MEGF10	---
210151_s_at	0.909883	8.71093	14.9934	1.80863e-12	2.29969e-09	18.5	gb:AF186773.1 /DB_XREF=gi:10441414 /GEN=RED /FEA=FLmRNA /CNT=28 /TID=Hs.38018.0 /TIER=FL /STK=1 /UG=Hs.38018 /LL=8444 /DEF=Homo sapiens regulatory erythroid kinase long form (RED) mRNA, alternatively spliced product, complete cds. /PROD=regulatory erythroid kinase long form /FL=gb:NM_003582.1 gb:AF186773.1	AF186773	dual specificity tyrosine-(Y)-phosphorylation regulated kinase 3	DYRK3	EC:2.7.12.1
1554660_a_at	0.90879	6.59456	10.3372	1.49662e-09	5.24535e-07	12.1203	gb:BC036200.1 /DB_XREF=gi:23274135 /TID=Hs2.288742.2 /CNT=5 /FEA=FLmRNA /TIER=FL /STK=1 /LL=163882 /UG_GENE=FLJ32001 /UG=Hs.288742 /DEF=Homo sapiens, Similar to hypothetical protein FLJ32001, clone MGC:39559 IMAGE:4828136, mRNA, complete cds. /PROD=Similar to hypothetical protein FLJ32001 /FL=gb:BC036200.1	BC036200	consortin, connexin sorting protein	CNST	---
239210_at	0.90716	4.60274	7.63579	2.11208e-07	2.97624e-05	7.25541	gb:AW074143 /DB_XREF=gi:6029141 /DB_XREF=xb08d04.x1 /CLONE=IMAGE:2575687 /FEA=EST /CNT=5 /TID=Hs.87134.0 /TIER=ConsEnd /STK=4 /UG=Hs.87134 /UG_TITLE=ESTs	AW074143	---	---	---
211742_s_at	0.901886	8.64535	10.6867	8.41048e-10	3.2613e-07	12.6799	gb:BC005926.1 /DB_XREF=gi:13543535 /FEA=FLmRNA /CNT=1 /TID=HsAffx.900768.972 /TIER=FL /STK=0 /DEF=Homo sapiens, ecotropic viral integration site 2B, clone MGC:14529, mRNA, complete cds. /PROD=ecotropic viral integration site 2B /FL=gb:BC005926.1	BC005926	ecotropic viral integration site 2B	EVI2B	---
226164_x_at	0.901745	8.79754	6.18792	4.43777e-06	0.000346621	4.23249	gb:AI760919 /DB_XREF=gi:5176586 /DB_XREF=wi70b10.x1 /CLONE=IMAGE:2398651 /FEA=mRNA /CNT=62 /TID=Hs.236463.2 /TIER=Stack /STK=40 /UG=Hs.236463 /LL=57494 /UG_GENE=KIAA1238 /UG_TITLE=KIAA1238 protein	AI760919	ribosomal modification protein rimK-like family member B	RIMKLB	EC:6.3.1.17 /// EC:6.3.2.41
211965_at	0.901426	7.18602	10.2473	1.73949e-09	5.94415e-07	11.974	gb:BE620915 /DB_XREF=gi:9891853 /DB_XREF=601483777T1 /CLONE=IMAGE:3886194 /FEA=mRNA /CNT=387 /TID=Hs.85155.0 /TIER=Stack /STK=33 /UG=Hs.85155 /LL=677 /UG_GENE=BRF1 /UG_TITLE=butyrate response factor 1 (EGF-response factor 1)	BE620915	ZFP36 ring finger protein-like 1	ZFP36L1	---
1557632_at	0.898362	8.25053	9.44459	6.94761e-09	1.96819e-06	10.6215	gb:BU681135 /DB_XREF=gi:23530750 /DB_XREF=UI-CF-EC1-abu-i-15-0-UI.s1 /CLONE=UI-CF-EC1-abu-i-15-0-UI /TID=Hs2.283248.1 /CNT=4 /FEA=mRNA /TIER=ConsEnd /STK=1 /UG=Hs.283248 /UG_TITLE=Homo sapiens cDNA FLJ40660 fis, clone THYMU2019686.	BU681135	---	---	---
210349_at	0.898183	5.58231	7.29919	4.18153e-07	5.14921e-05	6.57835	gb:L24959.1 /DB_XREF=gi:407005 /FEA=FLmRNA /CNT=14 /TID=Hs.348.0 /TIER=FL /STK=0 /UG=Hs.348 /LL=814 /UG_GENE=CAMK4 /DEF=Human calciumcalmodulin dependent protein kinase mRNA, complete cds. /PROD=calciumcalmodulin dependent protein kinase /FL=gb:L17000.1 gb:L24959.1 gb:NM_001744.1 gb:D30742.1	L24959	calcium/calmodulin-dependent protein kinase IV	CAMK4	EC:2.7.11.17
213413_at	0.897512	6.39116	3.06396	0.00603742	0.0868673	-2.85247	gb:BG434174 /DB_XREF=gi:13340680 /DB_XREF=602506106F1 /CLONE=IMAGE:4603513 /FEA=mRNA /CNT=52 /TID=Hs.23437.0 /TIER=Stack /STK=25 /UG=Hs.23437 /UG_TITLE=Homo sapiens cDNA FLJ13555 fis, clone PLACE1007677	BG434174	stonin 1	STON1	---
202479_s_at	0.893177	8.81858	6.96632	8.34042e-07	8.82036e-05	5.89316	gb:BC002637.1 /DB_XREF=gi:12803604 /FEA=FLmRNA /CNT=173 /TID=Hs.155418.0 /TIER=FL /STK=0 /UG=Hs.155418 /LL=28951 /UG_GENE=GS3955 /DEF=Homo sapiens, GS3955 protein, clone MGC:3860, mRNA, complete cds. /PROD=GS3955 protein /FL=gb:BC002637.1 gb:NM_021643.1 gb:D87119.1	BC002637	tribbles pseudokinase 2	TRIB2	---
216901_s_at	0.892615	6.8216	4.52425	0.000198659	0.00702566	0.465587	gb:S80876.1 /DB_XREF=gi:1911482 /GEN=IKAROS /FEA=mRNA /CNT=1 /TID=Hs.54452.1 /TIER=ConsEnd /STK=0 /UG=Hs.54452 /LL=10320 /DEF=IKAROS=hIk1 {alternatively spliced} (human, Jurkat T cell line, mRNA Partial, 1788 nt). /PROD=hIk1	S80876	IKAROS family zinc finger 1	IKZF1	---
239264_at	0.892238	8.15533	7.17648	5.38426e-07	6.24816e-05	6.32755	gb:AW973078 /DB_XREF=gi:8162924 /DB_XREF=EST385175 /FEA=EST /CNT=7 /TID=Hs.293039.0 /TIER=ConsEnd /STK=0 /UG=Hs.293039 /UG_TITLE=ESTs	AW973078	---	---	---
203574_at	0.891697	9.559	11.6257	1.90707e-10	1.05322e-07	14.1117	gb:NM_005384.1 /DB_XREF=gi:4885516 /GEN=NFIL3 /FEA=FLmRNA /CNT=96 /TID=Hs.79334.0 /TIER=FL+Stack /STK=37 /UG=Hs.79334 /LL=4783 /DEF=Homo sapiens nuclear factor, interleukin 3 regulated (NFIL3), mRNA. /PROD=nuclear factor, interleukin 3 regulated /FL=gb:NM_005384.1 gb:U26173.1	NM_005384	nuclear factor, interleukin 3 regulated	NFIL3	---
206084_at	0.890444	6.27963	5.68499	1.36049e-05	0.000872036	3.11961	gb:NM_002849.1 /DB_XREF=gi:4506324 /GEN=PTPRR /FEA=FLmRNA /CNT=28 /TID=Hs.198288.0 /TIER=FL+Stack /STK=8 /UG=Hs.198288 /LL=5801 /DEF=Homo sapiens protein tyrosine phosphatase, receptor type, R (PTPRR), mRNA. /PROD=protein tyrosine phosphatase, receptor type, R /FL=gb:D64053.1 gb:U77916.1 gb:U42361.1 gb:NM_002849.1	NM_002849	protein tyrosine phosphatase, receptor type, R	PTPRR	EC:3.1.3.48
238858_at	0.882654	6.36477	6.39763	2.80696e-06	0.000236472	4.68765	gb:BG107149 /DB_XREF=gi:12600995 /DB_XREF=602291062F1 /CLONE=IMAGE:4385822 /FEA=EST /CNT=7 /TID=Hs.310640.0 /TIER=ConsEnd /STK=0 /UG=Hs.310640 /UG_TITLE=ESTs	BG107149	TRAF-interacting protein with forkhead-associated domain	TIFA	---
1569238_a_at	0.879149	4.7072	5.80267	1.04402e-05	0.000703204	3.38254	gb:BC033052.1 /DB_XREF=gi:22766860 /TID=Hs2.284707.1 /CNT=6 /FEA=mRNA /TIER=ConsEnd /STK=0 /UG=Hs.284707 /UG_TITLE=Homo sapiens, clone IMAGE:5259731, mRNA /DEF=Homo sapiens, clone IMAGE:5259731, mRNA.	BC033052	---	---	---
234033_at	0.874924	7.88331	5.46832	2.22392e-05	0.00127992	2.63184	gb:T71269 /DB_XREF=gi:685790 /DB_XREF=yd35c06.s1 /CLONE=IMAGE:110218 /FEA=mRNA /CNT=7 /TID=Hs.283884.0 /TIER=ConsEnd /STK=2 /UG=Hs.283884 /UG_TITLE=Homo sapiens clone IMAGE:110218 mRNA sequence	T71269	---	---	---
1560633_a_at	0.869908	5.3759	6.30816	3.41049e-06	0.000279144	4.49413	gb:AY063453.1 /DB_XREF=gi:21391488 /TID=Hs2.130514.1 /CNT=3 /FEA=mRNA /TIER=ConsEnd /STK=0 /LL=246312 /UG_GENE=D21S2089E /UG=Hs.130514 /UG_TITLE=D21S2089E /DEF=Homo sapiens D21S2089E form B mRNA sequence.	AY063453	C21orf91 overlapping transcript 1	C21orf91-OT1	---
206301_at	0.867075	6.76702	7.59604	2.28768e-07	3.17459e-05	7.17628	gb:NM_003215.1 /DB_XREF=gi:4507428 /GEN=TEC /FEA=FLmRNA /CNT=14 /TID=Hs.89656.0 /TIER=FL /STK=3 /UG=Hs.89656 /LL=7006 /DEF=Homo sapiens tec protein tyrosine kinase (TEC), mRNA. /PROD=tec protein tyrosine kinase /FL=gb:D29767.1 gb:NM_003215.1	NM_003215	tec protein tyrosine kinase	TEC	EC:2.7.10.2
225551_at	0.856021	8.00895	9.4129	7.34956e-09	2.04226e-06	10.5664	gb:AW291187 /DB_XREF=gi:6697823 /DB_XREF=UI-H-BI2-agb-g-05-0-UI.s1 /CLONE=IMAGE:2723889 /FEA=mRNA /CNT=106 /TID=Hs.288742.0 /TIER=Stack /STK=15 /UG=Hs.288742 /UG_TITLE=Homo sapiens cDNA: FLJ22712 fis, clone HSI13435	AW291187	consortin, connexin sorting protein	CNST	---
226941_at	0.854824	10.0818	11.0713	4.52937e-10	2.04664e-07	13.2787	gb:BF439325 /DB_XREF=gi:11451854 /DB_XREF=nab63b04.x1 /CLONE=IMAGE:3272383 /FEA=EST /CNT=45 /TID=Hs.40328.0 /TIER=Stack /STK=43 /UG=Hs.40328 /UG_TITLE=ESTs	BF439325	activating transcription factor 6	ATF6	---
1553955_at	0.854242	9.1294	7.72086	1.78152e-07	2.55655e-05	7.42399	gb:AY134855.1 /DB_XREF=gi:23092525 /TID=Hs2.346257.1 /CNT=54 /FEA=FLmRNA /TIER=Stack /STK=17 /LL=129285 /UG_GENE=LOC129285 /UG=Hs.346257 /DEF=Homo sapiens smooth muscle myosin heavy chain 11 isoform SM1-like protein mRNA, complete cds. /PROD=smooth muscle myosin heavy chain 11 isoformSM1-like protein /FL=gb:NM_152994.1	AY134855	protein phosphatase 1, regulatory subunit 21	PPP1R21	---
233554_at	0.853249	5.32788	2.48219	0.0218823	0.195333	-4.06005	gb:AF339764.1 /DB_XREF=gi:13507302 /FEA=mRNA /CNT=3 /TID=Hs.332642.0 /TIER=ConsEnd /STK=0 /UG=Hs.332642 /UG_TITLE=Homo sapiens clone IMAGE:108721, mRNA sequence /DEF=Homo sapiens clone IMAGE:108721, mRNA sequence.	AF339764	---	---	---
241240_at	0.850123	5.99244	7.72563	1.76466e-07	2.54573e-05	7.43341	gb:AI821787 /DB_XREF=gi:5440866 /DB_XREF=np07g09.x5 /CLONE=IMAGE:1115680 /FEA=EST /CNT=8 /TID=Hs.179586.0 /TIER=ConsEnd /STK=2 /UG=Hs.179586 /UG_TITLE=ESTs	AI821787	---	---	---
239825_at	0.849685	6.52602	4.75567	0.000115474	0.00461518	1.00078	gb:R17746 /DB_XREF=gi:771356 /DB_XREF=yf49b10.s1 /CLONE=IMAGE:25395 /FEA=EST /CNT=5 /TID=Hs.84469.0 /TIER=ConsEnd /STK=4 /UG=Hs.84469 /UG_TITLE=ESTs	R17746	---	---	---
209706_at	0.849115	7.07145	8.12507	8.0411e-08	1.35034e-05	8.211	gb:AF247704.1 /DB_XREF=gi:9963969 /FEA=FLmRNA /CNT=97 /TID=Hs.55999.0 /TIER=FL+Stack /STK=30 /UG=Hs.55999 /LL=4824 /UG_GENE=NKX3A /DEF=Homo sapiens homeobox protein NKX3.1 mRNA, complete cds. /PROD=homeobox protein NKX3.1 /FL=gb:AF249672.1 gb:AF249670.1 gb:NM_006167.1 gb:U91540.1 gb:AF247704.1 gb:U80669.1	AF247704	NK3 homeobox 1	NKX3-1	---
236565_s_at	0.848493	8.02432	14.3668	4.01494e-12	4.57327e-09	17.7623	gb:BF792126 /DB_XREF=gi:12097180 /DB_XREF=602252573F1 /CLONE=IMAGE:4344858 /FEA=EST /CNT=8 /TID=Hs.120463.0 /TIER=ConsEnd /STK=7 /UG=Hs.120463 /UG_TITLE=ESTs, Highly similar to unnamed protein product (H.sapiens)	BF792126	La ribonucleoprotein domain family, member 6	LARP6	---
1556682_s_at	0.845916	5.83447	2.49488	0.0212957	0.192136	-4.03501	gb:AF086391.1 /DB_XREF=gi:3483736 /TID=Hs2.407350.1 /CNT=5 /FEA=mRNA /TIER=ConsEnd /STK=2 /UG=Hs.407350 /UG_TITLE=Homo sapiens full length insert cDNA clone ZD73H04 /DEF=Homo sapiens full length insert cDNA clone ZD73H04.	AF086391	---	---	---
226212_s_at	0.840595	6.66468	8.40855	4.66271e-08	8.84391e-06	8.74919	gb:AV726689 /DB_XREF=gi:10836110 /DB_XREF=AV726689 /CLONE=HTCBUH04 /FEA=mRNA /CNT=76 /TID=Hs.208334.0 /TIER=ConsEnd /STK=0 /UG=Hs.208334 /UG_TITLE=Homo sapiens cDNA: FLJ21874 fis, clone HEP02488	AV726689	insulin receptor	INSR	EC:2.7.10.1
205363_at	0.837769	3.20601	4.24861	0.000380127	0.0115785	-0.172614	gb:NM_003986.1 /DB_XREF=gi:4502368 /GEN=BBOX1 /FEA=FLmRNA /CNT=74 /TID=Hs.9667.0 /TIER=FL /STK=6 /UG=Hs.9667 /LL=8424 /DEF=Homo sapiens butyrobetaine (gamma), 2-oxoglutarate dioxygenase (gamma-butyrobetaine hydroxylase) 1 (BBOX1), mRNA. /PROD=gamma-butyrobetaine hydroxylase /FL=gb:AF082868.1 gb:NM_003986.1	NM_003986	butyrobetaine (gamma), 2-oxoglutarate dioxygenase (gamma-butyrobetaine hydroxylase) 1	BBOX1	EC:1.14.11.1
212812_at	0.837373	9.74008	5.81348	1.01901e-05	0.000690208	3.40662	gb:AI700633 /DB_XREF=gi:4988533 /DB_XREF=we38g03.x1 /CLONE=IMAGE:2343412 /FEA=mRNA /CNT=84 /TID=Hs.288232.0 /TIER=Stack /STK=37 /UG=Hs.288232 /UG_TITLE=Homo sapiens cDNA: FLJ22642 fis, clone HSI06970	AI700633	serine incorporator 5	SERINC5	---
226218_at	0.833775	5.78761	3.8217	0.00103952	0.0248877	-1.15654	gb:BE217880 /DB_XREF=gi:8905198 /DB_XREF=hv31a11.x1 /CLONE=IMAGE:3175004 /FEA=EST /CNT=52 /TID=Hs.237868.1 /TIER=Stack /STK=24 /UG=Hs.237868 /LL=3575 /UG_GENE=IL7R /UG_TITLE=interleukin 7 receptor	BE217880	interleukin 7 receptor	IL7R	---
204834_at	0.833733	4.40313	2.8882	0.00898016	0.113734	-3.2288	gb:NM_006682.1 /DB_XREF=gi:5730074 /GEN=FGL2 /FEA=FLmRNA /CNT=56 /TID=Hs.2659.0 /TIER=FL /STK=0 /UG=Hs.2659 /LL=10875 /DEF=Homo sapiens fibrinogen-like 2 (FGL2), mRNA. /PROD=fibrinogen-like 2 /FL=gb:NM_006682.1	NM_006682	fibrinogen-like 2	FGL2	---
219313_at	0.833572	3.92743	2.80203	0.0108851	0.128291	-3.40999	gb:NM_017577.1 /DB_XREF=gi:8922125 /GEN=DKFZp434C0328 /FEA=FLmRNA /CNT=57 /TID=Hs.24583.0 /TIER=FL /STK=0 /UG=Hs.24583 /LL=54762 /DEF=Homo sapiens hypothetical protein DKFZp434C0328 (DKFZp434C0328), mRNA. /PROD=hypothetical protein DKFZp434C0328 /FL=gb:NM_017577.1	NM_017577	GRAM domain containing 1C	GRAMD1C	---
228692_at	0.83353	2.15102	6.10114	5.37253e-06	0.000405723	4.04256	gb:N63377 /DB_XREF=gi:1211206 /DB_XREF=yz35c12.s1 /CLONE=IMAGE:285046 /FEA=mRNA /CNT=23 /TID=Hs.169943.0 /TIER=Stack /STK=15 /UG=Hs.169943 /UG_TITLE=Homo sapiens cDNA FLJ13569 fis, clone PLACE1008369	N63377	phosphatidylinositol-3,4,5-trisphosphate-dependent Rac exchange factor 2	PREX2	---
231927_at	0.831387	8.42487	8.13363	7.9085e-08	1.34703e-05	8.22743	gb:BF671883 /DB_XREF=gi:11945778 /DB_XREF=602151783F1 /CLONE=IMAGE:4292757 /FEA=mRNA /CNT=24 /TID=Hs.158849.0 /TIER=ConsEnd /STK=0 /UG=Hs.158849 /UG_TITLE=Homo sapiens cDNA: FLJ21663 fis, clone COL08885	BF671883	activating transcription factor 6	ATF6	---
240861_at	0.831346	5.98421	2.82544	0.0103324	0.124487	-3.361	gb:BF433219 /DB_XREF=gi:11445382 /DB_XREF=7q59e10.x1 /CLONE=IMAGE:3702642 /FEA=EST /CNT=4 /TID=Hs.200802.0 /TIER=ConsEnd /STK=4 /UG=Hs.200802 /UG_TITLE=ESTs	BF433219	---	---	---
236316_at	0.830666	4.8267	8.26872	6.09268e-08	1.09839e-05	8.48513	gb:AW015417 /DB_XREF=gi:5864174 /DB_XREF=UI-H-BI0-aat-h-01-0-UI.s1 /CLONE=IMAGE:2710513 /FEA=EST /CNT=7 /TID=Hs.138292.0 /TIER=ConsEnd /STK=5 /UG=Hs.138292 /UG_TITLE=ESTs	AW015417	family with sequence similarity 3, member C	FAM3C	---
239661_at	0.829465	4.53378	5.99602	6.78071e-06	0.000492999	3.81127	gb:BE044089 /DB_XREF=gi:8361142 /DB_XREF=ho37b04.x1 /CLONE=IMAGE:3039535 /FEA=EST /CNT=5 /TID=Hs.60049.0 /TIER=ConsEnd /STK=4 /UG=Hs.60049 /UG_TITLE=ESTs	BE044089	---	---	---
213792_s_at	0.826519	8.30939	14.2785	4.50309e-12	5.02463e-09	17.6556	gb:AA485908 /DB_XREF=gi:2216132 /DB_XREF=ab38g07.s1 /CLONE=IMAGE:843132 /FEA=mRNA /CNT=26 /TID=Hs.89695.2 /TIER=Stack /STK=9 /UG=Hs.89695 /LL=3643 /UG_GENE=INSR /UG_TITLE=insulin receptor	AA485908	insulin receptor	INSR	EC:2.7.10.1
236651_at	0.825836	3.29984	9.07211	1.35619e-08	3.23797e-06	9.96523	gb:AI125425 /DB_XREF=gi:3593939 /DB_XREF=qd93d02.x1 /CLONE=IMAGE:1737027 /FEA=EST /CNT=6 /TID=Hs.143061.0 /TIER=ConsEnd /STK=6 /UG=Hs.143061 /UG_TITLE=ESTs	AI125425	kalirin, RhoGEF kinase	KALRN	EC:2.7.11.1
239045_at	0.824337	4.52998	4.60073	0.000166	0.00611594	0.642611	gb:AW194689 /DB_XREF=gi:6473581 /DB_XREF=xn43a01.x1 /CLONE=IMAGE:2696424 /FEA=EST /CNT=8 /TID=Hs.30778.0 /TIER=ConsEnd /STK=2 /UG=Hs.30778 /UG_TITLE=ESTs	AW194689	---	---	---
1564164_at	0.823469	5.40495	6.60118	1.80917e-06	0.000164861	5.12407	gb:AL831839.1 /DB_XREF=gi:21732320 /TID=Hs2.377062.1 /CNT=1 /FEA=mRNA /TIER=ConsEnd /STK=0 /UG=Hs.377062 /UG_TITLE=Homo sapiens mRNA; cDNA DKFZp547O0715 (from clone DKFZp547O0715) /DEF=Homo sapiens mRNA; cDNA DKFZp547O0715 (from clone DKFZp547O0715).	AL831839	DENN/MADD domain containing 1B	DENND1B	---
237201_at	0.823421	4.80091	9.32061	8.66364e-09	2.24495e-06	10.4051	gb:AA743565 /DB_XREF=gi:2783071 /DB_XREF=ny29a03.s1 /CLONE=IMAGE:1273132 /FEA=EST /CNT=5 /TID=Hs.10305.0 /TIER=ConsEnd /STK=5 /UG=Hs.10305 /UG_TITLE=ESTs	AA743565	uncharacterized LOC105375218	LOC105375218	---
225119_at	0.823345	7.27131	2.90573	0.00863382	0.110655	-3.19166	gb:AW299290 /DB_XREF=gi:6708967 /DB_XREF=xs38f06.x1 /CLONE=IMAGE:2771939 /FEA=EST /CNT=105 /TID=Hs.164478.2 /TIER=Stack /STK=9 /UG=Hs.164478 /LL=64343 /UG_GENE=FLJ21939 /UG_TITLE=hypothetical protein FLJ21939 similar to 5-azacytidine induced gene 2	AW299290	charged multivesicular body protein 4B	CHMP4B	---
215992_s_at	0.823063	6.83748	3.09401	0.00563801	0.0828651	-2.7873	gb:AL117397.1 /DB_XREF=gi:5911916 /GEN=DKFZp586O1422 /FEA=mRNA /CNT=2 /TID=Hs.154545.2 /TIER=ConsEnd /STK=0 /UG=Hs.154545 /LL=9693 /DEF=Homo sapiens mRNA; cDNA DKFZp586O1422 (from clone DKFZp586O1422); partial cds. /PROD=hypothetical protein	AL117397	Rap guanine nucleotide exchange factor 2	RAPGEF2	---
202478_at	0.821183	10.9234	6.93416	8.9227e-07	9.32789e-05	5.82615	gb:NM_021643.1 /DB_XREF=gi:11056053 /GEN=GS3955 /FEA=FLmRNA /CNT=173 /TID=Hs.155418.0 /TIER=FL+Stack /STK=56 /UG=Hs.155418 /LL=28951 /DEF=Homo sapiens GS3955 protein (GS3955), mRNA. /PROD=GS3955 protein /FL=gb:BC002637.1 gb:NM_021643.1 gb:D87119.1	NM_021643	tribbles pseudokinase 2	TRIB2	---
227620_at	0.818402	10.2589	8.00604	1.01406e-07	1.59781e-05	7.98165	gb:AV721564 /DB_XREF=gi:10823256 /DB_XREF=AV721564 /CLONE=HTBALE11 /FEA=EST /CNT=37 /TID=Hs.22511.0 /TIER=Stack /STK=18 /UG=Hs.22511 /UG_TITLE=ESTs	AV721564	solute carrier family 44 (choline transporter), member 1	SLC44A1	---
215123_at	0.815032	4.92309	2.13199	0.0453653	0.29606	-4.72211	gb:AL049250.1 /DB_XREF=gi:4499989 /FEA=mRNA /CNT=7 /TID=Hs.194637.3 /TIER=ConsEnd /STK=0 /UG=Hs.194637 /LL=54971 /UG_GENE=FLJ20538 /UG_TITLE=BANP homolog, SMAR1 homolog /DEF=Homo sapiens mRNA; cDNA DKFZp564D113 (from clone DKFZp564D113).	AL049250	nuclear pore complex-interacting protein family member B4-like /// uncharacterized LOC105376851 /// nuclear pore complex interacting protein family, member A2 /// nuclear pore complex interacting protein family, member A3 /// nuclear pore complex interacting protein family, member B11 /// nuclear pore complex interacting protein family, member B1, pseudogene /// nuclear pore complex interacting p…	LOC101060275 /// LOC105376851 /// NPIPA2 /// NPIPA3 /// NPIPB11 /// NPIPB1P /// NPIPB3 /// NPIPB4 /// NPIPB5	---
241922_at	0.811131	4.64069	8.06853	8.97569e-08	1.45515e-05	8.10231	gb:R13594 /DB_XREF=gi:766670 /DB_XREF=yf63f02.r1 /CLONE=IMAGE:26733 /FEA=EST /CNT=5 /TID=Hs.155639.0 /TIER=ConsEnd /STK=0 /UG=Hs.155639 /UG_TITLE=ESTs	R13594	LIM domain only 4	LMO4	---
219371_s_at	0.808837	6.23835	4.41019	0.000259787	0.008698	0.201463	gb:NM_016270.1 /DB_XREF=gi:7706468 /GEN=LOC51713 /FEA=FLmRNA /CNT=43 /TID=Hs.107740.0 /TIER=FL+Stack /STK=22 /UG=Hs.107740 /LL=10365 /DEF=Homo sapiens Kruppel-like factor (LOC51713), mRNA. /PROD=Kruppel-like factor /FL=gb:NM_016270.1 gb:AF205849.1 gb:AF134053.1	NM_016270	Kruppel-like factor 2	KLF2	---
1559410_at	0.805373	6.01762	3.34812	0.00314363	0.0554624	-2.22804	gb:AA524609 /DB_XREF=gi:2265537 /DB_XREF=nh34c11.s1 /CLONE=IMAGE:954260 /TID=Hs2.166817.2 /CNT=9 /FEA=mRNA /TIER=ConsEnd /STK=0 /UG=Hs.166817 /UG_TITLE=Homo sapiens cDNA FLJ36460 fis, clone THYMU2014801.	AA524609	uncharacterized LOC105369360	LOC105369360	---
217523_at	0.804003	8.10661	11.7649	1.54222e-10	8.8759e-08	14.3155	gb:AV700298 /DB_XREF=gi:10302269 /DB_XREF=AV700298 /CLONE=GKCBVGO5 /FEA=EST /CNT=7 /TID=Hs.285173.0 /TIER=ConsEnd /STK=7 /UG=Hs.285173 /UG_TITLE=ESTs, Moderately similar to CD44_HUMAN CD44 ANTIGEN PRECURSOR (H.sapiens)	AV700298	CD44 molecule (Indian blood group)	CD44	---
224102_at	0.803791	4.46326	6.3661	3.00604e-06	0.000250542	4.61956	gb:AF321815.1 /DB_XREF=gi:12656597 /FEA=FLmRNA /CNT=4 /TID=Hs.302035.0 /TIER=FL /STK=0 /UG=Hs.302035 /LL=64805 /UG_GENE=P2Y12 /DEF=Homo sapiens G-protein coupled receptor SP1999 mRNA, complete cds. /PROD=G-protein coupled receptor SP1999 /FL=gb:AF321815.1 gb:AF313449.1 gb:NM_022788.1	AF321815	purinergic receptor P2Y, G-protein coupled, 12	P2RY12	---
222281_s_at	0.803272	6.89071	7.11188	6.1557e-07	6.86863e-05	6.19467	gb:AW517716 /DB_XREF=gi:7155798 /DB_XREF=xs86h03.x1 /CLONE=IMAGE:2776565 /FEA=EST /CNT=9 /TID=Hs.293472.0 /TIER=ConsEnd /STK=1 /UG=Hs.293472 /UG_TITLE=ESTs	AW517716	chromosome 1 open reading frame 186 /// uncharacterized LOC100505650	C1orf186 /// LOC100505650	---
203881_s_at	0.803152	9.04671	7.00648	7.6678e-07	8.20425e-05	5.97664	gb:NM_004010.1 /DB_XREF=gi:5032314 /GEN=DMD /FEA=FLmRNA /CNT=92 /TID=Hs.169470.2 /TIER=FL+Stack /STK=21 /UG=Hs.169470 /LL=1756 /DEF=Homo sapiens dystrophin (muscular dystrophy, Duchenne and Becker types), includes DXS142, DXS164, DXS206, DXS230, DXS239, DXS268, DXS269, DXS270, DXS272 (DMD), transcript variant Dp427p2, mRNA. /PROD=dystrophin Dp427p2 isoform /FL=gb:NM_004010.1	NM_004010	dystrophin	DMD	---
220643_s_at	0.798592	10.4953	11.8946	1.2676e-10	7.53325e-08	14.5034	gb:NM_018147.1 /DB_XREF=gi:8922535 /GEN=FLJ10582 /FEA=FLmRNA /CNT=4 /TID=Hs.173438.0 /TIER=FL /STK=0 /UG=Hs.173438 /LL=55179 /DEF=Homo sapiens hypothetical protein FLJ10582 (FLJ10582), mRNA. /PROD=hypothetical protein FLJ10582 /FL=gb:NM_018147.1	NM_018147	Fas apoptotic inhibitory molecule	FAIM	---
214581_x_at	0.798564	7.91054	8.67348	2.8286e-08	5.81404e-06	9.24199	gb:BE568134 /DB_XREF=gi:9811854 /DB_XREF=601341661F1 /CLONE=IMAGE:3683823 /FEA=FLmRNA /CNT=70 /TID=Hs.159651.0 /TIER=ConsEnd /STK=0 /UG=Hs.159651 /LL=27242 /UG_GENE=DR6 /UG_TITLE=death receptor 6 /FL=gb:NM_014452.1 gb:AF068868.1	BE568134	tumor necrosis factor receptor superfamily, member 21	TNFRSF21	---
224795_x_at	0.797928	6.89337	6.17661	4.54953e-06	0.000353835	4.20778	gb:AW575927 /DB_XREF=gi:7247382 /DB_XREF=UI-HF-BL0-acl-e-02-0-UI.s1 /CLONE=IMAGE:3059426 /FEA=mRNA /CNT=698 /TID=Hs.156110.2 /TIER=Stack /STK=691 /UG=Hs.156110 /LL=3514 /UG_GENE=IGKC /UG_TITLE=immunoglobulin kappa constant	AW575927	immunoglobulin kappa locus /// immunoglobulin kappa constant /// immunoglobulin kappa variable 1-5 /// immunoglobulin kappa variable 2-24	IGK /// IGKC /// IGKV1-5 /// IGKV2-24	---
233261_at	0.796091	5.65385	4.20246	0.000423822	0.0126212	-0.279386	gb:AU145682 /DB_XREF=gi:11007203 /DB_XREF=AU145682 /CLONE=HEMBA1005506 /FEA=mRNA /CNT=4 /TID=Hs.293916.0 /TIER=ConsEnd /STK=2 /UG=Hs.293916 /UG_TITLE=Homo sapiens cDNA FLJ11741 fis, clone HEMBA1005506	AU145682	early B-cell factor 1	EBF1	---
213684_s_at	0.795362	6.99678	5.42584	2.45026e-05	0.00137544	2.53568	gb:BF671400 /DB_XREF=gi:11945307 /DB_XREF=602151296F1 /CLONE=IMAGE:4292591 /FEA=EST /CNT=71 /TID=Hs.154103.1 /TIER=Stack /STK=23 /UG=Hs.154103 /LL=10611 /UG_GENE=LIM /UG_TITLE=LIM protein (similar to rat protein kinase C-binding enigma)	BF671400	PDZ and LIM domain 5	PDLIM5	---
227585_at	0.794373	8.25027	13.6603	1.0222e-11	9.47272e-09	16.8901	gb:AI359136 /DB_XREF=gi:4110757 /DB_XREF=qy26a06.x1 /CLONE=IMAGE:2013106 /FEA=EST /CNT=25 /TID=Hs.100861.0 /TIER=Stack /STK=17 /UG=Hs.100861 /UG_TITLE=ESTs, Weakly similar to SKD1_HUMAN SKD1 PROTEIN (H.sapiens)	AI359136	ATPase family, AAA domain containing 1	ATAD1	EC:3.6.1.3
235971_at	0.794209	7.0856	4.57086	0.000178058	0.00644722	0.57348	gb:AI147211 /DB_XREF=gi:3674893 /DB_XREF=qa89c05.x1 /CLONE=IMAGE:1693928 /FEA=EST /CNT=10 /TID=Hs.126490.0 /TIER=ConsEnd /STK=1 /UG=Hs.126490 /UG_TITLE=ESTs	AI147211	TRAF-interacting protein with forkhead-associated domain	TIFA	---
211962_s_at	0.793088	10.2446	9.59871	5.29416e-09	1.5479e-06	10.8877	gb:BG250310 /DB_XREF=gi:12760126 /DB_XREF=602362443F1 /CLONE=IMAGE:4470898 /FEA=mRNA /CNT=387 /TID=Hs.85155.0 /TIER=Stack /STK=10 /UG=Hs.85155 /LL=677 /UG_GENE=BRF1 /UG_TITLE=butyrate response factor 1 (EGF-response factor 1)	BG250310	ZFP36 ring finger protein-like 1	ZFP36L1	---
207968_s_at	0.793028	8.08761	6.43734	2.57537e-06	0.00021967	4.77321	gb:NM_002397.1 /DB_XREF=gi:4505146 /GEN=MEF2C /FEA=FLmRNA /CNT=2 /TID=Hs.78995.0 /TIER=FL /STK=0 /UG=Hs.78995 /LL=4208 /DEF=Homo sapiens MADS box transcription enhancer factor 2, polypeptide C (myocyte enhancer factor 2C) (MEF2C), mRNA. /PROD=MADS box transcription enhancer factor 2,polypeptide C (myocyte enhancer factor 2C) /FL=gb:NM_002397.1	NM_002397	myocyte enhancer factor 2C	MEF2C	---
1568997_at	0.788584	4.60879	2.69214	0.0138778	0.149188	-3.63757	gb:BC009757.1 /DB_XREF=gi:14714389 /TID=Hs2.284673.1 /CNT=28 /FEA=mRNA /TIER=ConsEnd /STK=0 /UG=Hs.284673 /UG_TITLE=Homo sapiens, clone IMAGE:4620443, mRNA /DEF=Homo sapiens, Similar to hypothetical protein FLJ21463, clone IMAGE:3927515, mRNA.	BC009757	polymerase (RNA) I polypeptide E	POLR1E	---
241343_at	0.787199	5.24694	1.92198	0.0687133	0.364854	-5.08865	gb:BF127479 /DB_XREF=gi:10966519 /DB_XREF=601810102F1 /CLONE=IMAGE:4053049 /FEA=EST /CNT=14 /TID=Hs.285647.0 /TIER=ConsEnd /STK=0 /UG=Hs.285647 /UG_TITLE=ESTs	BF127479	ribonuclease H1	RNASEH1	EC:3.1.26.4
202729_s_at	0.786374	9.18572	7.89111	1.27095e-07	1.91958e-05	7.75828	gb:NM_000627.1 /DB_XREF=gi:4557730 /GEN=LTBP1 /FEA=FLmRNA /CNT=185 /TID=Hs.241257.0 /TIER=FL+Stack /STK=39 /UG=Hs.241257 /LL=4052 /DEF=Homo sapiens latent transforming growth factor beta binding protein 1 (LTBP1), mRNA. /PROD=latent transforming growth factor beta bindingprotein 1 precursor /FL=gb:M34057.1 gb:NM_000627.1	NM_000627	latent transforming growth factor beta binding protein 1	LTBP1	---
230183_at	0.786136	4.40818	6.95247	8.58614e-07	9.04522e-05	5.86433	gb:AW189467 /DB_XREF=gi:6463929 /DB_XREF=xl07a06.x1 /CLONE=IMAGE:2675506 /FEA=EST /CNT=13 /TID=Hs.44609.0 /TIER=Stack /STK=8 /UG=Hs.44609 /UG_TITLE=ESTs	AW189467	exostosin glycosyltransferase 1	EXT1	EC:2.4.1.224 /// EC:2.4.1.225
211194_s_at	0.784962	4.12195	8.26748	6.10721e-08	1.09839e-05	8.48278	gb:AB010153.1 /DB_XREF=gi:3445483 /GEN=p73H /FEA=FLmRNA /CNT=1 /TID=Hs.137569.4 /TIER=FL /STK=0 /UG=Hs.137569 /LL=8626 /DEF=Homo sapiens mRNA for p73H, complete cds. /PROD=p73H /FL=gb:AB010153.1	AB010153	tumor protein p63	TP63	---
229344_x_at	0.784323	8.67246	6.43183	2.6063e-06	0.000221961	4.76135	gb:AW135012 /DB_XREF=gi:6138558 /DB_XREF=UI-H-BI1-abt-d-05-0-UI.s1 /CLONE=IMAGE:2712993 /FEA=EST /CNT=19 /TID=Hs.236463.1 /TIER=Stack /STK=10 /UG=Hs.236463 /LL=57494 /UG_GENE=KIAA1238 /UG_TITLE=KIAA1238 protein	AW135012	ribosomal modification protein rimK-like family member B	RIMKLB	EC:6.3.1.17 /// EC:6.3.2.41
1565818_s_at	0.783375	5.52208	4.64534	0.000149511	0.00559898	0.745796	gb:BF794111 /DB_XREF=gi:12099165 /DB_XREF=602255675F1 /CLONE=IMAGE:4338834 /TID=Hs2.409775.1 /CNT=3 /FEA=mRNA /TIER=ConsEnd /STK=0 /UG=Hs.409775 /UG_TITLE=Homo sapiens IKAROSBCL6 fusion gene, 5 untranslated region	BF794111	IKAROS family zinc finger 1	IKZF1	---
223218_s_at	0.782714	5.99373	1.20946	0.240342	0.63292	-6.11542	gb:AB037925.1 /DB_XREF=gi:13516830 /GEN=MAIL /FEA=FLmRNA /CNT=87 /TID=Hs.301183.0 /TIER=FL+Stack /STK=15 /UG=Hs.301183 /UG_TITLE=Homo sapiens MAIL mRNA, complete cds /DEF=Homo sapiens MAIL mRNA, complete cds. /FL=gb:AB037925.1	AB037925	nuclear factor of kappa light polypeptide gene enhancer in B-cells inhibitor, zeta	NFKBIZ	---
221671_x_at	0.782031	6.90079	5.9283	7.88331e-06	0.000560494	3.66158	gb:M63438.1 /DB_XREF=gi:184847 /FEA=FLmRNA /CNT=1 /TID=Hs.156110.1 /TIER=FL /STK=0 /UG=Hs.156110 /LL=3514 /UG_GENE=IGKC /UG_TITLE=immunoglobulin kappa constant /DEF=Human Ig rearranged gamma chain mRNA, V-J-C region and complete cds. /FL=gb:M63438.1	M63438	immunoglobulin kappa locus /// immunoglobulin kappa constant /// immunoglobulin kappa variable 1-5 /// immunoglobulin kappa variable 2-24	IGK /// IGKC /// IGKV1-5 /// IGKV2-24	---
215990_s_at	0.781202	7.04469	6.23593	3.99401e-06	0.000318328	4.33718	gb:S67779.1 /DB_XREF=gi:459372 /FEA=mRNA /CNT=2 /TID=Hs.155024.1 /TIER=ConsEnd /STK=0 /UG=Hs.155024 /LL=604 /UG_GENE=BCL6 /UG_TITLE=B-cell CLLlymphoma 6 (zinc finger protein 51) /DEF=BCL5=Cys2-His2 zinc-finger transcription factor (human, liver, mRNA, 2600 nt).	S67779	B-cell CLL/lymphoma 6	BCL6	---
227766_at	0.780964	8.80256	4.42476	0.000251028	0.00845982	0.23521	gb:AI829314 /DB_XREF=gi:5449985 /DB_XREF=wk58f11.x1 /CLONE=IMAGE:2419629 /FEA=EST /CNT=22 /TID=Hs.22039.1 /TIER=Stack /STK=15 /UG=Hs.22039 /LL=23282 /UG_GENE=KIAA0758 /UG_TITLE=KIAA0758 protein	AI829314	ligase IV, DNA, ATP-dependent	LIG4	EC:6.5.1.1
201843_s_at	0.780523	3.17475	2.48029	0.0219712	0.195851	-4.06379	gb:NM_004105.2 /DB_XREF=gi:9665261 /GEN=EFEMP1 /FEA=FLmRNA /CNT=300 /TID=Hs.76224.0 /TIER=FL+Stack /STK=13 /UG=Hs.76224 /LL=2202 /DEF=Homo sapiens EGF-containing fibulin-like extracellular matrix protein 1 (EFEMP1), transcript variant 1, mRNA. /PROD=EGF-containing fibulin-like extracellular matrixprotein 1 precursor, isoform a precursor /FL=gb:NM_004105.2 gb:U03877.1	NM_004105	EGF containing fibulin-like extracellular matrix protein 1	EFEMP1	---
218856_at	0.780403	9.16133	12.1583	8.54875e-11	5.70004e-08	14.88	gb:NM_016629.1 /DB_XREF=gi:7706171 /GEN=LOC51323 /FEA=FLmRNA /CNT=60 /TID=Hs.65403.0 /TIER=FL+Stack /STK=33 /UG=Hs.65403 /LL=51323 /DEF=Homo sapiens hypothetical protein (LOC51323), mRNA. /PROD=hypothetical protein /FL=gb:NM_016629.1 gb:AF208860.1 gb:BC005192.1	NM_016629	tumor necrosis factor receptor superfamily, member 21	TNFRSF21	---
224926_at	0.779748	9.50045	13.351	1.55826e-11	1.35235e-08	16.494	gb:AB051486.1 /DB_XREF=gi:12697942 /GEN=KIAA1699 /FEA=mRNA /CNT=101 /TID=Hs.107394.0 /TIER=Stack /STK=30 /UG=Hs.107394 /LL=60412 /DEF=Homo sapiens mRNA for KIAA1699 protein, partial cds. /PROD=KIAA1699 protein	AB051486	exocyst complex component 4	EXOC4	---
1552782_at	0.776272	4.29072	4.80807	0.000102167	0.00423501	1.12174	gb:AK091400.1 /DB_XREF=gi:21749761 /TID=Hs2.367960.1 /CNT=14 /FEA=FLmRNA /TIER=ConsEnd /STK=0 /LL=204962 /UG_GENE=MGC34032 /UG=Hs.367960 /UG_TITLE=hypothetical protein MGC34032 /DEF=Homo sapiens cDNA FLJ34081 fis, clone FCBBF3004261, moderately similar to Homo sapiens CTL2 gene. /FL=gb:BC028743.1 gb:NM_152697.1	AK091400	solute carrier family 44, member 5	SLC44A5	---
212148_at	0.775634	9.08343	5.03516	6.02258e-05	0.00278112	1.64443	gb:AL049381.1 /DB_XREF=gi:4500168 /FEA=mRNA /CNT=221 /TID=Hs.21851.0 /TIER=Stack /STK=31 /UG=Hs.21851 /UG_TITLE=Homo sapiens cDNA FLJ12900 fis, clone NT2RP2004321 /DEF=Homo sapiens mRNA; cDNA DKFZp586J2118 (from clone DKFZp586J2118).	AL049381	pre-B-cell leukemia homeobox 1	PBX1	---
234609_at	0.774606	6.09861	9.66765	4.69238e-09	1.40194e-06	11.0057	gb:AK025126.1 /DB_XREF=gi:10437580 /FEA=mRNA /CNT=1 /TID=Hs.306771.0 /TIER=ConsEnd /STK=0 /UG=Hs.306771 /UG_TITLE=Homo sapiens cDNA: FLJ21473 fis, clone COL04937 /DEF=Homo sapiens cDNA: FLJ21473 fis, clone COL04937.	AK025126	---	---	---
1562403_a_at	0.774454	5.69636	1.8809	0.0743649	0.380026	-5.15735	gb:AK096553.1 /DB_XREF=gi:21756074 /TID=Hs2.337696.3 /CNT=2 /FEA=mRNA /TIER=ConsEnd /STK=0 /LL=6547 /UG_GENE=SLC8A3 /UG=Hs.337696 /UG_TITLE=solute carrier family 8 (sodium-calcium exchanger), member 3 /DEF=Homo sapiens cDNA FLJ39234 fis, clone OCBBF2007762, highly similar to SODIUMCALCIUM EXCHANGER 3 PRECURSOR.	AK096553	solute carrier family 8 (sodium/calcium exchanger), member 3	SLC8A3	---
1556579_s_at	0.772181	8.03689	8.35759	5.13862e-08	9.58887e-06	8.65327	gb:AF087980.1 /DB_XREF=gi:3523186 /TID=Hs2.386296.1 /CNT=8 /FEA=mRNA /TIER=ConsEnd /STK=2 /UG=Hs.386296 /UG_TITLE=Homo sapiens full length insert cDNA clone YW27H10 /DEF=Homo sapiens full length insert cDNA clone YW27H10.	AF087980	immunoglobulin superfamily, member 10	IGSF10	---
1569112_at	0.771742	6.40227	6.85057	1.06405e-06	0.000108345	5.65132	gb:AW020413 /DB_XREF=gi:5873943 /DB_XREF=df09d08.y1 /CLONE=IMAGE:2482982 /TID=Hs2.367960.3 /CNT=9 /FEA=mRNA /TIER=ConsEnd /STK=0 /LL=204962 /UG_GENE=MGC34032 /UG=Hs.367960 /UG_TITLE=hypothetical protein MGC34032	AW020413	solute carrier family 44, member 5	SLC44A5	---
214978_s_at	0.771436	5.57169	6.8296	1.11225e-06	0.0001122	5.60731	gb:AK023365.1 /DB_XREF=gi:10435269 /FEA=mRNA /CNT=13 /TID=Hs.300704.0 /TIER=ConsEnd /STK=7 /UG=Hs.300704 /UG_TITLE=Homo sapiens cDNA FLJ13303 fis, clone OVARC1001372, highly similar to Homo sapiens liprin-alpha4 mRNA /DEF=Homo sapiens cDNA FLJ13303 fis, clone OVARC1001372, highly similar to Homo sapiens liprin-alpha4 mRNA.	AK023365	protein tyrosine phosphatase, receptor type, f polypeptide (PTPRF), interacting protein (liprin), alpha 4	PPFIA4	---
205610_at	0.76963	5.34312	2.75979	0.0119545	0.136871	-3.49796	gb:NM_003803.1 /DB_XREF=gi:4505312 /GEN=MYOM1 /FEA=FLmRNA /CNT=42 /TID=Hs.2504.0 /TIER=FL /STK=0 /UG=Hs.2504 /LL=8736 /DEF=Homo sapiens myomesin 1 (skelemin) (185kD) (MYOM1), mRNA. /PROD=myomesin 1 /FL=gb:NM_003803.1	NM_003803	myomesin 1	MYOM1	---
214916_x_at	0.76863	6.78957	6.2285	4.05963e-06	0.000322148	4.32099	gb:BG340548 /DB_XREF=gi:13146986 /DB_XREF=602462113F1 /CLONE=IMAGE:4575051 /FEA=DNA /CNT=14 /TID=Hs.301365.0 /TIER=ConsEnd /STK=0 /UG=Hs.301365 /UG_TITLE=Human rearranged immunoglobulin heavy chain mRNA, partial cds	BG340548	immunoglobulin heavy constant alpha 1 /// immunoglobulin heavy constant alpha 2 (A2m marker) /// immunoglobulin heavy constant gamma 1 (G1m marker) /// immunoglobulin heavy constant gamma 3 (G3m marker) /// immunoglobulin heavy joining 4 /// immunoglobulin heavy constant mu /// immunoglobulin heavy variable 3-23 /// immunoglobulin heavy variable 4-31 /// immunoglobulin kappa locus /// zinc finger…	IGHA1 /// IGHA2 /// IGHG1 /// IGHG3 /// IGHJ4 /// IGHM /// IGHV3-23 /// IGHV4-31 /// IGK /// ZCWPW2	---
239611_at	0.767733	3.34084	3.72169	0.0013149	0.0294209	-1.38517	gb:AW149839 /DB_XREF=gi:6197735 /DB_XREF=xf42h05.x1 /CLONE=IMAGE:2620761 /FEA=EST /CNT=4 /TID=Hs.167409.0 /TIER=ConsEnd /STK=4 /UG=Hs.167409 /UG_TITLE=ESTs	AW149839	---	---	---
234140_s_at	0.766207	7.25839	8.58646	3.32989e-08	6.66892e-06	9.08121	gb:AK023369.1 /DB_XREF=gi:10435274 /FEA=mRNA /CNT=3 /TID=Hs.306644.0 /TIER=ConsEnd /STK=1 /UG=Hs.306644 /UG_TITLE=Homo sapiens cDNA FLJ13307 fis, clone OVARC1001419, weakly similar to Homo sapiens GOK (STIM1) mRNA /DEF=Homo sapiens cDNA FLJ13307 fis, clone OVARC1001419, weakly similar to Homo sapiens GOK (STIM1) mRNA.	AK023369	stromal interaction molecule 2	STIM2	---
217671_at	0.763646	6.03654	2.87873	0.0091727	0.115318	-3.24882	gb:BE466926 /DB_XREF=gi:9512701 /DB_XREF=hz59a04.x1 /CLONE=IMAGE:3212238 /FEA=EST /CNT=3 /TID=Hs.279706.0 /TIER=ConsEnd /STK=3 /UG=Hs.279706 /UG_TITLE=ESTs	BE466926	---	---	---
213668_s_at	0.762601	9.335	5.38339	2.69997e-05	0.00147179	2.43942	gb:AI989477 /DB_XREF=gi:5836358 /DB_XREF=ws25b11.x1 /CLONE=IMAGE:2498205 /FEA=EST /CNT=94 /TID=Hs.83484.1 /TIER=ConsEnd /STK=0 /UG=Hs.83484 /LL=6659 /UG_GENE=SOX4 /UG_TITLE=SRY (sex determining region Y)-box 4	AI989477	SRY box 4	SOX4	---
213424_at	0.761632	3.38574	5.74974	1.17582e-05	0.000776425	3.26447	gb:AB020702.1 /DB_XREF=gi:4240278 /GEN=KIAA0895 /FEA=mRNA /CNT=49 /TID=Hs.6224.0 /TIER=Stack /STK=18 /UG=Hs.6224 /LL=23366 /DEF=Homo sapiens mRNA for KIAA0895 protein, partial cds. /PROD=KIAA0895 protein	AB020702	KIAA0895	KIAA0895	---
1565863_at	0.761613	5.57647	4.06793	0.000582034	0.0160309	-0.590209	gb:AF085948.1 /DB_XREF=gi:3483293 /TID=Hs2.167814.1 /CNT=4 /FEA=mRNA /TIER=ConsEnd /STK=0 /UG=Hs.167814 /UG_TITLE=Homo sapiens full length insert cDNA clone YR74F10 /DEF=Homo sapiens full length insert cDNA clone YR74F10.	AF085948	---	---	---
220912_at	0.760995	5.66299	5.31858	3.13215e-05	0.00166277	2.29217	gb:NM_025093.1 /DB_XREF=gi:13376653 /GEN=FLJ11827 /FEA=FLmRNA /CNT=3 /TID=Hs.288534.0 /TIER=FL /STK=0 /UG=Hs.288534 /LL=80163 /DEF=Homo sapiens hypothetical protein FLJ11827 (FLJ11827), mRNA. /PROD=hypothetical protein FLJ11827 /FL=gb:NM_025093.1	NM_025093	---	---	---
217263_x_at	0.757646	5.70364	7.54575	2.53168e-07	3.45775e-05	7.07586	gb:S76346.1 /DB_XREF=gi:913288 /GEN=AML1 /FEA=mRNA /CNT=1 /TID=Hs.166060.0 /TIER=ConsEnd /STK=0 /UG=Hs.166060 /DEF=AML1=AML1 {alternatively spliced, exons 5 and b} (human, mRNA Partial, 284 nt). /PROD=AML1	S76346	uncharacterized LOC100506403 /// runt-related transcription factor 1	LOC100506403 /// RUNX1	---
244035_at	0.756695	6.58447	6.44933	2.50935e-06	0.000216061	4.79902	gb:BF003032 /DB_XREF=gi:10703307 /DB_XREF=7g52h04.x1 /CLONE=IMAGE:3310135 /FEA=EST /CNT=4 /TID=Hs.46996.0 /TIER=ConsEnd /STK=3 /UG=Hs.46996 /UG_TITLE=ESTs	BF003032	---	---	---
243578_at	0.756579	4.51264	3.85474	0.00096179	0.0234654	-1.08081	gb:AW293956 /DB_XREF=gi:6700592 /DB_XREF=UI-H-BW0-aik-d-06-0-UI.s1 /CLONE=IMAGE:2729530 /FEA=EST /CNT=3 /TID=Hs.42993.0 /TIER=ConsEnd /STK=3 /UG=Hs.42993 /UG_TITLE=ESTs	AW293956	---	---	---
222412_s_at	0.756181	7.87546	3.14483	0.00502014	0.0762293	-2.6766	gb:AW150923 /DB_XREF=gi:6198821 /DB_XREF=xg42b08.x1 /CLONE=IMAGE:2630199 /FEA=FLmRNA /CNT=249 /TID=Hs.28707.0 /TIER=Stack /STK=8 /UG=Hs.28707 /LL=6747 /UG_GENE=SSR3 /UG_TITLE=signal sequence receptor, gamma (translocon-associated protein gamma) /FL=gb:AF110647.1 gb:NM_007107.1	AW150923	signal sequence receptor, gamma (translocon-associated protein gamma)	SSR3	---
208166_at	0.75552	4.63666	4.78857	0.000106928	0.00436616	1.07673	gb:NM_022564.1 /DB_XREF=gi:13027799 /GEN=MMP16 /FEA=FLmRNA /CNT=2 /TID=Hs.90800.0 /TIER=FL /STK=0 /UG=Hs.90800 /LL=4325 /DEF=Homo sapiens matrix metalloproteinase 16 (membrane-inserted) (MMP16), transcript variant 2, mRNA. /PROD=matrix metalloproteinase 16, isoform 2 /FL=gb:D83647.1 gb:NM_022564.1	NM_022564	matrix metallopeptidase 16 (membrane-inserted)	MMP16	EC:3.4.24.-
229889_at	0.75514	6.23782	9.36508	8.00245e-09	2.14477e-06	10.483	gb:AW137009 /DB_XREF=gi:6141142 /DB_XREF=UI-H-BI1-acu-d-03-0-UI.s1 /CLONE=IMAGE:2715676 /FEA=EST /CNT=16 /TID=Hs.295362.1 /TIER=Stack /STK=15 /UG=Hs.295362 /LL=10589 /UG_GENE=DRAP1 /UG_TITLE=DR1-associated protein 1 (negative cofactor 2 alpha)	AW137009	leucine rich repeat containing 75A	LRRC75A	---
216147_at	0.752681	3.82807	5.89908	8.41414e-06	0.000592076	3.59685	gb:AL353942.1 /DB_XREF=gi:7669981 /FEA=mRNA /CNT=2 /TID=Hs.306504.0 /TIER=ConsEnd /STK=0 /UG=Hs.306504 /UG_TITLE=Homo sapiens mRNA; cDNA DKFZp761L23121 (from clone DKFZp761L23121) /DEF=Homo sapiens mRNA; cDNA DKFZp761L23121 (from clone DKFZp761L23121).	AL353942	---	---	---
227346_at	0.751528	10.2282	10.4903	1.1607e-09	4.28794e-07	12.3673	gb:AI741188 /DB_XREF=gi:5109476 /DB_XREF=wg26a11.x1 /CLONE=IMAGE:2366204 /FEA=EST /CNT=36 /TID=Hs.121587.0 /TIER=Stack /STK=12 /UG=Hs.121587 /UG_TITLE=ESTs	AI741188	IKAROS family zinc finger 1	IKZF1	---
208890_s_at	0.751465	7.78292	10.9417	5.56993e-10	2.36074e-07	13.0788	gb:BC004542.1 /DB_XREF=gi:13528689 /FEA=FLmRNA /CNT=242 /TID=Hs.3989.0 /TIER=FL+Stack /STK=97 /UG=Hs.3989 /LL=23654 /UG_GENE=PLXNB2 /DEF=Homo sapiens, clone MGC:11315, mRNA, complete cds. /PROD=Unknown (protein for MGC:11315) /FL=gb:BC004542.1	BC004542	plexin B2	PLXNB2	---
239833_at	0.751369	5.25806	6.19359	4.38284e-06	0.000343805	4.24487	gb:H15900 /DB_XREF=gi:880720 /DB_XREF=yl27a08.s1 /CLONE=IMAGE:159446 /FEA=EST /CNT=5 /TID=Hs.31395.0 /TIER=ConsEnd /STK=4 /UG=Hs.31395 /UG_TITLE=ESTs	H15900	---	---	---
1557772_at	0.751232	4.55941	5.88219	8.73753e-06	0.000612258	3.55938	gb:BC040296.1 /DB_XREF=gi:25955619 /TID=Hs2.189630.1 /CNT=3 /FEA=mRNA /TIER=ConsEnd /STK=1 /UG=Hs.189630 /UG_TITLE=Homo sapiens, clone IMAGE:4826031, mRNA /DEF=Homo sapiens, clone IMAGE:4826031, mRNA.	BC040296	---	---	---
219372_at	0.747675	6.86696	11.0511	4.67697e-10	2.07897e-07	13.2477	gb:NM_014055.1 /DB_XREF=gi:7661539 /GEN=CDV-1 /FEA=FLmRNA /CNT=42 /TID=Hs.108881.0 /TIER=FL+Stack /STK=22 /UG=Hs.108881 /LL=28981 /DEF=Homo sapiens CDV-1 protein (CDV-1), mRNA. /PROD=CDV-1 protein /FL=gb:NM_014055.1 gb:AF078932.1	NM_014055	intraflagellar transport 81	IFT81	---
221651_x_at	0.747002	6.71647	5.31419	3.16381e-05	0.00167455	2.2822	gb:BC005332.1 /DB_XREF=gi:13529115 /FEA=FLmRNA /CNT=8 /TID=Hs.156110.0 /TIER=FL /STK=0 /UG=Hs.156110 /LL=3514 /UG_GENE=IGKC /DEF=Homo sapiens, Similar to immunoglobulin kappa constant, clone MGC:12418, mRNA, complete cds. /PROD=Similar to immunoglobulin kappa constant /FL=gb:AF113887.1 gb:BC005332.1	BC005332	immunoglobulin kappa locus /// immunoglobulin kappa constant /// immunoglobulin kappa variable 1-5 /// immunoglobulin kappa variable 2-24	IGK /// IGKC /// IGKV1-5 /// IGKV2-24	---
230276_at	0.744921	6.42496	5.3736	2.76115e-05	0.00149767	2.41719	gb:AI934342 /DB_XREF=gi:5673212 /DB_XREF=wp04e12.x1 /CLONE=IMAGE:2463886 /FEA=EST /CNT=10 /TID=Hs.125780.0 /TIER=Stack /STK=9 /UG=Hs.125780 /UG_TITLE=ESTs	AI934342	family with sequence similarity 49, member A	FAM49A	---
227750_at	0.744847	6.18026	4.99305	6.64086e-05	0.00301508	1.54771	gb:AL137629.1 /DB_XREF=gi:6808427 /GEN=DKFZp434A045 /FEA=mRNA /CNT=27 /TID=Hs.162189.1 /TIER=Stack /STK=18 /UG=Hs.162189 /LL=11139 /DEF=Homo sapiens mRNA; cDNA DKFZp434A045 (from clone DKFZp434A045); partial cds. /PROD=hypothetical protein	AL137629	kalirin, RhoGEF kinase	KALRN	EC:2.7.11.1
234041_at	0.744582	5.5854	7.02574	7.36531e-07	7.91156e-05	6.01659	gb:AK026269.1 /DB_XREF=gi:10439072 /FEA=mRNA /CNT=2 /TID=Hs.287704.0 /TIER=ConsEnd /STK=0 /UG=Hs.287704 /UG_TITLE=Homo sapiens cDNA: FLJ22616 fis, clone HSI05164 /DEF=Homo sapiens cDNA: FLJ22616 fis, clone HSI05164.	AK026269	---	---	---
201461_s_at	0.744048	6.3139	8.27677	5.9991e-08	1.0897e-05	8.50042	gb:NM_004759.1 /DB_XREF=gi:10863900 /GEN=MAPKAPK2 /FEA=FLmRNA /CNT=243 /TID=Hs.75074.0 /TIER=FL /STK=0 /UG=Hs.75074 /LL=9261 /DEF=Homo sapiens mitogen-activated protein kinase-activated protein kinase 2 (MAPKAPK2), mRNA. /PROD=mitogen-activated protein kinase-activatedprotein kinase 2 /FL=gb:U12779.1 gb:NM_004759.1	NM_004759	mitogen-activated protein kinase-activated protein kinase 2	MAPKAPK2	EC:2.7.11.1
211485_s_at	0.743644	4.85464	8.23162	6.54361e-08	1.1541e-05	8.41461	gb:AF211188.1 /DB_XREF=gi:6665709 /FEA=FLmRNA /CNT=1 /TID=Hs.49585.1 /TIER=FL /STK=0 /UG=Hs.49585 /LL=8817 /UG_GENE=FGF18 /DEF=Homo sapiens zFGF5 mRNA, complete cds. /PROD=zFGF5 /FL=gb:AF211188.1	AF211188	fibroblast growth factor 18	FGF18	---
215489_x_at	0.741912	6.76403	3.13864	0.00509171	0.0769669	-2.69011	gb:AI871287 /DB_XREF=gi:5545255 /DB_XREF=wl80h02.x1 /CLONE=IMAGE:2431251 /FEA=mRNA /CNT=5 /TID=Hs.166146.1 /TIER=ConsEnd /STK=3 /UG=Hs.166146 /LL=9454 /UG_GENE=HOMER-3 /UG_TITLE=Homer, neuronal immediate early gene, 3	AI871287	homer scaffolding protein 3	HOMER3	---
235350_at	0.741616	3.06457	12.2503	7.46302e-11	5.03754e-08	15.0096	gb:AI935586 /DB_XREF=gi:5674456 /DB_XREF=wo98c05.x1 /CLONE=IMAGE:2463368 /FEA=EST /CNT=17 /TID=Hs.142869.0 /TIER=ConsEnd /STK=4 /UG=Hs.142869 /UG_TITLE=ESTs	AI935586	chromosome 4 open reading frame 19	C4orf19	---
240890_at	0.739679	5.48273	4.91707	7.92397e-05	0.00344939	1.37295	gb:AA041298 /DB_XREF=gi:1517515 /DB_XREF=zf08e05.s1 /CLONE=IMAGE:376352 /FEA=EST /CNT=6 /TID=Hs.57847.0 /TIER=ConsEnd /STK=4 /UG=Hs.57847 /UG_TITLE=ESTs, Moderately similar to ICE4_HUMAN CASPASE-4 PRECURSOR (H.sapiens)	AA041298	caspase 4, apoptosis-related cysteine peptidase pseudogene	LOC643733	---
235122_at	0.738921	5.2376	7.49771	2.78992e-07	3.72955e-05	6.9796	gb:AI800713 /DB_XREF=gi:5366107 /DB_XREF=tc13c06.x1 /CLONE=IMAGE:2063722 /FEA=EST /CNT=30 /TID=Hs.16365.0 /TIER=ConsEnd /STK=3 /UG=Hs.16365 /UG_TITLE=ESTs	AI800713	human immunodeficiency virus type I enhancer binding protein 3	HIVEP3	---
205016_at	0.736132	8.09147	5.22991	3.84012e-05	0.00194586	2.09016	gb:NM_003236.1 /DB_XREF=gi:4507460 /GEN=TGFA /FEA=FLmRNA /CNT=49 /TID=Hs.170009.0 /TIER=FL /STK=0 /UG=Hs.170009 /LL=7039 /DEF=Homo sapiens transforming growth factor, alpha (TGFA), mRNA. /PROD=transforming growth factor, alpha /FL=gb:NM_003236.1 gb:K03222.1 gb:M31172.1 gb:BC005308.1	NM_003236	transforming growth factor alpha	TGFA	---
235593_at	0.735868	6.04364	7.02974	7.30399e-07	7.86114e-05	6.02489	gb:AL546529 /DB_XREF=gi:12879734 /DB_XREF=AL546529 /CLONE=CS0DI030YC02 (5 prime) /FEA=EST /CNT=10 /TID=Hs.114103.0 /TIER=ConsEnd /STK=4 /UG=Hs.114103 /UG_TITLE=ESTs	AL546529	zinc finger E-box binding homeobox 2	ZEB2	---
225250_at	0.735364	5.38382	6.17257	4.59013e-06	0.000355475	4.19895	gb:N48266 /DB_XREF=gi:1189432 /DB_XREF=yz05b10.s1 /CLONE=IMAGE:282139 /FEA=mRNA /CNT=107 /TID=Hs.278894.0 /TIER=ConsEnd /STK=5 /UG=Hs.278894 /LL=57620 /UG_GENE=KIAA1482 /UG_TITLE=KIAA1482 protein	N48266	stromal interaction molecule 2	STIM2	---
228486_at	0.734685	7.6748	7.91723	1.20718e-07	1.84881e-05	7.80921	gb:AW165999 /DB_XREF=gi:6397524 /DB_XREF=xf43e09.x1 /CLONE=IMAGE:2620840 /FEA=EST /CNT=23 /TID=Hs.179902.0 /TIER=Stack /STK=18 /UG=Hs.179902 /LL=63942 /UG_GENE=CTL1 /UG_TITLE=transporter-like protein	AW165999	solute carrier family 44 (choline transporter), member 1	SLC44A1	---
218651_s_at	0.734245	7.5485	2.80714	0.0107622	0.127499	-3.39933	gb:NM_018357.1 /DB_XREF=gi:8922933 /GEN=FLJ11196 /FEA=FLmRNA /CNT=81 /TID=Hs.6166.0 /TIER=FL+Stack /STK=36 /UG=Hs.6166 /LL=55323 /DEF=Homo sapiens hypothetical protein FLJ11196 (FLJ11196), mRNA. /PROD=hypothetical protein FLJ11196 /FL=gb:NM_018357.1	NM_018357	La ribonucleoprotein domain family, member 6	LARP6	---
205039_s_at	0.733599	10.1954	10.4235	1.2965e-09	4.60298e-07	12.2598	gb:NM_006060.1 /DB_XREF=gi:5174500 /GEN=ZNFN1A1 /FEA=FLmRNA /CNT=54 /TID=Hs.54452.0 /TIER=FL /STK=0 /UG=Hs.54452 /LL=10320 /DEF=Homo sapiens zinc finger protein, subfamily 1A, 1 (Ikaros) (ZNFN1A1), mRNA. /PROD=zinc finger protein, subfamily 1A, 1 (Ikaros) /FL=gb:U40462.1 gb:NM_006060.1	NM_006060	IKAROS family zinc finger 1	IKZF1	---
238250_at	0.730567	6.01167	7.18207	5.32235e-07	6.19148e-05	6.33902	gb:AI911318 /DB_XREF=gi:5631054 /DB_XREF=wd14g04.x1 /CLONE=IMAGE:2328150 /FEA=EST /CNT=7 /TID=Hs.181451.0 /TIER=ConsEnd /STK=7 /UG=Hs.181451 /UG_TITLE=ESTs	AI911318	uncharacterized LOC105372876	LOC105372876	---
236008_at	0.730345	4.03748	6.63577	1.67996e-06	0.000156197	5.19769	gb:BF510209 /DB_XREF=gi:11593507 /DB_XREF=UI-H-BI4-apj-f-05-0-UI.s1 /CLONE=IMAGE:3087513 /FEA=EST /CNT=6 /TID=Hs.129986.0 /TIER=ConsEnd /STK=5 /UG=Hs.129986 /UG_TITLE=ESTs	BF510209	uncharacterized LOC100507103	LOC100507103	---
203685_at	0.729178	10.4266	5.60599	1.62653e-05	0.00100943	2.94229	gb:NM_000633.1 /DB_XREF=gi:4557354 /GEN=BCL2 /FEA=FLmRNA /CNT=113 /TID=Hs.79241.1 /TIER=FL+Stack /STK=39 /UG=Hs.79241 /LL=596 /DEF=Homo sapiens B-cell CLLlymphoma 2 (BCL2), nuclear gene encoding mitochondrial protein, transcript variant alpha, mRNA. /PROD=B-cell lymphoma protein 2 alpha /FL=gb:M13994.1 gb:NM_000633.1	NM_000633	B-cell CLL/lymphoma 2	BCL2	---
1565817_at	0.727988	6.62196	3.65845	0.00152511	0.0327644	-1.52919	gb:BF794111 /DB_XREF=gi:12099165 /DB_XREF=602255675F1 /CLONE=IMAGE:4338834 /TID=Hs2.409775.1 /CNT=3 /FEA=mRNA /TIER=ConsEnd /STK=0 /UG=Hs.409775 /UG_TITLE=Homo sapiens IKAROSBCL6 fusion gene, 5 untranslated region	BF794111	IKAROS family zinc finger 1	IKZF1	---
216109_at	0.727876	2.91297	2.40376	0.0258553	0.216119	-4.21328	gb:AK025348.1 /DB_XREF=gi:10437846 /FEA=mRNA /CNT=2 /TID=Hs.306803.0 /TIER=ConsEnd /STK=0 /UG=Hs.306803 /UG_TITLE=Homo sapiens cDNA: FLJ21695 fis, clone COL09653 /DEF=Homo sapiens cDNA: FLJ21695 fis, clone COL09653.	AK025348	mediator complex subunit 13-like	MED13L	---
233273_at	0.726712	3.54982	5.51997	1.97722e-05	0.00117878	2.74851	gb:AU146834 /DB_XREF=gi:11008355 /DB_XREF=AU146834 /CLONE=HEMBB1001635 /FEA=mRNA /CNT=4 /TID=Hs.296684.0 /TIER=ConsEnd /STK=2 /UG=Hs.296684 /UG_TITLE=Homo sapiens cDNA FLJ12010 fis, clone HEMBB1001635	AU146834	---	---	---
226117_at	0.725913	10.0577	10.8051	6.93943e-10	2.76944e-07	12.8661	gb:AA195074 /DB_XREF=gi:1784764 /DB_XREF=zr35g09.s1 /CLONE=IMAGE:665440 /FEA=EST /CNT=66 /TID=Hs.3985.0 /TIER=Stack /STK=33 /UG=Hs.3985 /UG_TITLE=ESTs	AA195074	TRAF-interacting protein with forkhead-associated domain	TIFA	---
240170_at	0.725216	5.51077	2.12636	0.0458833	0.297621	-4.73225	gb:H71224 /DB_XREF=gi:1043040 /DB_XREF=ys12d12.s1 /CLONE=IMAGE:214583 /FEA=EST /CNT=8 /TID=Hs.138580.0 /TIER=ConsEnd /STK=2 /UG=Hs.138580 /UG_TITLE=ESTs, Weakly similar to ALU1_HUMAN ALU SUBFAMILY J SEQUENCE CONTAMINATION WARNING ENTRY (H.sapiens)	H71224	---	---	---
1553994_at	0.724563	5.11522	9.93874	2.93579e-09	9.3868e-07	11.4639	gb:BC015940.1 /DB_XREF=gi:16198517 /TID=Hs2.153952.2 /CNT=10 /FEA=FLmRNA /TIER=FL+Stack /STK=9 /LL=4907 /UG_GENE=NT5E /UG=Hs.153952 /DEF=Homo sapiens, Similar to 5 nucleotidase (CD73), clone MGC:9259 IMAGE:3920680, mRNA, complete cds. /PROD=Similar to 5 nucleotidase (CD73) /FL=gb:BC015940.1	BC015940	5'-nucleotidase, ecto (CD73)	NT5E	EC:3.1.3.5
229221_at	0.723681	5.11138	4.70496	0.000130021	0.00507055	0.88363	gb:BE467023 /DB_XREF=gi:9512798 /DB_XREF=hz68f07.x1 /CLONE=IMAGE:3213157 /FEA=EST /CNT=14 /TID=Hs.169610.2 /TIER=Stack /STK=8 /UG=Hs.169610 /LL=960 /UG_GENE=CD44 /UG_TITLE=CD44 antigen (homing function and Indian blood group system)	BE467023	CD44 molecule (Indian blood group)	CD44	---
225160_x_at	0.720977	6.74309	2.23743	0.0365883	0.26315	-4.52901	gb:AI952357 /DB_XREF=gi:5744667 /DB_XREF=wx72f07.x1 /CLONE=IMAGE:2549221 /FEA=EST /CNT=91 /TID=Hs.332938.1 /TIER=Stack /STK=15 /UG=Hs.332938 /LL=1368 /UG_GENE=CPM /UG_TITLE=carboxypeptidase M	AI952357	MDM2 proto-oncogene, E3 ubiquitin protein ligase	MDM2	EC:6.3.2.-
201044_x_at	0.718681	5.43639	5.31483	3.15923e-05	0.00167375	2.28364	gb:AA530892 /DB_XREF=gi:2273598 /DB_XREF=ni97d11.s1 /CLONE=IMAGE:984789 /FEA=FLmRNA /CNT=409 /TID=Hs.171695.0 /TIER=Stack /STK=160 /UG=Hs.171695 /LL=1843 /UG_GENE=DUSP1 /UG_TITLE=dual specificity phosphatase 1 /FL=gb:NM_004417.2	AA530892	dual specificity phosphatase 1	DUSP1	EC:3.1.3.16 /// EC:3.1.3.48
1553102_a_at	0.718353	6.50287	6.79367	1.20018e-06	0.000119091	5.53175	gb:BC016647.1 /DB_XREF=gi:19116199 /TID=Hs2.209100.1 /CNT=88 /FEA=FLmRNA /TIER=FL /STK=1 /LL=26112 /UG_GENE=DKFZP434C171 /UG=Hs.209100 /DEF=Homo sapiens, clone MGC:16844 IMAGE:4342371, mRNA, complete cds. /PROD=Unknown (protein for MGC:16844) /FL=gb:BC016647.1 gb:NM_015621.1	BC016647	coiled-coil domain containing 69	CCDC69	---
209700_x_at	0.717861	2.73571	3.81371	0.00105924	0.0251799	-1.17484	gb:AB042555.1 /DB_XREF=gi:11138035 /FEA=FLmRNA /CNT=87 /TID=Hs.265848.1 /TIER=FL /STK=0 /UG=Hs.265848 /LL=64182 /UG_GENE=LOC64182 /UG_TITLE=similar to rat myomegalin /DEF=Homo sapiens mRNA, similar to rat myomegalin, complete cds. /FL=gb:AB042555.1 gb:AB042556.1	AB042555	phosphodiesterase 4D interacting protein	PDE4DIP	---
222939_s_at	0.71617	7.81001	11.5399	2.17572e-10	1.15493e-07	13.9851	gb:N30257 /DB_XREF=gi:1148777 /DB_XREF=yw69a04.s1 /CLONE=IMAGE:257454 /FEA=FLmRNA /CNT=22 /TID=Hs.270087.0 /TIER=Stack /STK=8 /UG=Hs.270087 /LL=55457 /UG_GENE=PRO0813 /UG_TITLE=hypothetical protein PRO0813 /FL=gb:AF116652.1 gb:NM_018593.1	N30257	solute carrier family 16 (aromatic amino acid transporter), member 10	SLC16A10	---
203470_s_at	0.715154	6.73553	4.29597	0.000339984	0.0106708	-0.0630211	gb:AI433595 /DB_XREF=gi:4290278 /DB_XREF=ti47f03.x1 /CLONE=IMAGE:2133629 /FEA=FLmRNA /CNT=155 /TID=Hs.77436.0 /TIER=Stack /STK=9 /UG=Hs.77436 /LL=5341 /UG_GENE=PLEK /UG_TITLE=pleckstrin /FL=gb:NM_002664.1	AI433595	pleckstrin	PLEK	---
1555419_a_at	0.714319	9.02248	10.8148	6.83117e-10	2.74628e-07	12.8814	gb:BC016828.1 /DB_XREF=gi:16877107 /TID=Hs2.75811.3 /CNT=1 /FEA=FLmRNA /TIER=FL /STK=1 /LL=427 /UG_GENE=ASAH1 /UG=Hs.75811 /DEF=Homo sapiens, clone MGC:24572 IMAGE:4109317, mRNA, complete cds. /PROD=Unknown (protein for MGC:24572) /FL=gb:BC016828.1	BC016828	N-acylsphingosine amidohydrolase (acid ceramidase) 1	ASAH1	EC:3.5.1.23
228485_s_at	0.712881	10.3492	4.51689	0.000202124	0.00710834	0.448552	gb:AW165999 /DB_XREF=gi:6397524 /DB_XREF=xf43e09.x1 /CLONE=IMAGE:2620840 /FEA=EST /CNT=23 /TID=Hs.179902.0 /TIER=Stack /STK=18 /UG=Hs.179902 /LL=63942 /UG_GENE=CTL1 /UG_TITLE=transporter-like protein	AW165999	solute carrier family 44 (choline transporter), member 1	SLC44A1	---
1556239_a_at	0.71248	5.44716	4.40789	0.000261198	0.0087239	0.196132	gb:BC040322.1 /DB_XREF=gi:25955627 /TID=Hs2.44330.1 /CNT=9 /FEA=mRNA /TIER=ConsEnd /STK=4 /UG=Hs.44330 /UG_TITLE=Homo sapiens, clone IMAGE:4828492, mRNA /DEF=Homo sapiens, clone IMAGE:4828492, mRNA.	BC040322	---	---	---
212014_x_at	0.710536	8.4237	9.95485	2.85587e-09	9.29434e-07	11.4908	gb:AI493245 /DB_XREF=gi:4394248 /DB_XREF=ti30d08.x1 /CLONE=IMAGE:2131983 /FEA=mRNA /CNT=274 /TID=Hs.169610.3 /TIER=Stack /STK=55 /UG=Hs.169610 /LL=960 /UG_GENE=CD44 /UG_TITLE=CD44 antigen (homing function and Indian blood group system)	AI493245	CD44 molecule (Indian blood group)	CD44	---
242251_at	0.710279	5.19473	3.29965	0.00351659	0.0599531	-2.33577	gb:BF791392 /DB_XREF=gi:12096446 /DB_XREF=602251387F1 /CLONE=IMAGE:4343996 /FEA=EST /CNT=7 /TID=Hs.290839.0 /TIER=ConsEnd /STK=0 /UG=Hs.290839 /UG_TITLE=ESTs	BF791392	spermatogenesis associated 5	SPATA5	---
237006_at	0.710096	8.13661	8.77111	2.35812e-08	5.01673e-06	9.42115	gb:AA703523 /DB_XREF=gi:2713441 /DB_XREF=zj12h12.s1 /CLONE=IMAGE:450119 /FEA=EST /CNT=7 /TID=Hs.24128.0 /TIER=ConsEnd /STK=7 /UG=Hs.24128 /UG_TITLE=ESTs	AA703523	---	---	---
229038_at	0.709576	4.86792	2.58556	0.0175135	0.170656	-3.85417	gb:BF939646 /DB_XREF=gi:12356966 /DB_XREF=nac82a07.x1 /CLONE=IMAGE:3440557 /FEA=mRNA /CNT=18 /TID=Hs.78110.1 /TIER=Stack /STK=8 /UG=Hs.78110 /LL=55280 /UG_GENE=FLJ10998 /UG_TITLE=hypothetical protein FLJ10998	BF939646	CWF19-like 1, cell cycle control (S. pombe)	CWF19L1	---
235824_at	0.70753	7.80904	2.47641	0.0221546	0.19677	-4.07144	gb:BF238392 /DB_XREF=gi:11152312 /DB_XREF=601904671F1 /CLONE=IMAGE:4132792 /FEA=EST /CNT=10 /TID=Hs.317679.0 /TIER=ConsEnd /STK=0 /UG=Hs.317679 /UG_TITLE=ESTs	BF238392	---	---	---
227790_at	0.70744	8.7259	2.57798	0.0178039	0.172257	-3.86942	gb:AV692609 /DB_XREF=gi:10294472 /DB_XREF=AV692609 /CLONE=GKCAYH02 /FEA=EST /CNT=33 /TID=Hs.300141.2 /TIER=Stack /STK=14 /UG=Hs.300141 /LL=6170 /UG_GENE=RPL39 /UG_TITLE=ribosomal protein L39	AV692609	ubiquitin protein ligase E3D	UBE3D	EC:6.3.2.-
225246_at	0.706502	6.94227	6.63343	1.68838e-06	0.000156197	5.19272	gb:T97323 /DB_XREF=gi:746668 /DB_XREF=ye57b07.s1 /CLONE=IMAGE:121813 /FEA=mRNA /CNT=107 /TID=Hs.278894.0 /TIER=Stack /STK=13 /UG=Hs.278894 /LL=57620 /UG_GENE=KIAA1482 /UG_TITLE=KIAA1482 protein	T97323	stromal interaction molecule 2	STIM2	---
233254_x_at	0.705479	7.11943	8.00129	1.02354e-07	1.60349e-05	7.97245	gb:AU144828 /DB_XREF=gi:11006349 /DB_XREF=AU144828 /CLONE=HEMBA1003083 /FEA=mRNA /CNT=4 /TID=Hs.289078.0 /TIER=ConsEnd /STK=1 /UG=Hs.289078 /UG_TITLE=Homo sapiens cDNA FLJ11557 fis, clone HEMBA1003083	AU144828	phosphatase and tensin homolog	PTEN	EC:3.1.3.16 /// EC:3.1.3.48 /// EC:3.1.3.67
213902_at	0.705239	9.33297	6.10587	5.31677e-06	0.000402624	4.05292	gb:AI379338 /DB_XREF=gi:4189191 /DB_XREF=tc73g05.x1 /CLONE=IMAGE:2070296 /FEA=EST /CNT=27 /TID=Hs.75811.2 /TIER=Stack /STK=13 /UG=Hs.75811 /LL=427 /UG_GENE=ASAH /UG_TITLE=N-acylsphingosine amidohydrolase (acid ceramidase)	AI379338	N-acylsphingosine amidohydrolase (acid ceramidase) 1	ASAH1	EC:3.5.1.23
232114_at	0.70377	6.95445	8.08384	8.71197e-08	1.43098e-05	8.13179	gb:BF970855 /DB_XREF=gi:12338070 /DB_XREF=602271508F1 /CLONE=IMAGE:4359793 /FEA=mRNA /CNT=13 /TID=Hs.287382.0 /TIER=ConsEnd /STK=0 /UG=Hs.287382 /LL=57726 /UG_GENE=KIAA1635 /UG_TITLE=KIAA1635 protein	BF970855	mediator complex subunit 12 like	MED12L	---
212151_at	0.701549	9.49978	4.94827	7.36914e-05	0.00326758	1.44475	gb:BF967998 /DB_XREF=gi:12335213 /DB_XREF=602269506F1 /CLONE=IMAGE:4357777 /FEA=mRNA /CNT=221 /TID=Hs.21851.0 /TIER=Stack /STK=21 /UG=Hs.21851 /UG_TITLE=Homo sapiens cDNA FLJ12900 fis, clone NT2RP2004321	BF967998	pre-B-cell leukemia homeobox 1	PBX1	---
221771_s_at	0.701418	7.40439	3.05894	0.00610675	0.0875653	-2.86333	gb:BC003542.1 /DB_XREF=gi:13097656 /FEA=mRNA /CNT=113 /TID=Hs.244482.1 /TIER=ConsEnd /STK=2 /UG=Hs.244482 /DEF=Homo sapiens, clone IMAGE:3611719, mRNA, partial cds. /PROD=Unknown (protein for IMAGE:3611719)	BC003542	M-phase phosphoprotein 8	MPHOSPH8	EC:2.4.2.30
208438_s_at	0.700839	5.59419	6.04695	6.05659e-06	0.000448098	3.92347	gb:NM_005248.1 /DB_XREF=gi:4885234 /GEN=FGR /FEA=FLmRNA /CNT=2 /TID=Hs.1422.0 /TIER=FL /STK=0 /UG=Hs.1422 /LL=2268 /DEF=Homo sapiens Gardner-Rasheed feline sarcoma viral (v-fgr) oncogene homolog (FGR), mRNA. /PROD=Gardner-Rasheed feline sarcoma viral (v-fgr)oncogene homolog /FL=gb:NM_005248.1 gb:M19722.1	NM_005248	FGR proto-oncogene, Src family tyrosine kinase	FGR	EC:2.7.10.2
1556389_at	0.698932	6.66588	2.4738	0.0222782	0.197544	-4.07656	gb:AF161347.1 /DB_XREF=gi:6841107 /TID=Hs2.56828.4 /CNT=6 /FEA=mRNA /TIER=ConsEnd /STK=3 /LL=10695 /UG_GENE=TNRC5 /UG=Hs.56828 /UG_TITLE=trinucleotide repeat containing 5 /DEF=Homo sapiens HSPC084 mRNA, partial cds.	AF161347	canopy FGF signaling regulator 3	CNPY3	---
221045_s_at	0.697742	8.49453	4.1996	0.000426693	0.0126859	-0.286007	gb:NM_016831.1 /DB_XREF=gi:8567387 /GEN=PER3 /FEA=FLmRNA /CNT=2 /TID=Hs.12592.0 /TIER=FL /STK=0 /UG=Hs.12592 /LL=8863 /DEF=Homo sapiens period (Drosophila) homolog 3 (PER3), mRNA. /PROD=period 3 /FL=gb:NM_016831.1	NM_016831	period circadian clock 3	PER3	---
1556267_at	0.695678	3.15946	4.2557	0.000373831	0.0114634	-0.156219	gb:AK057785.1 /DB_XREF=gi:16553723 /TID=Hs2.253773.1 /CNT=5 /FEA=mRNA /TIER=ConsEnd /STK=4 /UG=Hs.253773 /UG_TITLE=Homo sapiens cDNA FLJ25056 fis, clone CBL04463. /DEF=Homo sapiens cDNA FLJ25056 fis, clone CBL04463.	AK057785	myelin regulatory factor-like	MYRFL	---
226865_at	0.69567	4.94642	5.72758	1.23596e-05	0.000808324	3.21494	gb:AW130600 /DB_XREF=gi:6132296 /DB_XREF=xf56c09.x1 /CLONE=IMAGE:2622064 /FEA=EST /CNT=44 /TID=Hs.99472.1 /TIER=Stack /STK=23 /UG=Hs.99472 /UG_TITLE=ESTs	AW130600	plexin domain containing 2	PLXDC2	---
203408_s_at	0.695476	10.1417	8.17398	7.3139e-08	1.26948e-05	8.30467	gb:NM_002971.1 /DB_XREF=gi:4506790 /GEN=SATB1 /FEA=FLmRNA /CNT=196 /TID=Hs.74592.0 /TIER=FL+Stack /STK=31 /UG=Hs.74592 /LL=6304 /DEF=Homo sapiens special AT-rich sequence binding protein 1 (binds to nuclear matrixscaffold-associating DNAs) (SATB1), mRNA. /PROD=special AT-rich sequence binding protein 1(binds to nuclear matrixscaffold-associating DNAs) /FL=gb:M97287.1 gb:NM_002971.1	NM_002971	SATB homeobox 1	SATB1	---
203952_at	0.694549	9.08037	13.1857	1.95835e-11	1.64727e-08	16.2786	gb:NM_007348.1 /DB_XREF=gi:6671584 /GEN=ATF6 /FEA=FLmRNA /CNT=90 /TID=Hs.247433.0 /TIER=FL+Stack /STK=15 /UG=Hs.247433 /LL=22926 /DEF=Homo sapiens activating transcription factor 6 (ATF6), mRNA. /PROD=activating transcription factor 6 /FL=gb:AF005887.1 gb:AB015856.1 gb:NM_007348.1	NM_007348	activating transcription factor 6	ATF6	---
243738_at	0.694282	6.33948	6.95624	8.5186e-07	8.99139e-05	5.87217	gb:AW172570 /DB_XREF=gi:6438518 /DB_XREF=xj79g02.x1 /CLONE=IMAGE:2663474 /FEA=EST /CNT=4 /TID=Hs.130246.0 /TIER=ConsEnd /STK=3 /UG=Hs.130246 /UG_TITLE=ESTs	AW172570	nicotinamide nucleotide adenylyltransferase 3	NMNAT3	EC:2.7.7.1 /// EC:2.7.7.18
243233_at	0.693339	5.53685	5.20081	4.10634e-05	0.00204662	2.02374	gb:AI701943 /DB_XREF=gi:4989843 /DB_XREF=tq09b09.x1 /CLONE=IMAGE:2208281 /FEA=EST /CNT=5 /TID=Hs.292669.0 /TIER=ConsEnd /STK=0 /UG=Hs.292669 /UG_TITLE=ESTs	AI701943	---	---	---
214044_at	0.692878	6.02043	9.23436	1.01128e-08	2.548e-06	10.2534	gb:BE968750 /DB_XREF=gi:10579455 /DB_XREF=601649921F1 /CLONE=IMAGE:3933773 /FEA=EST /CNT=36 /TID=Hs.332699.0 /TIER=Stack /STK=16 /UG=Hs.332699 /UG_TITLE=Homo sapiens ryanodine receptor 2 (cardiac) (RYR2), mRNA	BE968750	ryanodine receptor 2 (cardiac)	RYR2	---
201022_s_at	0.691615	11.6019	7.12959	5.93341e-07	6.72517e-05	6.23117	gb:NM_006870.2 /DB_XREF=gi:6466447 /GEN=ADF /FEA=FLmRNA /CNT=359 /TID=Hs.82306.0 /TIER=FL+Stack /STK=62 /UG=Hs.82306 /LL=11034 /DEF=Homo sapiens destrin (actin depolymerizing factor) (ADF), mRNA. /PROD=destrin (actin depolymerizing factor) /FL=gb:NM_006870.2	NM_006870	destrin (actin depolymerizing factor)	DSTN	---
223847_s_at	0.691531	9.13077	3.84432	0.000985661	0.0239409	-1.10471	gb:AF267855.1 /DB_XREF=gi:12006036 /FEA=FLmRNA /CNT=7 /TID=Hs.180428.0 /TIER=FL /STK=0 /UG=Hs.180428 /LL=57222 /UG_GENE=KIAA1181 /DEF=Homo sapiens HT034 mRNA, complete cds. /PROD=HT034 /FL=gb:AF267855.1	AF267855	endoplasmic reticulum-golgi intermediate compartment 1	ERGIC1	---
238029_s_at	0.691484	8.67039	3.3303	0.00327601	0.0571953	-2.2677	gb:R15072 /DB_XREF=gi:769345 /DB_XREF=yf48a08.s1 /CLONE=IMAGE:25260 /FEA=EST /CNT=9 /TID=Hs.132554.0 /TIER=ConsEnd /STK=0 /UG=Hs.132554 /UG_TITLE=ESTs	R15072	solute carrier family 16, member 14	SLC16A14	---
210980_s_at	0.690512	8.96757	11.1237	4.16771e-10	1.90178e-07	13.359	gb:U47674.1 /DB_XREF=gi:3860239 /FEA=FLmRNA /CNT=2 /TID=Hs.75811.1 /TIER=FL /STK=1 /UG=Hs.75811 /LL=427 /UG_GENE=ASAH /DEF=Homo sapiens putative heart protein PHP mRNA, complete cds. /PROD=PHP /FL=gb:U47674.1	U47674	N-acylsphingosine amidohydrolase (acid ceramidase) 1	ASAH1	EC:3.5.1.23
209835_x_at	0.689938	8.7618	8.5368	3.65648e-08	7.11452e-06	8.98897	gb:BC004372.1 /DB_XREF=gi:13325117 /FEA=FLmRNA /CNT=41 /TID=Hs.169610.1 /TIER=FL /STK=0 /UG=Hs.169610 /LL=960 /UG_GENE=CD44 /DEF=Homo sapiens, Similar to CD44 antigen (homing function and Indian blood group system), clone MGC:10468, mRNA, complete cds. /PROD=Similar to CD44 antigen (homing function andIndian blood group system) /FL=gb:BC004372.1	BC004372	CD44 molecule (Indian blood group)	CD44	---
204647_at	0.689234	7.64521	7.4873	2.8494e-07	3.79977e-05	6.95869	gb:NM_004838.1 /DB_XREF=gi:4758549 /GEN=HOMER-3 /FEA=FLmRNA /CNT=56 /TID=Hs.166146.0 /TIER=FL+Stack /STK=21 /UG=Hs.166146 /LL=9454 /DEF=Homo sapiens Homer, neuronal immediate early gene, 3 (HOMER-3), mRNA. /PROD=Homer, neuronal immediate early gene, 3 /FL=gb:AF093265.1 gb:NM_004838.1	NM_004838	homer scaffolding protein 3	HOMER3	---
216538_at	0.688618	6.08833	5.37491	2.75287e-05	0.00149467	2.42017	gb:AL049351.1 /DB_XREF=gi:4500138 /FEA=mRNA /CNT=1 /TID=Hs.302058.0 /TIER=ConsEnd /STK=0 /UG=Hs.302058 /UG_TITLE=Homo sapiens mRNA; cDNA DKFZp566C093 (from clone DKFZp566C093) /DEF=Homo sapiens mRNA; cDNA DKFZp566C093 (from clone DKFZp566C093).	AL049351	---	---	---
219450_at	0.688208	4.12193	6.03072	6.27825e-06	0.000460139	3.88776	gb:NM_018302.1 /DB_XREF=gi:8922827 /GEN=FLJ11017 /FEA=FLmRNA /CNT=34 /TID=Hs.107527.0 /TIER=FL+Stack /STK=14 /UG=Hs.107527 /LL=55286 /DEF=Homo sapiens hypothetical protein FLJ11017 (FLJ11017), mRNA. /PROD=hypothetical protein FLJ11017 /FL=gb:NM_018302.1	NM_018302	chromosome 4 open reading frame 19	C4orf19	---
1569243_at	0.685885	5.66377	11.2794	3.26152e-10	1.55064e-07	13.5955	gb:BM680082 /DB_XREF=gi:18989978 /DB_XREF=UI-E-EO1-aix-j-12-0-UI.s1 /CLONE=UI-E-EO1-aix-j-12-0-UI /TID=Hs2.353705.1 /CNT=6 /FEA=mRNA /TIER=ConsEnd /STK=0 /UG=Hs.353705 /UG_TITLE=Homo sapiens, clone IMAGE:4792470, mRNA	BM680082	---	---	---
201309_x_at	0.685822	10.1653	5.37728	2.73793e-05	0.00148952	2.42557	gb:U36189.1 /DB_XREF=gi:1244509 /GEN=hP311 /FEA=FLmRNA /CNT=470 /TID=Hs.142827.0 /TIER=FL /STK=0 /UG=Hs.142827 /LL=9315 /DEF=Human p311 protein (hP311) mRNA, complete cds. /PROD=p311 protein /FL=gb:U30521.1 gb:NM_004772.1 gb:U36189.1	U36189	neuronal regeneration related protein	NREP	---
1554638_at	0.685811	5.29571	4.03971	0.000622075	0.0168376	-0.655308	gb:BC032227.1 /DB_XREF=gi:21619001 /TID=Hs2.83790.2 /CNT=6 /FEA=FLmRNA /TIER=FL /STK=1 /LL=9765 /UG_GENE=ENDOFIN /UG=Hs.83790 /DEF=Homo sapiens, Similar to endosome-associated FYVE-domain protein, clone MGC:34354 IMAGE:5204515, mRNA, complete cds. /PROD=Similar to endosome-associated FYVE-domainprotein /FL=gb:BC032227.1	BC032227	zinc finger, FYVE domain containing 16	ZFYVE16	---
208086_s_at	0.685777	5.13469	5.43979	2.37346e-05	0.00134197	2.56727	gb:M92650.1 /DB_XREF=gi:181598 /GEN=DMD /FEA=FLmRNA /CNT=2 /TID=Hs.169470.16 /TIER=FL /STK=0 /UG=Hs.169470 /LL=1756 /UG_TITLE=dystrophin (muscular dystrophy, Duchenne and Becker types), includes DXS142, DXS164, DXS206, DXS230, DXS239, DXS268, DXS269, DXS270, DXS272 /DEF=Human Duchenne muscular dystrophy (DMD) mRNA, complete cds. /FL=gb:NM_004018.1 gb:M92650.1	M92650	dystrophin	DMD	---
243313_at	0.685544	5.53888	5.71217	1.27962e-05	0.000830919	3.18046	gb:AI141151 /DB_XREF=gi:3648608 /DB_XREF=qe19e12.x1 /CLONE=IMAGE:1739470 /FEA=EST /CNT=6 /TID=Hs.58330.0 /TIER=ConsEnd /STK=3 /UG=Hs.58330 /UG_TITLE=ESTs	AI141151	synaptopodin 2-like	SYNPO2L	---
1557905_s_at	0.685364	9.28101	8.4113	4.63834e-08	8.84391e-06	8.75436	gb:AL552534 /DB_XREF=gi:12891525 /DB_XREF=AL552534 /CLONE=CS0DI067YE03 (5 prime) /TID=Hs2.423212.1 /CNT=82 /FEA=mRNA /TIER=ConsEnd /STK=0 /UG=Hs.423212 /UG_TITLE=Human mRNA for CD44 antigen, 5UTR (sequence from the 5cap to the start codon).	AL552534	CD44 molecule (Indian blood group)	CD44	---
1564424_at	0.685125	5.81882	4.60334	0.000164987	0.00608272	0.648647	gb:BC035983.1 /DB_XREF=gi:23271179 /TID=Hs2.385680.1 /CNT=1 /FEA=mRNA /TIER=ConsEnd /STK=0 /UG=Hs.385680 /UG_TITLE=Homo sapiens, clone IMAGE:4689616, mRNA /DEF=Homo sapiens, clone IMAGE:4689616, mRNA.	BC035983	uncharacterized LOC105379752	LOC105379752	---
AFFX-M27830_5_at	0.683924	9.75798	1.54857	0.136887	0.50425	-5.67264	H. sapiens /GEN=28S rRNA /DB_XREF=gb:M27830.1 /NOTE=SIF corresponding to nucleotides 75-171 of gb:M27830.1 /DEF=Human 28S ribosomal RNA gene, complete cds.	AFFX-M27830_5	---	---	---
229151_at	0.683745	4.0955	1.58196	0.129068	0.492264	-5.62431	gb:BE673587 /DB_XREF=gi:10034128 /DB_XREF=7d39g04.x1 /CLONE=IMAGE:3249654 /FEA=mRNA /CNT=25 /TID=Hs.101307.0 /TIER=Stack /STK=13 /UG=Hs.101307 /UG_TITLE=Homo sapiens HUT11 protein mRNA, partial 3 prime UTR	BE673587	solute carrier family 14 (urea transporter), member 1 (Kidd blood group)	SLC14A1	---
243871_at	0.683069	3.84765	1.93297	0.0672673	0.361707	-5.07011	gb:AI083557 /DB_XREF=gi:3421980 /DB_XREF=ox79c08.x1 /CLONE=IMAGE:1662542 /FEA=EST /CNT=4 /TID=Hs.62929.0 /TIER=ConsEnd /STK=3 /UG=Hs.62929 /UG_TITLE=ESTs	AI083557	uncharacterized LOC100130476	LOC100130476	---
226450_at	0.682467	7.50791	7.89796	1.2539e-07	1.90436e-05	7.77165	gb:AV703054 /DB_XREF=gi:10719384 /DB_XREF=AV703054 /CLONE=ADBCMB05 /FEA=mRNA /CNT=54 /TID=Hs.98401.0 /TIER=Stack /STK=26 /UG=Hs.98401 /UG_TITLE=Homo sapiens mRNA full length insert cDNA clone EUROIMAGE 926491	AV703054	insulin receptor	INSR	EC:2.7.10.1
201021_s_at	0.682104	11.1091	6.73249	1.36665e-06	0.000132017	5.40273	gb:BF697964 /DB_XREF=gi:11983372 /DB_XREF=602130050F1 /CLONE=IMAGE:4286556 /FEA=FLmRNA /CNT=359 /TID=Hs.82306.0 /TIER=Stack /STK=10 /UG=Hs.82306 /LL=11034 /UG_GENE=ADF /UG_TITLE=destrin (actin depolymerizing factor) /FL=gb:NM_006870.2	BF697964	destrin (actin depolymerizing factor)	DSTN	---
227432_s_at	0.680888	7.34558	8.96936	1.63596e-08	3.8389e-06	9.78089	gb:AI215106 /DB_XREF=gi:3778707 /DB_XREF=qg69g09.x1 /CLONE=IMAGE:1840480 /FEA=EST /CNT=49 /TID=Hs.89695.1 /TIER=Stack /STK=37 /UG=Hs.89695 /LL=3643 /UG_GENE=INSR /UG_TITLE=insulin receptor	AI215106	---	---	---
1556874_a_at	0.679151	4.51185	2.4463	0.023624	0.204341	-4.1305	gb:BC032952.1 /DB_XREF=gi:21432052 /TID=Hs2.320858.1 /CNT=4 /FEA=mRNA /TIER=ConsEnd /STK=2 /UG=Hs.320858 /UG_TITLE=Homo sapiens, clone IMAGE:4828930, mRNA /DEF=Homo sapiens, clone IMAGE:4828930, mRNA.	BC032952	mex-3 RNA binding family member C	MEX3C	---
242404_at	0.678455	4.88035	5.27667	3.44853e-05	0.0017957	2.19677	gb:AW518888 /DB_XREF=gi:7156970 /DB_XREF=ha45g06.x1 /CLONE=IMAGE:2876698 /FEA=EST /CNT=5 /TID=Hs.40937.0 /TIER=ConsEnd /STK=3 /UG=Hs.40937 /UG_TITLE=ESTs	AW518888	guanine nucleotide binding protein (G protein), beta 5	GNB5	---
202076_at	0.678428	10.1082	8.92216	1.78396e-08	4.16481e-06	9.69572	gb:NM_001166.2 /DB_XREF=gi:10880127 /GEN=BIRC2 /FEA=FLmRNA /CNT=163 /TID=Hs.289107.0 /TIER=FL+Stack /STK=55 /UG=Hs.289107 /LL=329 /DEF=Homo sapiens baculoviral IAP repeat-containing 2 (BIRC2), mRNA. /PROD=baculoviral IAP repeat-containing protein 2 /FL=gb:L49431.1 gb:U37547.1 gb:NM_001166.2 gb:U45879.1	NM_001166	baculoviral IAP repeat containing 2	BIRC2	---
216705_s_at	0.677753	11.0489	6.17467	4.56895e-06	0.000354828	4.20354	gb:X02189 /DB_XREF=gi:28358 /FEA=DNA /CNT=1 /TID=Hs.1217.1 /TIER=ConsEnd /STK=0 /UG=Hs.1217 /LL=100 /UG_GENE=ADA /UG_TITLE=adenosine deaminase /DEF=H.sapiens adenosine deaminase (ADA) gene 5 flanking region and exon 1 (and joined CDS)	X02189	adenosine deaminase	ADA	EC:3.5.4.4
213702_x_at	0.676868	10.4697	11.8555	1.34454e-10	7.90462e-08	14.4469	gb:AI934569 /DB_XREF=gi:5673366 /DB_XREF=wp09e10.x1 /CLONE=IMAGE:2464362 /FEA=mRNA /CNT=25 /TID=Hs.75811.3 /TIER=Stack /STK=20 /UG=Hs.75811 /LL=427 /UG_GENE=ASAH /UG_TITLE=N-acylsphingosine amidohydrolase (acid ceramidase)	AI934569	N-acylsphingosine amidohydrolase (acid ceramidase) 1	ASAH1	EC:3.5.1.23
202728_s_at	0.676752	7.30737	6.07614	5.67766e-06	0.000425242	3.98767	gb:AI986120 /DB_XREF=gi:5813397 /DB_XREF=wr80e09.x1 /CLONE=IMAGE:2494024 /FEA=FLmRNA /CNT=185 /TID=Hs.241257.0 /TIER=Stack /STK=18 /UG=Hs.241257 /LL=4052 /UG_GENE=LTBP1 /UG_TITLE=latent transforming growth factor beta binding protein 1 /FL=gb:M34057.1 gb:NM_000627.1	AI986120	latent transforming growth factor beta binding protein 1	LTBP1	---
225573_at	0.676737	6.72067	4.03036	0.000635942	0.0171281	-0.676873	gb:AL518293 /DB_XREF=gi:12781786 /DB_XREF=AL518293 /CLONE=CS0DA009YF22 (3 prime) /FEA=mRNA /CNT=85 /TID=Hs.23100.0 /TIER=Stack /STK=43 /UG=Hs.23100 /UG_TITLE=Homo sapiens cDNA FLJ12592 fis, clone NT2RM4001316, weakly similar to ACYL-COA DEHYDROGENASE, MEDIUM-CHAIN SPECIFIC PRECURSOR (EC 1.3.99.3)	AL518293	acyl-CoA dehydrogenase family, member 11 /// NPHP3-ACAD11 readthrough (NMD candidate)	ACAD11 /// NPHP3-ACAD11	---
230053_at	0.676564	5.90328	6.62375	1.72373e-06	0.000158792	5.17213	gb:N36762 /DB_XREF=gi:1157904 /DB_XREF=yy34a08.s1 /CLONE=IMAGE:273110 /FEA=EST /CNT=12 /TID=Hs.44811.0 /TIER=Stack /STK=11 /UG=Hs.44811 /UG_TITLE=ESTs	N36762	---	---	---
235518_at	0.676466	5.52973	4.88387	8.56095e-05	0.00367114	1.2965	gb:AI741439 /DB_XREF=gi:5109727 /DB_XREF=wg27g01.x1 /CLONE=IMAGE:2366352 /FEA=EST /CNT=11 /TID=Hs.144465.0 /TIER=ConsEnd /STK=0 /UG=Hs.144465 /UG_TITLE=ESTs	AI741439	solute carrier family 8 (sodium/calcium exchanger), member 1	SLC8A1	---
206235_at	0.675801	7.97821	5.48002	2.16543e-05	0.00124889	2.65828	gb:NM_002312.1 /DB_XREF=gi:4504996 /GEN=LIG4 /FEA=FLmRNA /CNT=15 /TID=Hs.166091.0 /TIER=FL /STK=0 /UG=Hs.166091 /LL=3981 /DEF=Homo sapiens ligase IV, DNA, ATP-dependent (LIG4), mRNA. /PROD=DNA ligase IV /FL=gb:NM_002312.1	NM_002312	ligase IV, DNA, ATP-dependent	LIG4	EC:6.5.1.1
227344_at	0.67533	8.30602	10.4445	1.25206e-09	4.53353e-07	12.2937	gb:AI439886 /DB_XREF=gi:4307294 /DB_XREF=ti57e09.x1 /CLONE=IMAGE:2134600 /FEA=EST /CNT=36 /TID=Hs.121587.0 /TIER=Stack /STK=9 /UG=Hs.121587 /UG_TITLE=ESTs	AI439886	IKAROS family zinc finger 1	IKZF1	---
212886_at	0.674787	6.62629	7.46351	2.99027e-07	3.92454e-05	6.91085	gb:AL080169.1 /DB_XREF=gi:5262637 /GEN=DKFZp434C171 /FEA=mRNA /CNT=84 /TID=Hs.209100.0 /TIER=Stack /STK=10 /UG=Hs.209100 /LL=26112 /DEF=Homo sapiens mRNA; cDNA DKFZp434C171 (from clone DKFZp434C171); partial cds. /PROD=hypothetical protein	AL080169	coiled-coil domain containing 69	CCDC69	---
227349_at	0.6726	6.17395	2.59822	0.0170388	0.168213	-3.82866	gb:AI807356 /DB_XREF=gi:5393922 /DB_XREF=wf47c03.x1 /CLONE=IMAGE:2358724 /FEA=mRNA /CNT=38 /TID=Hs.127797.0 /TIER=Stack /STK=11 /UG=Hs.127797 /UG_TITLE=Homo sapiens cDNA FLJ11381 fis, clone HEMBA1000501	AI807356	helicase, lymphoid-specific	HELLS	---
1570165_at	0.6713	6.44071	2.75113	0.0121856	0.138423	-3.51591	gb:BC027983.1 /DB_XREF=gi:20381407 /TID=Hs2.382708.1 /CNT=2 /FEA=mRNA /TIER=ConsEnd /STK=0 /UG=Hs.382708 /UG_TITLE=Homo sapiens, similar to unnamed protein product, clone IMAGE:3895112, mRNA /DEF=Homo sapiens, similar to unnamed protein product, clone IMAGE:3895112, mRNA.	BC027983	---	---	---
203485_at	0.670774	3.74427	3.41389	0.00269892	0.0500215	-2.08121	gb:NM_021136.1 /DB_XREF=gi:10863934 /GEN=RTN1 /FEA=FLmRNA /CNT=183 /TID=Hs.99947.0 /TIER=FL+Stack /STK=47 /UG=Hs.99947 /LL=6252 /DEF=Homo sapiens reticulon 1 (RTN1), mRNA. /PROD=reticulon 1 /FL=gb:L10333.1 gb:L10334.1 gb:NM_021136.1	NM_021136	reticulon 1	RTN1	---
238303_at	0.670253	9.23777	5.49897	2.07398e-05	0.00121668	2.7011	gb:AW070371 /DB_XREF=gi:6025369 /DB_XREF=xa10h05.x1 /CLONE=IMAGE:2567961 /FEA=EST /CNT=5 /TID=Hs.126390.0 /TIER=ConsEnd /STK=5 /UG=Hs.126390 /UG_TITLE=ESTs	AW070371	---	---	---
203140_at	0.669505	9.51788	5.09293	5.2682e-05	0.00249817	1.77693	gb:NM_001706.1 /DB_XREF=gi:4502382 /GEN=BCL6 /FEA=FLmRNA /CNT=123 /TID=Hs.155024.0 /TIER=FL+Stack /STK=54 /UG=Hs.155024 /LL=604 /DEF=Homo sapiens B-cell CLLlymphoma 6 (zinc finger protein 51) (BCL6), mRNA. /PROD=B-cell CLLlymphoma 6 (zinc finger protein 51) /FL=gb:U00115.1 gb:NM_001706.1	NM_001706	B-cell CLL/lymphoma 6	BCL6	---
218203_at	0.669443	10.3804	7.7857	1.5658e-07	2.32637e-05	7.55179	gb:NM_013338.2 /DB_XREF=gi:9665250 /GEN=ALG5 /FEA=FLmRNA /CNT=128 /TID=Hs.227933.0 /TIER=FL+Stack /STK=49 /UG=Hs.227933 /LL=29880 /DEF=Homo sapiens Alg5, S. cerevisiae, homolog of (ALG5), mRNA. /PROD=dolichyl phosphate glucosyltransferase /FL=gb:AF102850.1 gb:NM_013338.2 gb:AF161498.1 gb:AF183413.1	NM_013338	ALG5, dolichyl-phosphate beta-glucosyltransferase	ALG5	EC:2.4.1.117
1557113_at	0.667323	7.30527	7.2165	4.95707e-07	5.84111e-05	6.40957	gb:AK095276.1 /DB_XREF=gi:21754501 /TID=Hs2.46519.1 /CNT=10 /FEA=mRNA /TIER=ConsEnd /STK=1 /UG=Hs.46519 /UG_TITLE=Homo sapiens cDNA FLJ31396 fis, clone NT2NE1000156. /DEF=Homo sapiens cDNA FLJ37957 fis, clone CTONG2009529.	AK095276	uncharacterized LOC283588 /// ribosomal protein S6 kinase, 90kDa, polypeptide 5	LOC283588 /// RPS6KA5	EC:2.7.11.1
230493_at	0.666894	7.49674	2.52905	0.0197884	0.184002	-3.96725	gb:AW664964 /DB_XREF=gi:7457508 /DB_XREF=hi98e03.x1 /CLONE=IMAGE:2980348 /FEA=EST /CNT=13 /TID=Hs.128899.0 /TIER=Stack /STK=10 /UG=Hs.128899 /UG_TITLE=ESTs	AW664964	shisa family member 2	SHISA2	---
203680_at	0.666847	9.23254	7.49886	2.78347e-07	3.72955e-05	6.98189	gb:NM_002736.1 /DB_XREF=gi:4506064 /GEN=PRKAR2B /FEA=FLmRNA /CNT=96 /TID=Hs.77439.0 /TIER=FL+Stack /STK=8 /UG=Hs.77439 /LL=5577 /DEF=Homo sapiens protein kinase, cAMP-dependent, regulatory, type II, beta (PRKAR2B), mRNA. /PROD=protein kinase, cAMP-dependent, regulatory, typeII, beta /FL=gb:M31158.1 gb:NM_002736.1	NM_002736	protein kinase, cAMP-dependent, regulatory, type II, beta	PRKAR2B	EC:2.7.11.1
232622_at	0.666272	5.43866	8.92029	1.79009e-08	4.16481e-06	9.69236	gb:AK023865.1 /DB_XREF=gi:10435932 /FEA=mRNA /CNT=6 /TID=Hs.186104.0 /TIER=ConsEnd /STK=0 /UG=Hs.186104 /UG_TITLE=Homo sapiens cDNA FLJ13803 fis, clone THYRO1000187 /DEF=Homo sapiens cDNA FLJ13803 fis, clone THYRO1000187.	AK023865	---	---	---
1563364_at	0.665399	3.68654	2.612	0.0165359	0.165072	-3.80083	gb:BC008462.1 /DB_XREF=gi:14250104 /TID=Hs2.383210.1 /CNT=2 /FEA=mRNA /TIER=ConsEnd /STK=0 /UG=Hs.383210 /UG_TITLE=Homo sapiens, clone IMAGE:4272847, mRNA /DEF=Homo sapiens, clone IMAGE:4272847, mRNA.	BC008462	---	---	---
1564776_at	0.664742	4.3596	4.29912	0.00033747	0.0106224	-0.0557299	gb:AF211977.1 /DB_XREF=gi:9885307 /TID=Hs2.404144.1 /CNT=1 /FEA=mRNA /TIER=ConsEnd /STK=0 /LL=94057 /UG_GENE=LENG10 /UG=Hs.404144 /UG_TITLE=leukocyte receptor cluster (LRC) member 10 /DEF=Homo sapiens LENG10 mRNA, partial sequence.	AF211977	---	---	---
215621_s_at	0.659502	6.23243	4.97287	6.95947e-05	0.00312962	1.50134	gb:BG340670 /DB_XREF=gi:13147108 /DB_XREF=602462250F1 /CLONE=IMAGE:4574941 /FEA=mRNA /CNT=6 /TID=Hs.301365.1 /TIER=ConsEnd /STK=0 /UG=Hs.301365 /UG_TITLE=Human rearranged immunoglobulin heavy chain mRNA, partial cds	BG340670	immunoglobulin heavy constant delta	IGHD	---
1556462_a_at	0.659388	5.01866	4.51962	0.000200831	0.00708872	0.454874	gb:BE675108 /DB_XREF=gi:10035649 /DB_XREF=7f02f08.x1 /CLONE=IMAGE:3293511 /TID=Hs2.133319.1 /CNT=5 /FEA=mRNA /TIER=ConsEnd /STK=3 /UG=Hs.133319 /UG_TITLE=Homo sapiens Alu repeat mRNA sequence	BE675108	---	---	---
216682_s_at	0.659161	7.19838	10.7856	7.16159e-10	2.83739e-07	12.8356	gb:AK021457.1 /DB_XREF=gi:10432649 /FEA=mRNA /CNT=1 /TID=Hs.306595.0 /TIER=ConsEnd /STK=0 /UG=Hs.306595 /UG_TITLE=Homo sapiens cDNA FLJ11395 fis, clone HEMBA1000594 /DEF=Homo sapiens cDNA FLJ11395 fis, clone HEMBA1000594.	AK021457	SPT20 homolog, SAGA complex component	SUPT20H	---
241012_at	0.658541	6.93096	4.15011	0.000479502	0.0137838	-0.400413	gb:AA707880 /DB_XREF=gi:2717798 /DB_XREF=zh25h07.s1 /CLONE=IMAGE:413149 /FEA=EST /CNT=6 /TID=Hs.120055.0 /TIER=ConsEnd /STK=4 /UG=Hs.120055 /UG_TITLE=ESTs, Moderately similar to S26268 T-cell receptor beta chain V region 7.3 (H.sapiens)	AA707880	---	---	---
201236_s_at	0.658265	8.19963	3.72487	0.00130512	0.0292689	-1.37792	gb:NM_006763.1 /DB_XREF=gi:5802987 /GEN=BTG2 /FEA=FLmRNA /CNT=321 /TID=Hs.75462.0 /TIER=FL+Stack /STK=106 /UG=Hs.75462 /LL=7832 /DEF=Homo sapiens BTG family, member 2 (BTG2), mRNA. /PROD=BTG family, member 2 /FL=gb:U72649.1 gb:NM_006763.1	NM_006763	BTG family, member 2	BTG2	---
222556_at	0.656745	6.72049	6.1069	5.30473e-06	0.000402624	4.05518	gb:AF102850.1 /DB_XREF=gi:5281120 /GEN=ALG5 /FEA=FLmRNA /CNT=128 /TID=Hs.227933.0 /TIER=ConsEnd /STK=0 /UG=Hs.227933 /LL=29880 /DEF=Homo sapiens dolichyl-phosphate beta-glucosyltransferase (ALG5) mRNA, complete cds. /PROD=dolichyl-phosphate beta-glucosyltransferase /FL=gb:AF102850.1 gb:NM_013338.2 gb:AF161498.1 gb:AF183413.1	AF102850	ALG5, dolichyl-phosphate beta-glucosyltransferase	ALG5	EC:2.4.1.117
204490_s_at	0.655718	8.52957	9.36795	7.96157e-09	2.14433e-06	10.488	gb:M24915.1 /DB_XREF=gi:180196 /FEA=FLmRNA /CNT=56 /TID=Hs.169610.0 /TIER=FL /STK=5 /UG=Hs.169610 /LL=960 /UG_GENE=CD44 /UG_TITLE=CD44 antigen (homing function and Indian blood group system) /DEF=Human CDw44 antigen, complete cds. /FL=gb:U40373.1 gb:NM_000610.1 gb:M59040.1 gb:M24915.1	M24915	CD44 molecule (Indian blood group)	CD44	---
202341_s_at	0.6552	5.75733	7.54591	2.5309e-07	3.45775e-05	7.07617	gb:AA149745 /DB_XREF=gi:1720818 /DB_XREF=zo02h04.s1 /CLONE=IMAGE:566551 /FEA=FLmRNA /CNT=143 /TID=Hs.12372.0 /TIER=Stack /STK=18 /UG=Hs.12372 /LL=23321 /UG_GENE=KIAA0517 /UG_TITLE=tripartite motif protein TRIM2 /FL=gb:AF220018.1 gb:NM_015271.1	AA149745	tripartite motif containing 2	TRIM2	---
210916_s_at	0.654911	8.35857	7.12558	5.98298e-07	6.74473e-05	6.22291	gb:AF098641.1 /DB_XREF=gi:3832517 /GEN=CD44 /FEA=FLmRNA /CNT=2 /TID=Hs.306278.0 /TIER=FL /STK=0 /UG=Hs.306278 /DEF=Homo sapiens CD44 isoform RC (CD44) mRNA, complete cds. /PROD=CD44 isoform RC /FL=gb:AF098641.1	AF098641	CD44 molecule (Indian blood group)	CD44	---
205195_at	0.654248	6.52488	2.99674	0.0070322	0.0963803	-2.99739	gb:NM_001283.1 /DB_XREF=gi:4557470 /GEN=AP1S1 /FEA=FLmRNA /CNT=47 /TID=Hs.57600.0 /TIER=FL /STK=0 /UG=Hs.57600 /LL=1174 /DEF=Homo sapiens adaptor-related protein complex 1, sigma 1 subunit (AP1S1), mRNA. /PROD=adaptor-related protein complex 1, sigma 1subunit /FL=gb:AB015319.1 gb:NM_001283.1	NM_001283	adaptor-related protein complex 1 sigma 1 subunit	AP1S1	---
224577_at	0.653833	9.53222	5.09675	5.22184e-05	0.00248264	1.78568	gb:AB033007.1 /DB_XREF=gi:6330242 /GEN=KIAA1181 /FEA=mRNA /CNT=340 /TID=Hs.180428.1 /TIER=Stack /STK=16 /UG=Hs.180428 /LL=57222 /DEF=Homo sapiens mRNA for KIAA1181 protein, partial cds. /PROD=KIAA1181 protein	AB033007	endoplasmic reticulum-golgi intermediate compartment 1	ERGIC1	---
229254_at	0.653806	3.87958	4.28023	0.000352831	0.0109608	-0.0994526	gb:BE550027 /DB_XREF=gi:9791719 /DB_XREF=7b44g08.x1 /CLONE=IMAGE:3231134 /FEA=mRNA /CNT=15 /TID=Hs.25910.0 /TIER=Stack /STK=10 /UG=Hs.25910 /UG_TITLE=Homo sapiens mRNA; cDNA DKFZp564C1416 (from clone DKFZp564C1416)	BE550027	major facilitator superfamily domain containing 4	MFSD4	---
232030_at	0.651985	5.62952	7.29099	4.25253e-07	5.21317e-05	6.56165	gb:AK023817.1 /DB_XREF=gi:10435866 /FEA=mRNA /CNT=13 /TID=Hs.288604.1 /TIER=ConsEnd /STK=2 /UG=Hs.288604 /LL=57724 /UG_GENE=KIAA1632 /UG_TITLE=KIAA1632 protein /DEF=Homo sapiens cDNA FLJ13755 fis, clone PLACE3000363.	AK023817	ectopic P-granules autophagy protein 5 homolog (C. elegans)	EPG5	---
238621_at	0.65144	6.56732	5.75971	1.14976e-05	0.000761623	3.28673	gb:R67695 /DB_XREF=gi:840333 /DB_XREF=yi24e05.r1 /CLONE=IMAGE:140192 /FEA=EST /CNT=12 /TID=Hs.60975.0 /TIER=ConsEnd /STK=0 /UG=Hs.60975 /UG_TITLE=ESTs	R67695	formin 1	FMN1	---
214130_s_at	0.651277	5.48294	5.22754	3.86111e-05	0.00195288	2.08476	gb:AI821791 /DB_XREF=gi:5440870 /DB_XREF=np33h04.x5 /CLONE=IMAGE:1118167 /FEA=EST /CNT=18 /TID=Hs.129928.2 /TIER=Stack /STK=8 /UG=Hs.129928 /LL=9659 /UG_GENE=KIAA0477 /UG_TITLE=KIAA0477 gene product	AI821791	phosphodiesterase 4D interacting protein	PDE4DIP	---
236966_at	0.650792	6.96592	7.44134	3.12796e-07	4.05264e-05	6.86622	gb:BF942281 /DB_XREF=gi:12359601 /DB_XREF=nae90f06.x1 /CLONE=IMAGE:4119299 /FEA=EST /CNT=8 /TID=Hs.302807.0 /TIER=ConsEnd /STK=6 /UG=Hs.302807 /UG_TITLE=ESTs	BF942281	armadillo repeat containing 8	ARMC8	---
213839_at	0.649805	5.36713	2.79892	0.0109606	0.128787	-3.4165	gb:AW028110 /DB_XREF=gi:5886866 /DB_XREF=wv26a10.x1 /CLONE=IMAGE:2530650 /FEA=mRNA /CNT=25 /TID=Hs.301478.0 /TIER=Stack /STK=12 /UG=Hs.301478 /LL=57237 /UG_GENE=KIAA0500 /UG_TITLE=KIAA0500 protein	AW028110	calmin (calponin-like, transmembrane)	CLMN	---
242406_at	0.648683	6.65393	4.97479	6.92857e-05	0.00312557	1.50575	gb:AI870547 /DB_XREF=gi:5544515 /DB_XREF=wl47a04.x1 /CLONE=IMAGE:2428014 /FEA=EST /CNT=5 /TID=Hs.163242.0 /TIER=ConsEnd /STK=1 /UG=Hs.163242 /UG_TITLE=ESTs	AI870547	---	---	---
242857_at	0.647647	5.83993	1.84079	0.0802728	0.394332	-5.22341	gb:AA748613 /DB_XREF=gi:2788571 /DB_XREF=ny06b04.s1 /CLONE=IMAGE:1270927 /FEA=EST /CNT=6 /TID=Hs.311977.0 /TIER=ConsEnd /STK=1 /UG=Hs.311977 /UG_TITLE=ESTs	AA748613	FERM, ARH/RhoGEF and pleckstrin domain protein 2	FARP2	---
225144_at	0.64624	8.81058	9.36956	7.93871e-09	2.14433e-06	10.4908	gb:AI457436 /DB_XREF=gi:4310305 /DB_XREF=tl73e06.x1 /CLONE=IMAGE:2152738 /FEA=EST /CNT=112 /TID=Hs.28959.0 /TIER=Stack /STK=10 /UG=Hs.28959 /UG_TITLE=ESTs	AI457436	bone morphogenetic protein receptor type II	BMPR2	EC:2.7.11.30
215259_s_at	0.645059	4.9107	4.31045	0.000328573	0.0104264	-0.0294829	gb:AC005525 /DB_XREF=gi:3451333 /FEA=DNA_2 /CNT=6 /TID=Hs.129064.1 /TIER=ConsEnd /STK=0 /UG=Hs.129064 /UG_TITLE=Homo sapiens chromosome 19, cosmid F22162 /DEF=Homo sapiens chromosome 19, cosmid F22162	AC005525	cell adhesion molecule 4	CADM4	---
235538_at	0.644688	3.9141	4.52916	0.000196381	0.00695861	0.47695	gb:T96989 /DB_XREF=gi:735613 /DB_XREF=ye41c01.s1 /CLONE=IMAGE:120288 /FEA=EST /CNT=12 /TID=Hs.17962.0 /TIER=ConsEnd /STK=7 /UG=Hs.17962 /UG_TITLE=ESTs	T96989	---	---	---
231873_at	0.644655	7.54951	9.15255	1.17208e-08	2.91288e-06	10.1085	gb:AL046696 /DB_XREF=gi:5434759 /DB_XREF=DKFZp434C099_r1 /CLONE=DKFZp434C099 /FEA=mRNA /CNT=32 /TID=Hs.315284.0 /TIER=ConsEnd /STK=2 /UG=Hs.315284 /UG_TITLE=Homo sapiens cDNA FLJ13364 fis, clone PLACE1000292	AL046696	bone morphogenetic protein receptor type II	BMPR2	EC:2.7.11.30
220276_at	0.644067	2.84135	4.63583	0.000152883	0.00571741	0.723798	gb:NM_024730.1 /DB_XREF=gi:13376045 /GEN=FLJ22655 /FEA=FLmRNA /CNT=14 /TID=Hs.115497.0 /TIER=FL /STK=0 /UG=Hs.115497 /LL=79785 /DEF=Homo sapiens hypothetical protein FLJ22655 (FLJ22655), mRNA. /PROD=hypothetical protein FLJ22655 /FL=gb:NM_024730.1	NM_024730	RERG/RAS-like	RERGL	---
201418_s_at	0.642132	10.4221	6.70249	1.45681e-06	0.000138676	5.33927	gb:NM_003107.1 /DB_XREF=gi:4507162 /GEN=SOX4 /FEA=FLmRNA /CNT=369 /TID=Hs.83484.0 /TIER=FL+Stack /STK=37 /UG=Hs.83484 /LL=6659 /DEF=Homo sapiens SRY (sex determining region Y)-box 4 (SOX4), mRNA. /PROD=SRY (sex determining region Y)-box 4 /FL=gb:NM_003107.1	NM_003107	SRY box 4	SOX4	---
239393_at	0.641548	7.47067	5.31606	3.15032e-05	0.00167065	2.28644	gb:AW510927 /DB_XREF=gi:7149005 /DB_XREF=hd41d06.x1 /CLONE=IMAGE:2912075 /FEA=EST /CNT=7 /TID=Hs.125243.0 /TIER=ConsEnd /STK=0 /UG=Hs.125243 /UG_TITLE=ESTs	AW510927	---	---	---
206310_at	0.640987	7.30491	4.13292	0.000499342	0.0142121	-0.440144	gb:NM_021114.1 /DB_XREF=gi:10863910 /GEN=SPINK2 /FEA=FLmRNA /CNT=33 /TID=Hs.98243.0 /TIER=FL+Stack /STK=16 /UG=Hs.98243 /LL=6691 /DEF=Homo sapiens serine protease inhibitor, Kazal type, 2 (acrosin-trypsin inhibitor) (SPINK2), mRNA. /PROD=serine protease inhibitor, Kazal type, 2(acrosin-trypsin inhibitor) /FL=gb:NM_021114.1	NM_021114	serine peptidase inhibitor, Kazal type 2 (acrosin-trypsin inhibitor)	SPINK2	---
231055_at	0.640447	5.33112	3.33203	0.00326298	0.057089	-2.26387	gb:BF432941 /DB_XREF=gi:11445104 /DB_XREF=7n28g07.x1 /CLONE=IMAGE:3566028 /FEA=EST /CNT=13 /TID=Hs.263462.0 /TIER=Stack /STK=10 /UG=Hs.263462 /UG_TITLE=ESTs	BF432941	---	---	---
204684_at	0.639566	5.54581	4.86738	8.89639e-05	0.00377355	1.2585	gb:NM_002522.1 /DB_XREF=gi:4505442 /GEN=NPTX1 /FEA=FLmRNA /CNT=89 /TID=Hs.84154.0 /TIER=FL+Stack /STK=15 /UG=Hs.84154 /LL=4884 /DEF=Homo sapiens neuronal pentraxin I (NPTX1), mRNA. /PROD=neuronal pentraxin I precursor /FL=gb:NM_002522.1 gb:U61849.1	NM_002522	neuronal pentraxin I	NPTX1	---
239081_at	0.639238	6.69003	3.03423	0.00645937	0.0909518	-2.91671	gb:AA876371 /DB_XREF=gi:2985448 /DB_XREF=oj24d05.s1 /CLONE=IMAGE:1493097 /FEA=EST /CNT=6 /TID=Hs.97454.0 /TIER=ConsEnd /STK=4 /UG=Hs.97454 /UG_TITLE=ESTs	AA876371	---	---	---
201460_at	0.639176	9.05625	10.8387	6.57332e-10	2.68206e-07	12.9186	gb:AI141802 /DB_XREF=gi:3649259 /DB_XREF=qa56e05.s1 /CLONE=IMAGE:1690784 /FEA=FLmRNA /CNT=243 /TID=Hs.75074.0 /TIER=Stack /STK=133 /UG=Hs.75074 /LL=9261 /UG_GENE=MAPKAPK2 /UG_TITLE=mitogen-activated protein kinase-activated protein kinase 2 /FL=gb:U12779.1 gb:NM_004759.1	AI141802	mitogen-activated protein kinase-activated protein kinase 2	MAPKAPK2	EC:2.7.11.1
1563186_at	0.638964	4.95115	5.38243	2.70588e-05	0.00147354	2.43725	gb:BC041051.1 /DB_XREF=gi:26996729 /TID=Hs2.434412.1 /CNT=2 /FEA=mRNA /TIER=ConsEnd /STK=0 /UG=Hs.434412 /UG_TITLE=Homo sapiens, clone IMAGE:5425697, mRNA /DEF=Homo sapiens, clone IMAGE:5425697, mRNA.	BC041051	---	---	---
211685_s_at	0.638417	4.60823	5.24422	3.71573e-05	0.00190401	2.1228	gb:AF251061.1 /DB_XREF=gi:13625183 /FEA=FLmRNA /CNT=1 /TID=HsAffx.900531.840 /TIER=FL /STK=0 /DEF=Homo sapiens neurocalcin mRNA, complete cds. /PROD=neurocalcin /FL=gb:AF251061.1	AF251061	neurocalcin delta	NCALD	---
213039_at	0.634743	10.3674	11.4171	2.63099e-10	1.31972e-07	13.8024	gb:AB011093.1 /DB_XREF=gi:3043565 /GEN=KIAA0521 /FEA=mRNA /CNT=66 /TID=Hs.6150.0 /TIER=Stack /STK=25 /UG=Hs.6150 /LL=23370 /DEF=Homo sapiens mRNA for KIAA0521 protein, partial cds. /PROD=KIAA0521 protein	AB011093	Rho/Rac guanine nucleotide exchange factor 18	ARHGEF18	---
202290_at	0.63449	8.19582	2.04518	0.0539776	0.322707	-4.87666	gb:NM_014891.1 /DB_XREF=gi:7657440 /GEN=HASPP28 /FEA=FLmRNA /CNT=179 /TID=Hs.278426.0 /TIER=FL /STK=0 /UG=Hs.278426 /LL=11333 /DEF=Homo sapiens PDGF associated protein (HASPP28), mRNA. /PROD=PDGF associated protein /FL=gb:BC000684.1 gb:NM_014891.1 gb:U41745.1	NM_014891	PDGFA associated protein 1	PDAP1	---
209602_s_at	0.633898	9.86459	7.28791	4.27952e-07	5.22282e-05	6.55537	gb:AI796169 /DB_XREF=gi:5361632 /DB_XREF=wh43d10.x1 /CLONE=IMAGE:2383507 /FEA=FLmRNA /CNT=105 /TID=Hs.169946.0 /TIER=Stack /STK=13 /UG=Hs.169946 /LL=2625 /UG_GENE=GATA3 /UG_TITLE=GATA-binding protein 3 /FL=gb:NM_002051.1 gb:M69106.1 gb:BC003070.1	AI796169	GATA binding protein 3	GATA3	---
212848_s_at	0.633795	6.0495	4.87034	8.83509e-05	0.00375337	1.26533	gb:BG036668 /DB_XREF=gi:12432092 /DB_XREF=602326882F1 /CLONE=IMAGE:4428237 /FEA=EST /CNT=91 /TID=Hs.18075.0 /TIER=Stack /STK=61 /UG=Hs.18075 /LL=23733 /UG_GENE=C9ORF3 /UG_TITLE=chromosome 9 open reading frame 3	BG036668	chromosome 9 open reading frame 3	C9orf3	---
228758_at	0.633551	6.14786	3.94106	0.000784906	0.0202237	-0.882544	gb:AW264036 /DB_XREF=gi:6640852 /DB_XREF=xq82g12.x1 /CLONE=IMAGE:2757190 /FEA=EST /CNT=17 /TID=Hs.63920.0 /TIER=Stack /STK=14 /UG=Hs.63920 /UG_TITLE=ESTs	AW264036	B-cell CLL/lymphoma 6	BCL6	---
203097_s_at	0.63111	10.4214	4.32451	0.000317869	0.0101992	0.00306087	gb:NM_014247.1 /DB_XREF=gi:7657260 /GEN=PDZ-GEF1 /FEA=FLmRNA /CNT=142 /TID=Hs.154545.0 /TIER=FL+Stack /STK=31 /UG=Hs.154545 /LL=9693 /DEF=Homo sapiens PDZ domain containing guanine nucleotide exchange factor(GEF)1 (PDZ-GEF1), mRNA. /PROD=PDZ domain containing guanine nucleotideexchange factor(GEF)1 /FL=gb:AB002311.1 gb:NM_014247.1	NM_014247	Rap guanine nucleotide exchange factor 2	RAPGEF2	---
236908_at	0.630267	5.78117	4.17855	0.000448399	0.0130659	-0.33467	gb:BE550429 /DB_XREF=gi:9792121 /DB_XREF=7a25b09.x1 /CLONE=IMAGE:3219737 /FEA=EST /CNT=7 /TID=Hs.143905.0 /TIER=ConsEnd /STK=7 /UG=Hs.143905 /UG_TITLE=ESTs	BE550429	---	---	---
1556329_a_at	0.630256	5.86892	3.80029	0.0010932	0.0256858	-1.20557	gb:BC042378.1 /DB_XREF=gi:27503462 /TID=Hs2.253690.1 /CNT=9 /FEA=mRNA /TIER=ConsEnd /STK=3 /UG=Hs.253690 /UG_TITLE=Homo sapiens, clone IMAGE:5277693, mRNA /DEF=Homo sapiens, clone IMAGE:5277693, mRNA.	BC042378	protocadherin 10	PCDH10	---
224148_at	0.629941	6.36375	4.43879	0.000242875	0.0082582	0.267702	gb:AF116653.1 /DB_XREF=gi:7959804 /FEA=FLmRNA /CNT=3 /TID=Hs.34192.0 /TIER=FL /STK=0 /UG=Hs.34192 /LL=55458 /UG_GENE=PRO0823 /DEF=Homo sapiens PRO0823 mRNA, complete cds. /PROD=PRO0823 /FL=gb:AF116653.1	AF116653	FYN binding protein	FYB	---
208072_s_at	0.628793	9.85617	10.8467	6.48838e-10	2.66731e-07	12.9312	gb:NM_003648.1 /DB_XREF=gi:4503310 /GEN=DGKD /FEA=FLmRNA /CNT=2 /TID=Hs.115907.0 /TIER=FL /STK=0 /UG=Hs.115907 /LL=8527 /DEF=Homo sapiens diacylglycerol kinase, delta (130kD) (DGKD), mRNA. /PROD=diacylglycerol kinase, delta (130kD) /FL=gb:NM_003648.1 gb:D73409.1	NM_003648	diacylglycerol kinase, delta 130kDa	DGKD	EC:2.7.1.107
221260_s_at	0.62825	8.83235	4.29143	0.000343634	0.01073	-0.0735104	gb:NM_030809.1 /DB_XREF=gi:13540601 /GEN=C12orf2 /FEA=FLmRNA /CNT=1 /TID=HsAffx.900079.81 /TIER=FL /STK=0 /DEF=Homo sapiens chromosome 12 open reading frame 2 (C12orf2), mRNA. /PROD=chromosome 12 open reading frame 2 /FL=gb:NM_030809.1	NM_030809	cysteine-serine-rich nuclear protein 2	CSRNP2	---
242022_at	0.627612	5.94714	5.5627	1.79427e-05	0.00109245	2.84487	gb:BF883581 /DB_XREF=gi:12273707 /DB_XREF=QV1-ET0180-111200-563-e07 /FEA=EST /CNT=5 /TID=Hs.106200.0 /TIER=ConsEnd /STK=0 /UG=Hs.106200 /UG_TITLE=ESTs, Moderately similar to ALU4_HUMAN ALU SUBFAMILY SB2 SEQUENCE CONTAMINATION WARNING ENTRY (H.sapiens)	BF883581	---	---	---
226548_at	0.627225	6.84881	8.41644	4.59314e-08	8.81157e-06	8.76402	gb:AI935915 /DB_XREF=gi:5674785 /DB_XREF=wo07g11.x1 /CLONE=IMAGE:2454692 /FEA=mRNA /CNT=53 /TID=Hs.97837.0 /TIER=Stack /STK=9 /UG=Hs.97837 /UG_TITLE=Homo sapiens mRNA; cDNA DKFZp547J047 (from clone DKFZp547J047)	AI935915	SH3 domain binding kinase 1	SBK1	EC:2.7.11.1
226925_at	0.627165	9.17738	4.05964	0.000593516	0.0162822	-0.609327	gb:AW069729 /DB_XREF=gi:6024727 /DB_XREF=cr51d05.x1 /CLONE=HBMSC_cr51d05 /FEA=mRNA /CNT=35 /TID=Hs.37443.0 /TIER=Stack /STK=17 /UG=Hs.37443 /UG_TITLE=Homo sapiens mRNA; cDNA DKFZp434B2119 (from clone DKFZp434B2119); partial cds	AW069729	2-phosphoxylose phosphatase 1	PXYLP1	EC:3.1.3.2
203243_s_at	0.626653	7.97344	5.00101	6.51918e-05	0.0029703	1.56601	gb:NM_006457.1 /DB_XREF=gi:5453713 /GEN=LIM /FEA=FLmRNA /CNT=116 /TID=Hs.154103.0 /TIER=FL+Stack /STK=9 /UG=Hs.154103 /LL=10611 /DEF=Homo sapiens LIM protein (similar to rat protein kinase C-binding enigma) (LIM), mRNA. /PROD=LIM protein (similar to rat protein kinaseC-binding enigma) /FL=gb:NM_006457.1 gb:AF061258.1	NM_006457	PDZ and LIM domain 5	PDLIM5	---
225288_at	0.626316	7.71252	5.39865	2.60733e-05	0.0014356	2.47405	gb:AI949136 /DB_XREF=gi:5741446 /DB_XREF=wq08a05.x1 /CLONE=IMAGE:2470640 /FEA=mRNA /CNT=129 /TID=Hs.284394.1 /TIER=Stack /STK=36 /UG=Hs.284394 /LL=718 /UG_GENE=C3 /UG_TITLE=complement component 3	AI949136	collagen, type XXVII, alpha 1	COL27A1	---
1559037_a_at	0.626276	4.93053	7.54452	2.53797e-07	3.45775e-05	7.0734	gb:AL041381 /DB_XREF=gi:5420732 /DB_XREF=DKFZp434B1817_s1 /CLONE=DKFZp434B1817 /TID=Hs2.182210.1 /CNT=8 /FEA=mRNA /TIER=ConsEnd /STK=0 /UG=Hs.182210 /UG_TITLE=Homo sapiens cDNA FLJ32512 fis, clone SMINT1000075.	AL041381	---	---	---
205285_s_at	0.625652	8.56367	3.9785	0.000718623	0.0189718	-0.796365	gb:AI633888 /DB_XREF=gi:4685218 /DB_XREF=tt04g01.x1 /CLONE=IMAGE:2239824 /FEA=FLmRNA /CNT=60 /TID=Hs.58435.0 /TIER=Stack /STK=13 /UG=Hs.58435 /LL=2533 /UG_GENE=FYB /UG_TITLE=FYN-binding protein (FYB-120130) /FL=gb:NM_001465.1 gb:AF001862.1 gb:U93049.1	AI633888	FYN binding protein	FYB	---
209360_s_at	0.625238	10.2678	11.3587	2.88108e-10	1.40646e-07	13.715	gb:D43968.1 /DB_XREF=gi:966996 /GEN=AML1 /FEA=FLmRNA /CNT=113 /TID=Hs.129914.5 /TIER=FL+Stack /STK=22 /UG=Hs.129914 /LL=861 /DEF=Human AML1 mRNA for AML1b protein (alternatively spliced product), complete cds. /PROD=AML1b protein /FL=gb:D43968.1 gb:L34598.1	D43968	uncharacterized LOC100506403 /// runt-related transcription factor 1	LOC100506403 /// RUNX1	---
209603_at	0.62513	8.88666	7.73584	1.7291e-07	2.50766e-05	7.45356	gb:AI796169 /DB_XREF=gi:5361632 /DB_XREF=wh43d10.x1 /CLONE=IMAGE:2383507 /FEA=FLmRNA /CNT=105 /TID=Hs.169946.0 /TIER=Stack /STK=13 /UG=Hs.169946 /LL=2625 /UG_GENE=GATA3 /UG_TITLE=GATA-binding protein 3 /FL=gb:NM_002051.1 gb:M69106.1 gb:BC003070.1	AI796169	GATA binding protein 3	GATA3	---
230175_s_at	0.624229	5.57725	4.13615	0.000495546	0.0141262	-0.432668	gb:AA805633 /DB_XREF=gi:2874383 /DB_XREF=oc19d03.s1 /CLONE=IMAGE:1341317 /FEA=EST /CNT=12 /TID=Hs.173374.0 /TIER=Stack /STK=8 /UG=Hs.173374 /UG_TITLE=Homo sapiens cDNA FLJ10500 fis, clone NT2RP2000369	AA805633	ST3 beta-galactoside alpha-2,3-sialyltransferase 6	ST3GAL6	EC:2.4.99.-
212822_at	0.621941	7.71308	7.338	3.86193e-07	4.83736e-05	6.65721	gb:AA121502 /DB_XREF=gi:1679116 /DB_XREF=zk88a11.s1 /CLONE=IMAGE:489884 /FEA=mRNA /CNT=96 /TID=Hs.10491.0 /TIER=Stack /STK=33 /UG=Hs.10491 /LL=57493 /UG_GENE=KIAA1237 /UG_TITLE=KIAA1237 protein	AA121502	heart development protein with EGF-like domains 1	HEG1	---
235404_at	0.621233	5.28548	6.53617	2.08042e-06	0.000184355	4.98527	gb:BF994345 /DB_XREF=gi:12400668 /DB_XREF=MR0-GN0176-031100-203-e05 /FEA=EST /CNT=16 /TID=Hs.144269.0 /TIER=ConsEnd /STK=0 /UG=Hs.144269 /UG_TITLE=ESTs	BF994345	AT rich interactive domain 5B (MRF1-like)	ARID5B	---
32541_at	0.620775	7.41693	9.10691	1.27313e-08	3.10751e-06	10.0273	Cluster Incl. S46622:calcineurin A catalytic subunit [human, testis, mRNA, 2134 nt] /cds=(286,1794) /gb=S46622 /gi=258000 /ug=Hs.75206 /len=2134	S46622	protein phosphatase 3, catalytic subunit, gamma isozyme	PPP3CC	EC:3.1.3.16
244876_at	0.620141	6.96208	3.60166	0.00174204	0.0361327	-1.65814	gb:BF112140 /DB_XREF=gi:10941830 /DB_XREF=7l40g11.x1 /CLONE=IMAGE:3524156 /FEA=EST /CNT=5 /TID=Hs.191950.0 /TIER=ConsEnd /STK=0 /UG=Hs.191950 /UG_TITLE=ESTs	BF112140	---	---	---
220941_s_at	0.619293	8.04381	6.77124	1.25864e-06	0.000123548	5.48451	gb:NM_017447.1 /DB_XREF=gi:8394546 /GEN=YG81 /FEA=FLmRNA /CNT=5 /TID=Hs.49391.0 /TIER=FL /STK=2 /UG=Hs.49391 /LL=54149 /DEF=Homo sapiens hypothetical protein LOC54149 (YG81), mRNA. /PROD=hypothetical protein LOC54149 /FL=gb:NM_017447.1	NM_017447	chromosome 21 open reading frame 91	C21orf91	---
237631_at	0.617944	3.47474	2.93336	0.00811378	0.105901	-3.13293	gb:AW204887 /DB_XREF=gi:6504359 /DB_XREF=UI-H-BI1-ael-d-04-0-UI.s1 /CLONE=IMAGE:2719543 /FEA=EST /CNT=5 /TID=Hs.195400.0 /TIER=ConsEnd /STK=5 /UG=Hs.195400 /UG_TITLE=ESTs	AW204887	---	---	---
223732_at	0.617065	6.63808	4.77961	0.000109189	0.004432	1.05606	gb:AF170911.1 /DB_XREF=gi:6692600 /GEN=SVCT1 /FEA=FLmRNA /CNT=29 /TID=Hs.136529.0 /TIER=FL /STK=1 /UG=Hs.136529 /LL=9963 /DEF=Homo sapiens sodium-dependent vitamin C transporter 1 (SVCT1) mRNA, complete cds. /PROD=sodium-dependent vitamin C transporter 1 /FL=gb:AF170911.1 gb:AF058317.1 gb:NM_005847.1 gb:AF098277.1	AF170911	solute carrier family 23 (ascorbic acid transporter), member 1	SLC23A1	---
235028_at	0.616571	6.52661	2.61406	0.0164619	0.164784	-3.79666	gb:BG288330 /DB_XREF=gi:13043058 /DB_XREF=602383666F1 /CLONE=IMAGE:4512712 /FEA=EST /CNT=21 /TID=Hs.173830.0 /TIER=ConsEnd /STK=0 /UG=Hs.173830 /UG_TITLE=ESTs, Weakly similar to ALU7_HUMAN ALU SUBFAMILY SQ SEQUENCE CONTAMINATION WARNING ENTRY (H.sapiens)	BG288330	---	---	---
242025_at	0.616044	3.96047	3.63558	0.00160904	0.0340337	-1.58116	gb:AA808231 /DB_XREF=gi:2877637 /DB_XREF=oc40g02.s1 /CLONE=IMAGE:1352210 /FEA=EST /CNT=5 /TID=Hs.291782.0 /TIER=ConsEnd /STK=2 /UG=Hs.291782 /UG_TITLE=ESTs, Weakly similar to ALU1_HUMAN ALU SUBFAMILY J SEQUENCE CONTAMINATION WARNING ENTRY (H.sapiens)	AA808231	---	---	---
210214_s_at	0.61581	6.17223	6.64284	1.65473e-06	0.00015449	5.21272	gb:U25110.1 /DB_XREF=gi:882390 /FEA=FLmRNA /CNT=14 /TID=Hs.53250.0 /TIER=FL /STK=0 /UG=Hs.53250 /LL=659 /UG_GENE=BMPR2 /DEF=Human bone morphogenic protein type II receptor mRNA, complete cds. /PROD=bone morphogenic protein type II receptor /FL=gb:U25110.1	U25110	bone morphogenetic protein receptor type II	BMPR2	EC:2.7.11.30
239597_at	0.615574	7.26976	5.42256	2.46868e-05	0.00138294	2.52825	gb:AA993566 /DB_XREF=gi:3180111 /DB_XREF=ot96g10.s1 /CLONE=IMAGE:1624674 /FEA=EST /CNT=4 /TID=Hs.159983.0 /TIER=ConsEnd /STK=4 /UG=Hs.159983 /UG_TITLE=ESTs	AA993566	---	---	---
213238_at	0.614714	5.6001	4.52114	0.000200118	0.00706913	0.458378	gb:AI478147 /DB_XREF=gi:4371373 /DB_XREF=tm34f06.x1 /CLONE=IMAGE:2160035 /FEA=mRNA /CNT=76 /TID=Hs.173540.0 /TIER=Stack /STK=36 /UG=Hs.173540 /LL=57205 /UG_GENE=ATP10D /UG_TITLE=ATPase, Class V, type 10D	AI478147	ATPase, class V, type 10D	ATP10D	EC:3.6.3.1
225293_at	0.614613	8.07614	7.22913	4.82956e-07	5.74035e-05	6.43542	gb:AK021957.1 /DB_XREF=gi:10433264 /FEA=mRNA /CNT=129 /TID=Hs.284394.1 /TIER=Stack /STK=24 /UG=Hs.284394 /LL=718 /UG_GENE=C3 /UG_TITLE=complement component 3 /DEF=Homo sapiens cDNA FLJ11895 fis, clone HEMBA1007301, weakly similar to COLLAGEN ALPHA 1(III) CHAIN.	AK021957	collagen, type XXVII, alpha 1	COL27A1	---
213674_x_at	0.614547	7.86614	4.13097	0.000501638	0.0142626	-0.44464	gb:AI858004 /DB_XREF=gi:5511620 /DB_XREF=wj69b09.x1 /CLONE=IMAGE:2408057 /FEA=EST /CNT=37 /TID=Hs.284277.0 /TIER=Stack /STK=13 /UG=Hs.284277 /UG_TITLE=Homo sapiens immunoglobulin mu chain antibody MO30 (IgM) mRNA, complete cds	AI858004	immunoglobulin heavy constant delta	IGHD	---
224482_s_at	0.614445	5.8785	2.65555	0.0150369	0.156301	-3.7124	gb:BC006240.1 /DB_XREF=gi:13623278 /FEA=FLmRNA /CNT=1 /TID=HsAffx.900940.231 /TIER=FL /STK=0 /DEF=Homo sapiens, clone MGC:11316, mRNA, complete cds. /PROD=Unknown (protein for MGC:11316) /FL=gb:BC006240.1	BC006240	RAB11 family interacting protein 4 (class II)	RAB11FIP4	---
226663_at	0.614189	9.07995	3.75789	0.00120773	0.0277296	-1.30252	gb:BE670056 /DB_XREF=gi:10030597 /DB_XREF=7e29f07.x1 /CLONE=IMAGE:3283909 /FEA=EST /CNT=53 /TID=Hs.183475.0 /TIER=Stack /STK=12 /UG=Hs.183475 /UG_TITLE=Homo sapiens clone 25061 mRNA sequence	BE670056	ankyrin repeat domain 10 /// ANKRD10 intronic transcript 1	ANKRD10 /// ANKRD10-IT1	---
234604_at	0.614114	5.50806	3.35538	0.00309122	0.0547675	-2.21187	gb:AK024881.1 /DB_XREF=gi:10437293 /FEA=mRNA /CNT=1 /TID=Hs.306716.0 /TIER=ConsEnd /STK=0 /UG=Hs.306716 /UG_TITLE=Homo sapiens cDNA: FLJ21228 fis, clone COL00739 /DEF=Homo sapiens cDNA: FLJ21228 fis, clone COL00739.	AK024881	---	---	---
1559449_a_at	0.613447	5.38694	1.92849	0.0678541	0.362864	-5.07768	gb:BF679633 /DB_XREF=gi:11953528 /DB_XREF=602154078F1 /CLONE=IMAGE:4295179 /TID=Hs2.311826.1 /CNT=7 /FEA=mRNA /TIER=ConsEnd /STK=0 /UG=Hs.311826 /UG_TITLE=Homo sapiens cDNA FLJ35501 fis, clone SMINT2009121.	BF679633	zinc finger protein 254	ZNF254	---
231798_at	0.612444	9.17618	6.79281	1.20235e-06	0.000119091	5.52995	gb:AL575177 /DB_XREF=gi:12936088 /DB_XREF=AL575177 /CLONE=CS0DI063YJ07 (3 prime) /FEA=FLmRNA /CNT=7 /TID=Hs.248201.0 /TIER=ConsEnd /STK=1 /UG=Hs.248201 /LL=9241 /UG_GENE=NOG /UG_TITLE=noggin /FL=gb:NM_005450.1	AL575177	noggin	NOG	---
212719_at	0.611299	8.43221	8.12534	8.03684e-08	1.35034e-05	8.21152	gb:AB011178.1 /DB_XREF=gi:3043735 /GEN=KIAA0606 /FEA=mRNA /CNT=97 /TID=Hs.38176.0 /TIER=Stack /STK=35 /UG=Hs.38176 /LL=23239 /DEF=Homo sapiens mRNA for KIAA0606 protein, partial cds. /PROD=KIAA0606 protein	AB011178	PH domain and leucine rich repeat protein phosphatase 1	PHLPP1	EC:3.1.3.16
204472_at	0.61059	7.50999	2.04091	0.0544366	0.324042	-4.88415	gb:NM_005261.1 /DB_XREF=gi:4885262 /GEN=GEM /FEA=FLmRNA /CNT=81 /TID=Hs.79022.0 /TIER=FL+Stack /STK=35 /UG=Hs.79022 /LL=2669 /DEF=Homo sapiens GTP-binding protein overexpressed in skeletal muscle (GEM), mRNA. /PROD=GTP-binding protein overexpressed in skeletalmuscle /FL=gb:U13052.1 gb:U10550.1 gb:NM_005261.1	NM_005261	GTP binding protein overexpressed in skeletal muscle	GEM	---
230412_at	0.610448	2.64639	2.62446	0.0160933	0.162854	-3.77561	gb:BF196935 /DB_XREF=gi:11085504 /DB_XREF=7l80d12.x1 /CLONE=IMAGE:3527854 /FEA=EST /CNT=12 /TID=Hs.190125.1 /TIER=Stack /STK=12 /UG=Hs.190125 /LL=64067 /UG_GENE=NPAS3 /UG_TITLE=basic-helix-loop-helix-PAS protein	BF196935	neuronal PAS domain protein 3	NPAS3	---
1562612_at	0.60775	6.36951	4.40406	0.00026356	0.00879204	0.187277	gb:BC020933.1 /DB_XREF=gi:18089225 /TID=Hs2.318977.1 /CNT=2 /FEA=mRNA /TIER=ConsEnd /STK=0 /UG=Hs.318977 /UG_TITLE=Homo sapiens cDNA FLJ30250 fis, clone BRACE2002304. /DEF=Homo sapiens, clone IMAGE:4273043, mRNA.	BC020933	---	---	---
213069_at	0.607367	8.55702	9.10271	1.28285e-08	3.11732e-06	10.0198	gb:AI148659 /DB_XREF=gi:3677128 /DB_XREF=qc69c01.x1 /CLONE=IMAGE:1714848 /FEA=EST /CNT=72 /TID=Hs.296326.0 /TIER=Stack /STK=37 /UG=Hs.296326 /UG_TITLE=ESTs	AI148659	heart development protein with EGF-like domains 1	HEG1	---
202241_at	0.607104	6.93979	3.94377	0.000779898	0.0201698	-0.876294	gb:NM_025195.1 /DB_XREF=gi:13399327 /GEN=C8FW /FEA=FLmRNA /CNT=184 /TID=Hs.7837.0 /TIER=FL+Stack /STK=96 /UG=Hs.7837 /LL=10221 /DEF=Homo sapiens phosphoprotein regulated by mitogenic pathways (C8FW), mRNA. /PROD=G-protein-coupled receptor induced protein /FL=gb:AF205437.1 gb:NM_025195.1	NM_025195	tribbles pseudokinase 1	TRIB1	---
212573_at	0.606813	9.26988	3.86512	0.00093858	0.0231574	-1.057	gb:AF131747.1 /DB_XREF=gi:4406562 /FEA=mRNA /CNT=133 /TID=Hs.167115.0 /TIER=Stack /STK=59 /UG=Hs.167115 /LL=23052 /UG_GENE=KIAA0830 /UG_TITLE=KIAA0830 protein /DEF=Homo sapiens clone 24951 mRNA sequence.	AF131747	endonuclease domain containing 1	ENDOD1	---
229380_at	0.60655	6.30032	8.13101	7.94884e-08	1.3497e-05	8.2224	gb:BF509573 /DB_XREF=gi:11592871 /DB_XREF=UI-H-BI4-apf-b-11-0-UI.s1 /CLONE=IMAGE:3086949 /FEA=EST /CNT=16 /TID=Hs.108771.0 /TIER=Stack /STK=16 /UG=Hs.108771 /UG_TITLE=ESTs	BF509573	immunoglobulin-like domain containing receptor 2	ILDR2	---
1557551_at	0.603687	4.81475	2.09463	0.0489061	0.30735	-4.78911	gb:CA442689 /DB_XREF=gi:24807109 /DB_XREF=UI-H-DI0-avp-h-17-0-UI.s1 /CLONE=UI-H-DI0-avp-h-17-0-UI /TID=Hs2.421746.1 /CNT=5 /FEA=mRNA /TIER=ConsEnd /STK=1 /UG=Hs.421746 /UG_TITLE=Homo sapiens cDNA FLJ13866 fis, clone THYRO1001213.	CA442689	---	---	---
242870_at	0.601425	4.96453	5.51651	1.99282e-05	0.00118304	2.74071	gb:BE551073 /DB_XREF=gi:9792765 /DB_XREF=7b54b08.x1 /CLONE=IMAGE:3232023 /FEA=EST /CNT=3 /TID=Hs.282098.0 /TIER=ConsEnd /STK=3 /UG=Hs.282098 /UG_TITLE=ESTs	BE551073	---	---	---
234224_at	0.601401	5.86556	1.66362	0.111505	0.459195	-5.50275	gb:AL137541.1 /DB_XREF=gi:6808220 /FEA=mRNA /CNT=1 /TID=Hs.306471.0 /TIER=ConsEnd /STK=0 /UG=Hs.306471 /UG_TITLE=Homo sapiens mRNA; cDNA DKFZp434O0919 (from clone DKFZp434O0919) /DEF=Homo sapiens mRNA; cDNA DKFZp434O0919 (from clone DKFZp434O0919).	AL137541	---	---	---
1570571_at	0.601031	4.57579	2.48186	0.0218977	0.195438	-4.0607	gb:BC035168.1 /DB_XREF=gi:23272512 /TID=Hs2.399785.1 /CNT=5 /FEA=mRNA /TIER=ConsEnd /STK=0 /UG=Hs.399785 /UG_TITLE=Homo sapiens, clone IMAGE:5265732, mRNA /DEF=Homo sapiens, clone IMAGE:5265732, mRNA.	BC035168	coiled-coil domain containing 91	CCDC91	---
239258_at	0.601017	3.8422	2.14797	0.0439219	0.291069	-4.6932	gb:BE551407 /DB_XREF=gi:9793099 /DB_XREF=7b64c12.x1 /CLONE=IMAGE:3233014 /FEA=EST /CNT=8 /TID=Hs.272148.0 /TIER=ConsEnd /STK=3 /UG=Hs.272148 /UG_TITLE=ESTs	BE551407	---	---	---
230469_at	0.600266	6.15232	4.85231	9.21443e-05	0.00389075	1.22378	gb:AW665138 /DB_XREF=gi:7457683 /DB_XREF=hi87c11.x1 /CLONE=IMAGE:2979284 /FEA=EST /CNT=12 /TID=Hs.177043.0 /TIER=Stack /STK=10 /UG=Hs.177043 /UG_TITLE=ESTs	AW665138	rhotekin 2	RTKN2	---
234131_at	0.599957	5.76547	4.49697	0.000211817	0.00733911	0.402411	gb:AF090948.1 /DB_XREF=gi:6690256 /FEA=mRNA /CNT=3 /TID=Hs.306566.0 /TIER=ConsEnd /STK=0 /UG=Hs.306566 /UG_TITLE=Homo sapiens clone HQ0709 /DEF=Homo sapiens clone HQ0709.	AF090948	---	---	---
238009_at	0.599263	5.30916	8.11319	8.22866e-08	1.37165e-05	8.18821	gb:AI446064 /DB_XREF=gi:4292592 /DB_XREF=tj33c10.x1 /CLONE=IMAGE:2143314 /FEA=EST /CNT=20 /TID=Hs.28107.0 /TIER=ConsEnd /STK=5 /UG=Hs.28107 /UG_TITLE=ESTs	AI446064	SRY box 5	SOX5	---
230424_at	0.597311	7.21536	4.19248	0.000433915	0.0128217	-0.30247	gb:AU144860 /DB_XREF=gi:11006381 /DB_XREF=AU144860 /CLONE=HEMBA1003197 /FEA=mRNA /CNT=17 /TID=Hs.120969.0 /TIER=Stack /STK=11 /UG=Hs.120969 /UG_TITLE=Homo sapiens cDNA FLJ11562 fis, clone HEMBA1003197	AU144860	neuronal regeneration related protein	NREP	---
238393_at	0.596804	3.50852	5.09799	5.20687e-05	0.00247768	1.78852	gb:AL047534 /DB_XREF=gi:4728530 /DB_XREF=DKFZp586C0421_s1 /CLONE=DKFZp586C0421 /FEA=EST /CNT=14 /TID=Hs.256613.0 /TIER=ConsEnd /STK=0 /UG=Hs.256613 /UG_TITLE=ESTs	AL047534	---	---	---
1566446_at	0.596563	6.66297	3.11145	0.00541807	0.08052	-2.74938	gb:AL832616.1 /DB_XREF=gi:21733191 /TID=Hs2.335812.1 /CNT=1 /FEA=mRNA /TIER=ConsEnd /STK=0 /UG=Hs.335812 /UG_TITLE=Homo sapiens mRNA; cDNA DKFZp451N2217 (from clone DKFZp451N2217) /DEF=Homo sapiens mRNA; cDNA DKFZp451N2217 (from clone DKFZp451N2217).	AL832616	---	---	---
220039_s_at	0.59635	5.86301	5.94074	7.66776e-06	0.000548736	3.68912	gb:NM_017774.1 /DB_XREF=gi:8923317 /GEN=FLJ20342 /FEA=FLmRNA /CNT=11 /TID=Hs.279893.0 /TIER=FL /STK=3 /UG=Hs.279893 /LL=54901 /DEF=Homo sapiens hypothetical protein FLJ20342 (FLJ20342), mRNA. /PROD=hypothetical protein FLJ20342 /FL=gb:NM_017774.1	NM_017774	CDK5 regulatory subunit associated protein 1-like 1	CDKAL1	EC:2.8.4.5
1555300_a_at	0.596236	5.87329	8.65678	2.91835e-08	5.95376e-06	9.21122	gb:AF388364.1 /DB_XREF=gi:15825158 /TID=Hs2.126817.3 /CNT=1 /FEA=FLmRNA /TIER=FL /STK=1 /LL=116931 /UG_GENE=TRALPUSH /UG=Hs.126817 /DEF=Homo sapiens NOPAR mRNA, complete cds. /PROD=NOPAR /FL=gb:AF388364.1	AF388364	mediator complex subunit 12 like	MED12L	---
201235_s_at	0.595469	6.01683	2.82776	0.0102792	0.124011	-3.35614	gb:BG339064 /DB_XREF=gi:13145502 /DB_XREF=602436889F1 /CLONE=IMAGE:4554551 /FEA=FLmRNA /CNT=321 /TID=Hs.75462.0 /TIER=Stack /STK=10 /UG=Hs.75462 /LL=7832 /UG_GENE=BTG2 /UG_TITLE=BTG family, member 2 /FL=gb:U72649.1 gb:NM_006763.1	BG339064	BTG family, member 2	BTG2	---
1558710_at	0.595346	3.44171	2.15563	0.0432451	0.288908	-4.6793	gb:BI791845 /DB_XREF=gi:15819570 /DB_XREF=ie05c08.y1 /CLONE=IMAGE:5086094 /TID=Hs2.429284.1 /CNT=13 /FEA=mRNA /TIER=ConsEnd /STK=0 /UG=Hs.429284 /UG_TITLE=Homo sapiens cDNA FLJ40669 fis, clone THYMU2020883.	BI791845	---	---	---
208092_s_at	0.595301	6.09379	5.88121	8.75678e-06	0.000612258	3.5572	gb:NM_030797.1 /DB_XREF=gi:13540579 /GEN=DKFZP566A1524 /FEA=FLmRNA /CNT=1 /TID=HsAffx.900068.125 /TIER=FL /STK=0 /DEF=Homo sapiens hypothetical protein DKFZp566A1524 (DKFZP566A1524), mRNA. /PROD=hypothetical protein DKFZp566A1524 /FL=gb:NM_030797.1	NM_030797	family with sequence similarity 49, member A	FAM49A	---
1557394_at	0.59517	5.78561	8.85039	2.03613e-08	4.54389e-06	9.56566	gb:BM987094 /DB_XREF=gi:19706483 /DB_XREF=UI-H-CO0-aqf-d-02-0-UI.s1 /CLONE=IMAGE: 3103874 /TID=Hs2.270726.1 /CNT=6 /FEA=mRNA /TIER=ConsEnd /STK=1 /UG=Hs.270726 /UG_TITLE=Homo sapiens cDNA FLJ33110 fis, clone TRACH2001037.	BM987094	discs, large (Drosophila) homolog-associated protein 4	DLGAP4	---
1556602_at	0.595157	5.54109	4.6502	0.000147816	0.00555453	0.757045	gb:AW614839 /DB_XREF=gi:7320025 /DB_XREF=hg87g11.x1 /CLONE=IMAGE:2952644 /TID=Hs2.303324.1 /CNT=11 /FEA=mRNA /TIER=ConsEnd /STK=2 /UG=Hs.303324 /UG_TITLE=Homo sapiens cDNA FLJ36293 fis, clone THYMU2004111.	AW614839	---	---	---
224911_s_at	0.595098	7.69442	10.7497	7.59064e-10	2.96442e-07	12.7793	gb:AA722799 /DB_XREF=gi:2740506 /DB_XREF=zg81f12.s1 /CLONE=IMAGE:399791 /FEA=mRNA /CNT=148 /TID=Hs.173374.1 /TIER=Stack /STK=9 /UG=Hs.173374 /UG_TITLE=Homo sapiens cDNA FLJ10500 fis, clone NT2RP2000369	AA722799	discoidin, CUB and LCCL domain containing 2	DCBLD2	---
243462_s_at	0.594352	7.56977	3.10003	0.00556122	0.0820786	-2.77423	gb:BF590303 /DB_XREF=gi:11682627 /DB_XREF=nab22g01.x1 /CLONE=IMAGE:3266856 /FEA=EST /CNT=4 /TID=Hs.266619.0 /TIER=ConsEnd /STK=3 /UG=Hs.266619 /UG_TITLE=ESTs	BF590303	---	---	---
214729_at	0.592442	6.24062	3.68693	0.00142661	0.0312034	-1.46439	gb:AA400421 /DB_XREF=gi:2054292 /DB_XREF=zu69h09.r1 /CLONE=IMAGE:743297 /FEA=DNA /CNT=26 /TID=Hs.55896.1 /TIER=ConsEnd /STK=0 /UG=Hs.55896 /UG_TITLE=Homo sapiens PAC clone RP5-978E18 from 7p21	AA400421	TWIST neighbor	TWISTNB	---
233931_at	0.592284	6.53837	4.985	6.76622e-05	0.00306244	1.52921	gb:AK021981.1 /DB_XREF=gi:10433290 /FEA=mRNA /CNT=2 /TID=Hs.193525.0 /TIER=ConsEnd /STK=0 /UG=Hs.193525 /UG_TITLE=Homo sapiens cDNA FLJ11919 fis, clone HEMBB1000274 /DEF=Homo sapiens cDNA FLJ11919 fis, clone HEMBB1000274.	AK021981	---	---	---
205801_s_at	0.591954	3.74115	9.35062	8.21143e-09	2.15846e-06	10.4577	gb:NM_015376.1 /DB_XREF=gi:7662333 /GEN=KIAA0846 /FEA=FLmRNA /CNT=29 /TID=Hs.24024.0 /TIER=FL /STK=5 /UG=Hs.24024 /LL=25780 /DEF=Homo sapiens KIAA0846 protein (KIAA0846), mRNA. /PROD=KIAA0846 protein /FL=gb:NM_015376.1 gb:AB020653.1	NM_015376	RAS guanyl releasing protein 3 (calcium and DAG-regulated)	RASGRP3	---
243002_at	0.591629	4.49839	6.54307	2.04975e-06	0.000182228	5.00003	gb:BE466429 /DB_XREF=gi:9512291 /DB_XREF=hz21f10.x1 /CLONE=IMAGE:3208651 /FEA=EST /CNT=3 /TID=Hs.270101.0 /TIER=ConsEnd /STK=3 /UG=Hs.270101 /UG_TITLE=ESTs, Weakly similar to ALUB_HUMAN !!!! ALU CLASS B WARNING ENTRY !!! (H.sapiens)	BE466429	---	---	---
1557350_at	0.591215	5.85742	3.07587	0.00587601	0.0853483	-2.82668	gb:AA026297 /DB_XREF=gi:1492263 /DB_XREF=ze91g12.s1 /CLONE=IMAGE:366406 /TID=Hs2.317177.1 /CNT=8 /FEA=mRNA /TIER=ConsEnd /STK=1 /UG=Hs.317177 /UG_TITLE=Homo sapiens cDNA FLJ34273 fis, clone FEBRA2003181.	AA026297	GTPase activating protein (SH3 domain) binding protein 1	G3BP1	EC:3.6.4.12 /// EC:3.6.4.13
232544_at	0.590824	6.04891	5.77987	1.09883e-05	0.000734456	3.33172	gb:AU144916 /DB_XREF=gi:11006437 /DB_XREF=AU144916 /CLONE=HEMBA1003373 /FEA=mRNA /CNT=86 /TID=Hs.222056.0 /TIER=ConsEnd /STK=1 /UG=Hs.222056 /UG_TITLE=Homo sapiens cDNA FLJ11572 fis, clone HEMBA1003373	AU144916	---	---	---
223565_at	0.590621	9.25003	2.99912	0.00699447	0.0959655	-2.99229	gb:AF151024.1 /DB_XREF=gi:7106769 /FEA=FLmRNA /CNT=30 /TID=Hs.122492.0 /TIER=FL /STK=0 /UG=Hs.122492 /LL=51237 /UG_GENE=LOC51237 /DEF=Homo sapiens HSPC190 mRNA, complete cds. /PROD=HSPC190 /FL=gb:AF151024.1	AF151024	marginal zone B and B1 cell-specific protein	MZB1	---
1557804_at	0.589721	5.29447	2.33503	0.029878	0.234272	-4.34532	gb:N23846 /DB_XREF=gi:1137996 /DB_XREF=yw38d07.s1 /CLONE=IMAGE:254509 /TID=Hs2.385256.1 /CNT=3 /FEA=mRNA /TIER=ConsEnd /STK=1 /UG=Hs.385256 /UG_TITLE=Human cathepsin B mRNA, 5 prime UTR variant.	N23846	---	---	---
203642_s_at	0.588924	2.6437	4.29542	0.000340425	0.010674	-0.0642948	gb:NM_014900.1 /DB_XREF=gi:7662427 /GEN=KIAA0977 /FEA=FLmRNA /CNT=136 /TID=Hs.300855.0 /TIER=FL+Stack /STK=45 /UG=Hs.300855 /LL=22837 /DEF=Homo sapiens KIAA0977 protein (KIAA0977), mRNA. /PROD=KIAA0977 protein /FL=gb:AB023194.1 gb:NM_014900.1	NM_014900	cordon-bleu WH2 repeat protein like 1	COBLL1	---
205038_at	0.588333	8.11077	8.27428	6.02793e-08	1.09131e-05	8.49568	gb:BG540504 /DB_XREF=gi:13532737 /DB_XREF=602569230F1 /CLONE=IMAGE:4693783 /FEA=FLmRNA /CNT=54 /TID=Hs.54452.0 /TIER=ConsEnd /STK=0 /UG=Hs.54452 /LL=10320 /UG_GENE=ZNFN1A1 /UG_TITLE=zinc finger protein, subfamily 1A, 1 (Ikaros) /FL=gb:U40462.1 gb:NM_006060.1	BG540504	IKAROS family zinc finger 1	IKZF1	---
1569076_a_at	0.586425	6.3056	2.04965	0.0534999	0.321275	-4.86879	gb:BE791720 /DB_XREF=gi:10212918 /DB_XREF=601581511F1 /CLONE=IMAGE:3935979 /TID=Hs2.247153.1 /CNT=10 /FEA=mRNA /TIER=ConsEnd /STK=0 /UG=Hs.247153 /UG_TITLE=Homo sapiens, clone IMAGE:3935979, mRNA	BE791720	zinc finger protein 836	ZNF836	---
236513_at	0.586183	8.00427	6.71596	1.41562e-06	0.000135788	5.36776	gb:AW770245 /DB_XREF=gi:7702308 /DB_XREF=hl79d07.x1 /CLONE=IMAGE:3007405 /FEA=EST /CNT=5 /TID=Hs.65407.0 /TIER=ConsEnd /STK=5 /UG=Hs.65407 /UG_TITLE=ESTs	AW770245	PRELI domain containing 2	PRELID2	---
238308_at	0.586064	4.33681	5.95632	7.40636e-06	0.000532119	3.72358	gb:AI962223 /DB_XREF=gi:5754936 /DB_XREF=wq40a12.x1 /CLONE=IMAGE:2473726 /FEA=EST /CNT=5 /TID=Hs.224153.0 /TIER=ConsEnd /STK=5 /UG=Hs.224153 /UG_TITLE=ESTs	AI962223	uncharacterized LOC105372876	LOC105372876	---
1569542_at	0.585795	5.68081	4.00047	0.000682356	0.0181723	-0.745754	gb:BC020926.1 /DB_XREF=gi:21594570 /TID=Hs2.396440.1 /CNT=3 /FEA=mRNA /TIER=ConsEnd /STK=0 /UG=Hs.396440 /UG_TITLE=Homo sapiens, clone IMAGE:4249347, mRNA /DEF=Homo sapiens, clone IMAGE:4249347, mRNA.	BC020926	adhesion G protein-coupled receptor A3	ADGRA3	---
210662_at	0.584864	2.53047	4.82825	9.74651e-05	0.00407097	1.16829	gb:BC000879.1 /DB_XREF=gi:12654128 /FEA=FLmRNA /CNT=4 /TID=Hs.169139.1 /TIER=FL /STK=0 /UG=Hs.169139 /LL=8942 /UG_GENE=KYNU /DEF=Homo sapiens, Similar to kynureninase (L-kynurenine hydrolase), clone MGC:5080, mRNA, complete cds. /PROD=Similar to kynureninase (L-kynureninehydrolase) /FL=gb:BC000879.1	BC000879	kynureninase	KYNU	EC:3.7.1.3
241365_at	0.584286	7.75621	6.58947	1.85518e-06	0.000167656	5.09912	gb:AA002140 /DB_XREF=gi:1445326 /DB_XREF=ze49b05.s1 /CLONE=IMAGE:362289 /FEA=EST /CNT=9 /TID=Hs.33024.0 /TIER=ConsEnd /STK=3 /UG=Hs.33024 /UG_TITLE=ESTs	AA002140	SATB homeobox 1	SATB1	---
212192_at	0.583307	6.17195	3.50735	0.00217131	0.0425812	-1.87129	gb:AI718937 /DB_XREF=gi:5036193 /DB_XREF=as50b04.x1 /CLONE=IMAGE:2320591 /FEA=mRNA /CNT=294 /TID=Hs.109438.0 /TIER=Stack /STK=71 /UG=Hs.109438 /UG_TITLE=Homo sapiens clone 24775 mRNA sequence	AI718937	potassium channel tetramerization domain containing 12	KCTD12	---
204489_s_at	0.58296	9.7249	8.54154	3.62392e-08	7.07636e-06	8.99779	gb:NM_000610.1 /DB_XREF=gi:10835162 /GEN=CD44 /FEA=FLmRNA /CNT=56 /TID=Hs.169610.0 /TIER=FL /STK=1 /UG=Hs.169610 /LL=960 /DEF=Homo sapiens CD44 antigen (homing function and Indian blood group system) (CD44), mRNA. /PROD=CD44 antigen (homing function and Indian bloodgroup system) /FL=gb:U40373.1 gb:NM_000610.1 gb:M59040.1 gb:M24915.1	NM_000610	CD44 molecule (Indian blood group)	CD44	---
239301_at	0.582896	4.32258	1.71665	0.101219	0.43887	-5.42133	gb:BE551451 /DB_XREF=gi:9793143 /DB_XREF=7b64h05.x1 /CLONE=IMAGE:3233049 /FEA=EST /CNT=6 /TID=Hs.130834.0 /TIER=ConsEnd /STK=4 /UG=Hs.130834 /UG_TITLE=ESTs	BE551451	---	---	---
204823_at	0.581855	4.51233	2.9228	0.00830881	0.107599	-3.1554	gb:NM_014903.1 /DB_XREF=gi:7662389 /GEN=KIAA0938 /FEA=FLmRNA /CNT=57 /TID=Hs.174188.0 /TIER=FL+Stack /STK=20 /UG=Hs.174188 /LL=22840 /DEF=Homo sapiens KIAA0938 protein (KIAA0938), mRNA. /PROD=KIAA0938 protein /FL=gb:AB023155.1 gb:NM_014903.1	NM_014903	neuron navigator 3	NAV3	---
240090_at	0.581483	3.99998	5.87274	8.92407e-06	0.000620768	3.5384	gb:AW590062 /DB_XREF=gi:7277188 /DB_XREF=hg31a03.x1 /CLONE=IMAGE:2947180 /FEA=EST /CNT=9 /TID=Hs.163879.0 /TIER=ConsEnd /STK=0 /UG=Hs.163879 /UG_TITLE=ESTs	AW590062	---	---	---
226367_at	0.58142	6.53051	4.58192	0.000173493	0.00632803	0.599083	gb:AA854032 /DB_XREF=gi:2941570 /DB_XREF=aj52f10.s1 /CLONE=IMAGE:1393963 /FEA=mRNA /CNT=76 /TID=Hs.6567.1 /TIER=Stack /STK=13 /UG=Hs.6567 /UG_TITLE=Homo sapiens mRNA; cDNA DKFZp434C136 (from clone DKFZp434C136)	AA854032	lysine (K)-specific demethylase 5A	KDM5A	---
221286_s_at	0.580688	9.51802	3.29779	0.00353168	0.060154	-2.33988	gb:NM_016459.1 /DB_XREF=gi:7706002 /GEN=LOC51237 /FEA=FLmRNA /CNT=10 /TID=Hs.122492.1 /TIER=FL /STK=1 /UG=Hs.122492 /LL=51237 /DEF=Homo sapiens hypothetical protein (LOC51237), mRNA. /PROD=hypothetical protein /FL=gb:NM_016459.1	NM_016459	marginal zone B and B1 cell-specific protein	MZB1	---
222222_s_at	0.579937	6.25168	3.64946	0.00155757	0.0332657	-1.54962	gb:AC002985 /DB_XREF=gi:2443868 /FEA=DNA_1 /CNT=1 /TID=Hs.166146.2 /TIER=ConsEnd /STK=0 /UG=Hs.166146 /LL=9454 /UG_GENE=HOMER-3 /UG_TITLE=Homer, neuronal immediate early gene, 3 /DEF=Human DNA from chromosome 19-specific cosmid R27090, genomic sequence	AC002985	homer scaffolding protein 3	HOMER3	---
206965_at	0.578292	5.85879	4.18094	0.000445887	0.0130246	-0.32916	gb:NM_016285.1 /DB_XREF=gi:7706476 /GEN=LOC51717 /FEA=FLmRNA /CNT=9 /TID=Hs.278998.0 /TIER=FL /STK=0 /UG=Hs.278998 /LL=51717 /DEF=Homo sapiens AP-2rep transcription factor (LOC51717), mRNA. /PROD=AP-2rep transcription factor /FL=gb:NM_016285.1 gb:AF113122.1 gb:AF161471.1	NM_016285	Kruppel-like factor 12	KLF12	---
213106_at	0.57776	9.99845	4.39856	0.000266996	0.00886476	0.174535	gb:AI769688 /DB_XREF=gi:5236197 /DB_XREF=wj25f11.x1 /CLONE=IMAGE:2403885 /FEA=mRNA /CNT=63 /TID=Hs.180737.0 /TIER=Stack /STK=34 /UG=Hs.180737 /UG_TITLE=Homo sapiens clone 23664 and 23905 mRNA sequence	AI769688	ATPase, aminophospholipid transporter (APLT), class I, type 8A, member 1	ATP8A1	EC:3.6.3.1
206723_s_at	0.576555	7.99855	5.34055	2.97828e-05	0.00159958	2.34212	gb:AF011466.1 /DB_XREF=gi:2735848 /FEA=FLmRNA /CNT=17 /TID=Hs.122575.0 /TIER=FL /STK=0 /UG=Hs.122575 /LL=9170 /UG_GENE=EDG4 /DEF=Homo sapiens G protein-coupled receptor Edg-4 mRNA, complete cds. /PROD=G protein-coupled receptor Edg-4 /FL=gb:NM_004720.3 gb:AF233092.1 gb:AF197929.1 gb:AF011466.1	AF011466	lysophosphatidic acid receptor 2	LPAR2	---
203684_s_at	0.576091	6.65582	7.28926	4.26766e-07	5.22001e-05	6.55813	gb:M13994.1 /DB_XREF=gi:179366 /GEN=BCL2 /FEA=FLmRNA /CNT=113 /TID=Hs.79241.1 /TIER=FL /STK=5 /UG=Hs.79241 /LL=596 /UG_TITLE=B-cell CLLlymphoma 2 /DEF=Human B-cell leukemialymphoma 2 (bcl-2) proto-oncogene mRNA encoding bcl-2-alpha protein, complete cds. /FL=gb:M13994.1 gb:NM_000633.1	M13994	B-cell CLL/lymphoma 2	BCL2	---
206866_at	0.575496	9.06266	4.34637	0.000301913	0.00977908	0.0536782	gb:NM_001794.1 /DB_XREF=gi:4502724 /GEN=CDH4 /FEA=FLmRNA /CNT=11 /TID=Hs.89484.0 /TIER=FL /STK=3 /UG=Hs.89484 /LL=1002 /DEF=Homo sapiens cadherin 4, type 1, R-cadherin (retinal) (CDH4), mRNA. /PROD=cadherin 4, type 1, R-cadherin (retinal) /FL=gb:L34059.1 gb:NM_001794.1	NM_001794	cadherin 4, type 1, R-cadherin (retinal)	CDH4	---
213388_at	0.575239	5.454	3.50083	0.00220457	0.0430635	-1.88597	gb:H15535 /DB_XREF=gi:880355 /DB_XREF=ym27c01.s1 /CLONE=IMAGE:49385 /FEA=mRNA /CNT=48 /TID=Hs.52792.0 /TIER=Stack /STK=10 /UG=Hs.52792 /UG_TITLE=Homo sapiens mRNA; cDNA DKFZp586I1823 (from clone DKFZp586I1823)	H15535	phosphodiesterase 4D interacting protein	PDE4DIP	---
204431_at	0.574832	6.04632	3.25967	0.00385637	0.0638813	-2.42427	gb:NM_003260.1 /DB_XREF=gi:4507522 /GEN=TLE2 /FEA=FLmRNA /CNT=58 /TID=Hs.332173.0 /TIER=FL /STK=0 /UG=Hs.332173 /LL=7089 /DEF=Homo sapiens transducin-like enhancer of split 2, homolog of Drosophila E(sp1) (TLE2), mRNA. /PROD=transducin-like enhancer of split 2, homolog ofDrosophila E(sp1) /FL=gb:NM_003260.1 gb:M99436.1	NM_003260	transducin-like enhancer of split 2	TLE2	---
224576_at	0.574357	10.9285	5.01635	6.29122e-05	0.00288325	1.60124	gb:AK000752.1 /DB_XREF=gi:7021035 /FEA=mRNA /CNT=340 /TID=Hs.180428.1 /TIER=Stack /STK=59 /UG=Hs.180428 /LL=57222 /UG_GENE=KIAA1181 /UG_TITLE=KIAA1181 protein /DEF=Homo sapiens cDNA FLJ20745 fis, clone HEP06332.	AK000752	endoplasmic reticulum-golgi intermediate compartment 1	ERGIC1	---
239167_at	0.573802	5.59989	5.57793	1.73334e-05	0.00106087	2.87916	gb:H86858 /DB_XREF=gi:1068437 /DB_XREF=ys72d05.r1 /CLONE=IMAGE:220329 /FEA=EST /CNT=7 /TID=Hs.132909.0 /TIER=ConsEnd /STK=0 /UG=Hs.132909 /UG_TITLE=ESTs	H86858	uncharacterized LOC105377320	LOC105377320	---
214251_s_at	0.573767	5.66238	2.28605	0.0330892	0.248033	-4.43807	gb:AI337584 /DB_XREF=gi:4074511 /DB_XREF=qw91a01.x1 /CLONE=IMAGE:1998408 /FEA=mRNA /CNT=12 /TID=Hs.301512.2 /TIER=Stack /STK=8 /UG=Hs.301512 /LL=4926 /UG_GENE=NUMA1 /UG_TITLE=nuclear mitotic apparatus protein 1	AI337584	nuclear mitotic apparatus protein 1	NUMA1	---
217360_x_at	0.572472	5.57199	6.34226	3.16608e-06	0.000261211	4.56802	gb:AJ275408 /DB_XREF=gi:7573079 /FEA=DNA /CNT=1 /TID=Hs.272363.0 /TIER=ConsEnd /STK=0 /UG=Hs.272363 /UG_TITLE=Homo sapiens partial IGVH3 gene for immunoglobulin heavy chain V region, case 1, cell Mo VI 162 /DEF=Homo sapiens partial IGVH3 gene for immunoglobulin heavy chain V region, case 1, cell Mo VI 162	AJ275408	immunoglobulin heavy constant alpha 1 /// immunoglobulin heavy constant gamma 1 (G1m marker) /// immunoglobulin heavy constant gamma 3 (G3m marker) /// immunoglobulin heavy constant mu /// immunoglobulin heavy variable 3-30 /// immunoglobulin heavy variable 3-33 /// immunoglobulin heavy variable 4-31	IGHA1 /// IGHG1 /// IGHG3 /// IGHM /// IGHV3-30 /// IGHV3-33 /// IGHV4-31	---
209604_s_at	0.570983	11.8222	9.45082	6.87123e-09	1.95669e-06	10.6323	gb:BC003070.1 /DB_XREF=gi:13111765 /FEA=FLmRNA /CNT=105 /TID=Hs.169946.0 /TIER=FL /STK=0 /UG=Hs.169946 /LL=2625 /UG_GENE=GATA3 /DEF=Homo sapiens, GATA-binding protein 3, clone MGC:2346, mRNA, complete cds. /PROD=GATA-binding protein 3 /FL=gb:NM_002051.1 gb:M69106.1 gb:BC003070.1	BC003070	GATA binding protein 3	GATA3	---
206574_s_at	0.570871	5.10919	4.29412	0.000341469	0.010699	-0.0673027	gb:NM_007079.1 /DB_XREF=gi:6857821 /GEN=PTP4A3 /FEA=FLmRNA /CNT=12 /TID=Hs.43666.0 /TIER=FL /STK=0 /UG=Hs.43666 /LL=11156 /DEF=Homo sapiens protein tyrosine phosphatase type IVA, member 3 (PTP4A3), mRNA. /PROD=protein tyrosine phosphatase type IVA, member 3 /FL=gb:AF041434.1 gb:NM_007079.1	NM_007079	protein tyrosine phosphatase type IVA, member 3	PTP4A3	EC:3.1.3.48
205481_at	0.570723	4.58815	5.46326	2.24973e-05	0.00129206	2.62039	gb:NM_000674.1 /DB_XREF=gi:4501946 /GEN=ADORA1 /FEA=FLmRNA /CNT=38 /TID=Hs.77867.0 /TIER=FL+Stack /STK=11 /UG=Hs.77867 /LL=134 /DEF=Homo sapiens adenosine A1 receptor (ADORA1), mRNA. /PROD=adenosine A1 receptor /FL=gb:AB004662.1 gb:L22214.1 gb:S56143.1 gb:NM_000674.1	NM_000674	adenosine A1 receptor	ADORA1	---
204428_s_at	0.570702	4.94686	5.63213	1.53308e-05	0.000964573	3.00103	gb:NM_000229.1 /DB_XREF=gi:4557891 /GEN=LCAT /FEA=FLmRNA /CNT=67 /TID=Hs.325507.0 /TIER=FL+Stack /STK=31 /UG=Hs.325507 /LL=3931 /DEF=Homo sapiens lecithin-cholesterol acyltransferase (LCAT), nuclear gene encoding mitochondrial protein, mRNA. /PROD=lecithin-cholesterol acyltransferase precursor /FL=gb:M12625.1 gb:NM_000229.1	NM_000229	lecithin-cholesterol acyltransferase	LCAT	EC:2.3.1.43
227266_s_at	0.570667	9.73601	5.63901	1.50942e-05	0.000952974	3.01647	gb:BF679849 /DB_XREF=gi:11953658 /DB_XREF=602154435F1 /CLONE=IMAGE:4295409 /FEA=EST /CNT=33 /TID=Hs.34192.1 /TIER=Stack /STK=26 /UG=Hs.34192 /LL=55458 /UG_GENE=PRO0823 /UG_TITLE=hypothetical protein PRO0823	BF679849	FYN binding protein	FYB	---
1554522_at	0.570275	4.71572	3.04653	0.00628153	0.0892699	-2.89017	gb:BC021222.1 /DB_XREF=gi:18203730 /TID=Hs2.271221.2 /CNT=12 /FEA=FLmRNA /TIER=FL /STK=1 /LL=54805 /UG_GENE=CNNM2 /UG=Hs.271221 /DEF=Homo sapiens, Similar to cyclin M2, clone MGC:12933 IMAGE:4308662, mRNA, complete cds. /PROD=Similar to cyclin M2 /FL=gb:BC021222.1	BC021222	cyclin and CBS domain divalent metal cation transport mediator 2	CNNM2	---
203487_s_at	0.569603	8.36362	10.9547	5.45523e-10	2.33019e-07	13.099	gb:NM_015396.1 /DB_XREF=gi:7661561 /GEN=DKFZP434A043 /FEA=FLmRNA /CNT=138 /TID=Hs.102708.0 /TIER=FL+Stack /STK=31 /UG=Hs.102708 /LL=25852 /DEF=Homo sapiens DKFZP434A043 protein (DKFZP434A043), mRNA. /PROD=DKFZP434A043 protein /FL=gb:NM_015396.1	NM_015396	armadillo repeat containing 8	ARMC8	---
1565717_s_at	0.56905	10.0556	1.41465	0.172281	0.553705	-5.85822	gb:BE930017 /DB_XREF=gi:10456093 /DB_XREF=CM3-GN0053-180800-293-g10 /TID=Hs2.392171.1 /CNT=4 /FEA=mRNA /TIER=ConsEnd /STK=0 /UG=Hs.392171 /UG_TITLE=Homo sapiens partial mRNA for FUSCHOP chimaeric fusion protein (type 9 transcript variant)	BE930017	FUS RNA binding protein	FUS	---
1552628_a_at	0.568561	8.00816	6.77832	1.23987e-06	0.000122364	5.49944	gb:NM_022373.2 /DB_XREF=gi:19923833 /TID=Hs2.30211.1 /CNT=37 /FEA=FLmRNA /TIER=FL /STK=2 /LL=64224 /UG_GENE=FLJ22313 /UG=Hs.30211 /UG_TITLE=hypothetical protein FLJ22313 /DEF=Homo sapiens hypothetical protein FLJ22313 (FLJ22313), mRNA. /FL=gb:BC005091.1 gb:NM_022373.2	NM_022373	HERPUD family member 2	HERPUD2	---
228892_at	0.568193	4.64476	3.0593	0.00610171	0.0875209	-2.86255	gb:AI807681 /DB_XREF=gi:5394247 /DB_XREF=wf49g07.x1 /CLONE=IMAGE:2358972 /FEA=EST /CNT=26 /TID=Hs.144658.0 /TIER=Stack /STK=19 /UG=Hs.144658 /UG_TITLE=ESTs, Weakly similar to T17257 hypothetical protein DKFZp586P1422.1 (H.sapiens)	AI807681	SH3 domain containing ring finger 2	SH3RF2	---
1552928_s_at	0.567111	5.54962	6.23759	3.97954e-06	0.000318102	4.34079	gb:NM_152787.1 /DB_XREF=gi:22749540 /TID=Hs2.365565.1 /CNT=3 /FEA=FLmRNA /TIER=FL /STK=2 /LL=257397 /UG_GENE=MGC45404 /UG=Hs.365565 /UG_TITLE=hypothetical protein MGC45404 /DEF=Homo sapiens hypothetical protein MGC45404 (MGC45404), mRNA. /FL=gb:BC032526.1 gb:NM_152787.1	NM_152787	TGF-beta activated kinase 1/MAP3K7 binding protein 3	TAB3	---
1568920_at	0.566958	3.63241	3.23081	0.00412138	0.0668654	-2.48796	gb:BC036484.1 /DB_XREF=gi:23242673 /TID=Hs2.385695.1 /CNT=3 /FEA=mRNA /TIER=ConsEnd /STK=1 /UG=Hs.385695 /UG_TITLE=Homo sapiens, Similar to hypothetical protein FLJ20378, clone IMAGE:5261128, mRNA /DEF=Homo sapiens, Similar to hypothetical protein FLJ20378, clone IMAGE:5261128, mRNA.	BC036484	---	---	---
201124_at	0.565931	3.54378	5.50552	2.04326e-05	0.00120643	2.7159	gb:AL048423 /DB_XREF=gi:5936493 /DB_XREF=DKFZp586H2324_s1 /CLONE=DKFZp586H2324 /FEA=FLmRNA /CNT=290 /TID=Hs.149846.0 /TIER=Stack /STK=13 /UG=Hs.149846 /LL=3693 /UG_GENE=ITGB5 /UG_TITLE=integrin, beta 5 /FL=gb:NM_002213.1 gb:J05633.1 gb:M35011.1	AL048423	integrin beta 5	ITGB5	---
1566079_at	0.565712	7.84168	3.22104	0.00421499	0.0679006	-2.50947	gb:AL833001.1 /DB_XREF=gi:21733590 /TID=Hs2.376929.1 /CNT=3 /FEA=mRNA /TIER=ConsEnd /STK=0 /UG=Hs.376929 /UG_TITLE=Homo sapiens cDNA FLJ40618 fis, clone THYMU2013089, moderately similar to 40S RIBOSOMAL PROTEIN S16. /DEF=Homo sapiens mRNA; cDNA DKFZp666B224 (from clone DKFZp666B224).	AL833001	ribosomal protein S16 pseudogene 5	RPS16P5	---
204639_at	0.565498	11.2879	5.2326	3.81643e-05	0.00193745	2.09629	gb:NM_000022.1 /DB_XREF=gi:4557248 /GEN=ADA /FEA=FLmRNA /CNT=84 /TID=Hs.1217.0 /TIER=FL+Stack /STK=19 /UG=Hs.1217 /LL=100 /DEF=Homo sapiens adenosine deaminase (ADA), mRNA. /PROD=adenosine deaminase /FL=gb:K02567.1 gb:NM_000022.1	NM_000022	adenosine deaminase	ADA	EC:3.5.4.4
220260_at	0.565407	6.57893	10.5405	1.06855e-09	4.02916e-07	12.4476	gb:NM_018317.1 /DB_XREF=gi:8922855 /GEN=FLJ11082 /FEA=FLmRNA /CNT=17 /TID=Hs.31792.0 /TIER=FL /STK=1 /UG=Hs.31792 /LL=55296 /DEF=Homo sapiens hypothetical protein FLJ11082 (FLJ11082), mRNA. /PROD=hypothetical protein FLJ11082 /FL=gb:NM_018317.1	NM_018317	TBC1 domain family, member 19	TBC1D19	---
66053_at	0.565362	6.46209	1.78915	0.0884776	0.412093	-5.30695	Cluster Incl. AI738452:wi32a07.x1 Homo sapiens cDNA, 3 end /clone=IMAGE-2391924 /clone_end=3' /gb=AI738452 /gi=5100433 /ug=Hs.203286 /len=533	AI738452	heterogeneous nuclear ribonucleoprotein U-like 2 /// HNRNPUL2-BSCL2 readthrough (NMD candidate)	HNRNPUL2 /// HNRNPUL2-BSCL2	---
209804_at	0.565236	10.2462	6.97381	8.21053e-07	8.69982e-05	5.90874	gb:D42045.1 /DB_XREF=gi:577302 /GEN=KIAA0086 /FEA=FLmRNA /CNT=55 /TID=Hs.1560.0 /TIER=FL+Stack /STK=32 /UG=Hs.1560 /LL=9937 /UG_TITLE=Homolog of yeast DNA-crosslink repair gene SNM1; KIAA0086 gene product /DEF=Human mRNA for KIAA0086 gene, complete cds. /FL=gb:D42045.1	D42045	DNA cross-link repair 1A	DCLRE1A	---
206655_s_at	0.564938	7.25703	6.83723	1.09446e-06	0.000110814	5.62333	gb:NM_000407.3 /DB_XREF=gi:9945387 /GEN=GP1BB /FEA=FLmRNA /CNT=11 /TID=Hs.283743.0 /TIER=FL /STK=0 /UG=Hs.283743 /LL=2812 /DEF=Homo sapiens glycoprotein Ib (platelet), beta polypeptide (GP1BB), mRNA. /PROD=glycoprotein Ib beta polypeptide precursor /FL=gb:NM_000407.3 gb:J03259.1	NM_000407	glycoprotein Ib (platelet), beta polypeptide /// septin 5 /// SEPT5-GP1BB readthrough	GP1BB /// SEPT5 /// SEPT5-GP1BB	EC:3.1.5.1
237491_at	0.563946	6.41581	6.4458	2.52863e-06	0.000217379	4.79141	gb:AA700633 /DB_XREF=gi:2703596 /DB_XREF=zi43b03.s1 /CLONE=IMAGE:433517 /FEA=EST /CNT=5 /TID=Hs.16355.0 /TIER=ConsEnd /STK=5 /UG=Hs.16355 /UG_TITLE=ESTs	AA700633	---	---	---
244805_at	0.563253	3.30816	7.11656	6.09608e-07	6.82998e-05	6.20433	gb:N58384 /DB_XREF=gi:1202274 /DB_XREF=yv70b07.s1 /CLONE=IMAGE:248053 /FEA=EST /CNT=5 /TID=Hs.135246.0 /TIER=ConsEnd /STK=3 /UG=Hs.135246 /UG_TITLE=ESTs	N58384	---	---	---
204683_at	0.563236	8.8486	3.19462	0.0044788	0.0709382	-2.56756	gb:NM_000873.2 /DB_XREF=gi:12545398 /GEN=ICAM2 /FEA=FLmRNA /CNT=74 /TID=Hs.83733.0 /TIER=FL+Stack /STK=39 /UG=Hs.83733 /LL=3384 /DEF=Homo sapiens intercellular adhesion molecule 2 (ICAM2), mRNA. /PROD=intercellular adhesion molecule 2 precursor /FL=gb:NM_000873.2 gb:BC003097.1	NM_000873	intercellular adhesion molecule 2	ICAM2	---
229130_at	0.563181	4.31074	5.09542	5.23793e-05	0.00248813	1.78263	gb:AU145323 /DB_XREF=gi:11006844 /DB_XREF=AU145323 /CLONE=HEMBA1004513 /FEA=mRNA /CNT=19 /TID=Hs.60059.0 /TIER=Stack /STK=13 /UG=Hs.60059 /UG_TITLE=Homo sapiens cDNA FLJ11478 fis, clone HEMBA1001781	AU145323	---	---	---
207826_s_at	0.561986	6.80675	4.5527	0.000185817	0.00666638	0.531436	gb:NM_002167.1 /DB_XREF=gi:10835060 /GEN=ID3 /FEA=FLmRNA /CNT=3 /TID=Hs.76884.0 /TIER=FL /STK=0 /UG=Hs.76884 /LL=3399 /DEF=Homo sapiens inhibitor of DNA binding 3, dominant negative helix-loop-helix protein (ID3), mRNA. /PROD=inhibitor of DNA binding 3, dominant negativehelix-loop-helix protein /FL=gb:NM_002167.1	NM_002167	inhibitor of DNA binding 3, dominant negative helix-loop-helix protein	ID3	---
1552734_at	0.561428	3.98997	3.1189	0.00532672	0.0796386	-2.73316	gb:NM_152756.1 /DB_XREF=gi:22749480 /TID=Hs2.222006.1 /CNT=10 /FEA=FLmRNA /TIER=FL /STK=2 /LL=253260 /UG_GENE=MGC39830 /UG=Hs.222006 /UG_TITLE=hypothetical protein MGC39830 /DEF=Homo sapiens hypothetical protein MGC39830 (MGC39830), mRNA. /FL=gb:BC029608.1 gb:NM_152756.1	NM_152756	RPTOR independent companion of MTOR, complex 2	RICTOR	---
240324_at	0.561318	4.41938	2.61688	0.0163613	0.164259	-3.79097	gb:H50654 /DB_XREF=gi:990495 /DB_XREF=yp86c06.s1 /CLONE=IMAGE:194314 /FEA=EST /CNT=5 /TID=Hs.113999.0 /TIER=ConsEnd /STK=4 /UG=Hs.113999 /UG_TITLE=ESTs	H50654	---	---	---
1569316_at	0.561148	6.50489	5.82423	9.94745e-06	0.000680034	3.43056	gb:BC009590.1 /DB_XREF=gi:16307027 /TID=Hs2.125798.1 /CNT=8 /FEA=mRNA /TIER=ConsEnd /STK=0 /UG=Hs.125798 /UG_TITLE=Homo sapiens, Similar to neuronal thread protein, clone IMAGE:4102657, mRNA /DEF=Homo sapiens, Similar to neuronal thread protein, clone IMAGE:4102657, mRNA.	BC009590	tripartite motif containing 24	TRIM24	---
1558214_s_at	0.55988	6.85299	2.22666	0.0374073	0.266586	-4.54898	gb:BG330076 /DB_XREF=gi:13136514 /DB_XREF=602428955F1 /CLONE=IMAGE:4558668 /TID=Hs2.435812.1 /CNT=11 /FEA=mRNA /TIER=ConsEnd /STK=0 /UG=Hs.435812 /UG_TITLE=Human alpha-catenin mRNA, partial cds.	BG330076	catenin (cadherin-associated protein), alpha 1	CTNNA1	---
237577_at	0.55936	3.83256	2.3307	0.03015	0.235023	-4.35357	gb:BE465316 /DB_XREF=gi:9511091 /DB_XREF=hw14f06.x1 /CLONE=IMAGE:3182915 /FEA=EST /CNT=6 /TID=Hs.170184.0 /TIER=ConsEnd /STK=6 /UG=Hs.170184 /UG_TITLE=ESTs, Weakly similar to ALUB_HUMAN !!!! ALU CLASS B WARNING ENTRY !!! (H.sapiens)	BE465316	PEST proteolytic signal containing nuclear protein	PCNP	---
1553392_at	0.557517	4.12412	4.01863	0.000653766	0.0175477	-0.703906	gb:NM_173503.1 /DB_XREF=gi:27735112 /TID=Hs2.152670.1 /CNT=3 /FEA=FLmRNA /TIER=FL /STK=1 /LL=146779 /UG_GENE=FLJ25818 /UG=Hs.152670 /UG_TITLE=hypothetical protein FLJ25818 /DEF=Homo sapiens hypothetical protein FLJ25818 (FLJ25818), mRNA. /FL=gb:NM_173503.1	NM_173503	EF-hand calcium binding domain 3 /// uncharacterized LOC102724660	EFCAB3 /// LOC102724660	---
222451_s_at	0.557492	6.88611	7.7475	1.68941e-07	2.45661e-05	7.47656	gb:BC003128.1 /DB_XREF=gi:13111914 /FEA=FLmRNA /CNT=225 /TID=Hs.274351.0 /TIER=FL+Stack /STK=61 /UG=Hs.274351 /LL=51114 /UG_GENE=LOC51114 /DEF=Homo sapiens, CGI-89 protein, clone MGC:3355, mRNA, complete cds. /PROD=CGI-89 protein /FL=gb:NM_016032.1 gb:AF151847.1 gb:BC003128.1	BC003128	zinc finger, DHHC-type containing 9	ZDHHC9	EC:2.3.1.225
232204_at	0.556899	6.88801	3.9535	0.000762224	0.0198295	-0.853909	gb:AF208502.1 /DB_XREF=gi:6630993 /GEN=EBF /FEA=mRNA /CNT=13 /TID=Hs.185708.0 /TIER=ConsEnd /STK=0 /UG=Hs.185708 /LL=1879 /DEF=Homo sapiens early B-cell transcription factor (EBF) mRNA, partial cds. /PROD=early B-cell transcription factor	AF208502	early B-cell factor 1	EBF1	---
204179_at	0.556696	5.96565	1.93758	0.0666689	0.359916	-5.0623	gb:NM_005368.1 /DB_XREF=gi:4885476 /GEN=MB /FEA=FLmRNA /CNT=487 /TID=Hs.118836.0 /TIER=FL+Stack /STK=93 /UG=Hs.118836 /LL=4151 /DEF=Homo sapiens myoglobin (MB), mRNA. /PROD=myoglobin /FL=gb:NM_005368.1	NM_005368	myoglobin	MB	---
231941_s_at	0.556505	4.05541	3.59967	0.00175017	0.0362055	-1.66265	gb:AB037780.1 /DB_XREF=gi:7243098 /GEN=KIAA1359 /FEA=mRNA /CNT=32 /TID=Hs.69321.1 /TIER=ConsEnd /STK=0 /UG=Hs.69321 /LL=57550 /DEF=Homo sapiens mRNA for KIAA1359 protein, partial cds. /PROD=KIAA1359 protein	AB037780	mucin 20, cell surface associated	MUC20	---
222578_s_at	0.556331	8.98051	9.03691	1.44599e-08	3.43736e-06	9.90223	gb:AW516242 /DB_XREF=gi:7154324 /DB_XREF=xt63c10.x1 /CLONE=IMAGE:2791122 /FEA=FLmRNA /CNT=115 /TID=Hs.170737.0 /TIER=Stack /STK=14 /UG=Hs.170737 /LL=79876 /UG_GENE=FLJ23251 /UG_TITLE=hypothetical protein FLJ23251 /FL=gb:NM_024818.1 gb:AL136757.1	AW516242	ubiquitin-like modifier activating enzyme 5	UBA5	---
1557737_s_at	0.556265	4.4271	2.60394	0.0168283	0.166864	-3.81712	gb:AI880383 /DB_XREF=gi:5554432 /DB_XREF=at47h07.x1 /CLONE=IMAGE:2375197 /TID=Hs2.421633.1 /CNT=3 /FEA=mRNA /TIER=ConsEnd /STK=1 /UG=Hs.421633 /UG_TITLE=Homo sapiens cDNA FLJ39889 fis, clone SPLEN2016541.	AI880383	natural killer cell triggering receptor	NKTR	EC:5.2.1.8
237377_at	0.55537	4.53044	2.31822	0.0309465	0.238041	-4.37729	gb:AA069425 /DB_XREF=gi:1576784 /DB_XREF=zf73g10.s1 /CLONE=IMAGE:382626 /FEA=EST /CNT=6 /TID=Hs.20573.0 /TIER=ConsEnd /STK=5 /UG=Hs.20573 /UG_TITLE=ESTs	AA069425	---	---	---
1557293_at	0.554948	5.81742	4.83455	9.60413e-05	0.00402395	1.18284	gb:CA418406 /DB_XREF=gi:24781057 /DB_XREF=UI-H-EZ1-bbc-c-20-0-UI.s1 /CLONE=UI-H-EZ1-bbc-c-20-0-UI /TID=Hs2.337635.1 /CNT=7 /FEA=mRNA /TIER=ConsEnd /STK=1 /UG=Hs.337635 /UG_TITLE=Homo sapiens mRNA; cDNA DKFZp761B1517 (from clone DKFZp761B1517)	CA418406	long intergenic non-protein coding RNA 969	LINC00969	---
225978_at	0.554699	8.02318	7.39955	3.4057e-07	4.33038e-05	6.78188	gb:AW409794 /DB_XREF=gi:6935335 /DB_XREF=fh02d09.y1 /CLONE=IMAGE:2961065 /FEA=mRNA /CNT=58 /TID=Hs.236463.0 /TIER=Stack /STK=13 /UG=Hs.236463 /LL=57494 /UG_GENE=KIAA1238 /UG_TITLE=KIAA1238 protein	AW409794	ribosomal modification protein rimK-like family member B	RIMKLB	EC:6.3.1.17 /// EC:6.3.2.41
202946_s_at	0.554554	9.44718	2.42525	0.0247047	0.210197	-4.17156	gb:NM_014962.1 /DB_XREF=gi:7662401 /GEN=KIAA0952 /FEA=FLmRNA /CNT=169 /TID=Hs.7935.0 /TIER=FL+Stack /STK=69 /UG=Hs.7935 /LL=22903 /DEF=Homo sapiens KIAA0952 protein (KIAA0952), mRNA. /PROD=KIAA0952 protein /FL=gb:AB023169.1 gb:NM_014962.1	NM_014962	BTB (POZ) domain containing 3	BTBD3	---
235076_at	0.554377	6.20905	2.58971	0.0173565	0.169974	-3.84581	gb:AA149539 /DB_XREF=gi:1720404 /DB_XREF=zo30b01.s1 /CLONE=IMAGE:588361 /FEA=EST /CNT=22 /TID=Hs.85065.0 /TIER=ConsEnd /STK=0 /UG=Hs.85065 /UG_TITLE=ESTs	AA149539	calcium binding and coiled-coil domain 2	CALCOCO2	---
222579_at	0.55428	8.32748	8.05519	9.21212e-08	1.48139e-05	8.0766	gb:BE549973 /DB_XREF=gi:9791665 /DB_XREF=7b44b07.x1 /CLONE=IMAGE:3231061 /FEA=FLmRNA /CNT=115 /TID=Hs.170737.0 /TIER=Stack /STK=14 /UG=Hs.170737 /LL=79876 /UG_GENE=FLJ23251 /UG_TITLE=hypothetical protein FLJ23251 /FL=gb:NM_024818.1 gb:AL136757.1	BE549973	ubiquitin-like modifier activating enzyme 5	UBA5	---
233290_at	0.554015	4.00901	4.97281	6.96044e-05	0.00312962	1.5012	gb:AU145280 /DB_XREF=gi:11006801 /DB_XREF=AU145280 /CLONE=HEMBA1004374 /FEA=mRNA /CNT=5 /TID=Hs.301172.0 /TIER=ConsEnd /STK=2 /UG=Hs.301172 /UG_TITLE=Homo sapiens cDNA FLJ11451 fis, clone HEMBA1001433	AU145280	---	---	---
235990_at	0.553347	5.35633	7.71847	1.79005e-07	2.56206e-05	7.41926	gb:BF431309 /DB_XREF=gi:11443423 /DB_XREF=7o11c09.x1 /CLONE=IMAGE:3573880 /FEA=EST /CNT=8 /TID=Hs.124427.0 /TIER=ConsEnd /STK=5 /UG=Hs.124427 /UG_TITLE=ESTs	BF431309	uncharacterized LOC100130987 /// RAD9 checkpoint clamp component A	LOC100130987 /// RAD9A	EC:3.1.11.2
229054_at	0.553204	6.3849	3.216	0.00426412	0.0683898	-2.52056	gb:AI935766 /DB_XREF=gi:5674636 /DB_XREF=wp01g10.x1 /CLONE=IMAGE:2463618 /FEA=EST /CNT=21 /TID=Hs.87912.0 /TIER=Stack /STK=15 /UG=Hs.87912 /UG_TITLE=ESTs	AI935766	---	---	---
218289_s_at	0.552924	8.77801	8.61857	3.13496e-08	6.30162e-06	9.14066	gb:NM_024818.1 /DB_XREF=gi:13376211 /GEN=FLJ23251 /FEA=FLmRNA /CNT=115 /TID=Hs.170737.0 /TIER=FL+Stack /STK=18 /UG=Hs.170737 /LL=79876 /DEF=Homo sapiens hypothetical protein FLJ23251 (FLJ23251), mRNA. /PROD=hypothetical protein FLJ23251 /FL=gb:NM_024818.1 gb:AL136757.1	NM_024818	ubiquitin-like modifier activating enzyme 5	UBA5	---
205635_at	0.552074	3.97414	6.3117	3.38425e-06	0.000277412	4.5018	gb:NM_003947.1 /DB_XREF=gi:4504334 /GEN=HAPIP /FEA=FLmRNA /CNT=31 /TID=Hs.8004.0 /TIER=FL /STK=7 /UG=Hs.8004 /LL=8997 /DEF=Homo sapiens huntingtin-associated protein interacting protein (duo) (HAPIP), mRNA. /PROD=huntingtin-associated protein interactingprotein /FL=gb:NM_003947.1 gb:U94190.1	NM_003947	kalirin, RhoGEF kinase	KALRN	EC:2.7.11.1
231484_at	0.551674	4.15943	3.73034	0.00128847	0.0290025	-1.36544	gb:AI424825 /DB_XREF=gi:4270756 /DB_XREF=tg49d11.x1 /CLONE=IMAGE:2112117 /FEA=EST /CNT=9 /TID=Hs.132458.0 /TIER=Stack /STK=8 /UG=Hs.132458 /UG_TITLE=ESTs	AI424825	---	---	---
207078_at	0.550845	6.86602	3.02522	0.00659274	0.0922596	-2.93613	gb:NM_005466.1 /DB_XREF=gi:4885480 /GEN=MED6 /FEA=FLmRNA /CNT=7 /TID=Hs.167738.0 /TIER=FL /STK=4 /UG=Hs.167738 /LL=10001 /DEF=Homo sapiens RNA polymerase II transcriptional regulation mediator (Med6, S. cerevisiae, homolog of) (MED6), mRNA. /PROD=RNA polymerase II transcriptional regulationmediator (Med6, S. cerevisiae, homolog of) /FL=gb:U78082.1 gb:NM_005466.1	NM_005466	mediator complex subunit 6	MED6	---
1561191_at	0.548782	4.20606	3.40731	0.00274047	0.0505688	-2.09593	gb:AF086468.1 /DB_XREF=gi:3483813 /TID=Hs2.384581.1 /CNT=3 /FEA=mRNA /TIER=ConsEnd /STK=1 /UG=Hs.384581 /UG_TITLE=Homo sapiens full length insert cDNA clone ZD86H05 /DEF=Homo sapiens full length insert cDNA clone ZD86H05.	AF086468	---	---	---
239193_at	0.548497	4.83045	2.33013	0.030186	0.235057	-4.35465	gb:BF060981 /DB_XREF=gi:10819891 /DB_XREF=7j62b03.x1 /CLONE=IMAGE:3390989 /FEA=EST /CNT=5 /TID=Hs.98751.0 /TIER=ConsEnd /STK=4 /UG=Hs.98751 /UG_TITLE=ESTs	BF060981	far upstream element (FUSE) binding protein 3	FUBP3	---
226784_at	0.548119	9.53721	5.48178	2.15677e-05	0.00124757	2.66226	gb:AA121481 /DB_XREF=gi:1679114 /DB_XREF=zk88a09.s1 /CLONE=IMAGE:489880 /FEA=EST /CNT=46 /TID=Hs.55896.0 /TIER=Stack /STK=14 /UG=Hs.55896 /UG_TITLE=Homo sapiens PAC clone RP5-978E18 from 7p21	AA121481	TWIST neighbor	TWISTNB	---
235205_at	0.547549	9.33552	6.64834	1.63537e-06	0.000153121	5.22442	gb:BF109660 /DB_XREF=gi:10939350 /DB_XREF=7l66e01.x1 /CLONE=IMAGE:3526368 /FEA=EST /CNT=13 /TID=Hs.127286.0 /TIER=ConsEnd /STK=2 /UG=Hs.127286 /UG_TITLE=ESTs	BF109660	oxidation resistance 1	OXR1	---
210117_at	0.546596	8.3498	6.14275	4.90152e-06	0.000374812	4.13373	gb:AF311312.1 /DB_XREF=gi:10863767 /FEA=FLmRNA /CNT=20 /TID=Hs.153057.0 /TIER=FL /STK=1 /UG=Hs.153057 /LL=6674 /UG_GENE=SPAG1 /DEF=Homo sapiens infertility-related sperm protein mRNA, complete cds. /PROD=infertility-related sperm protein /FL=gb:NM_003114.1 gb:AF311312.1	AF311312	sperm associated antigen 1	SPAG1	---
226549_at	0.546364	5.71205	7.51937	2.67029e-07	3.60489e-05	7.02303	gb:BF447901 /DB_XREF=gi:11513039 /DB_XREF=7q96h03.x1 /CLONE=IMAGE:3706229 /FEA=mRNA /CNT=53 /TID=Hs.97837.0 /TIER=Stack /STK=27 /UG=Hs.97837 /UG_TITLE=Homo sapiens mRNA; cDNA DKFZp547J047 (from clone DKFZp547J047)	BF447901	SH3 domain binding kinase 1	SBK1	EC:2.7.11.1
201308_s_at	0.546311	6.38529	7.81593	1.47463e-07	2.20288e-05	7.61117	gb:NM_018243.1 /DB_XREF=gi:8922711 /GEN=FLJ10849 /FEA=FLmRNA /CNT=294 /TID=Hs.8768.0 /TIER=FL /STK=1 /UG=Hs.8768 /LL=55752 /DEF=Homo sapiens hypothetical protein FLJ10849 (FLJ10849), mRNA. /PROD=hypothetical protein FLJ10849 /FL=gb:NM_018243.1	NM_018243	septin 11	2020-09-11	---
213620_s_at	0.545877	10.6237	3.48186	0.00230422	0.0445486	-1.92868	gb:AA126728 /DB_XREF=gi:1686292 /DB_XREF=zk95d07.s1 /CLONE=IMAGE:490573 /FEA=EST /CNT=31 /TID=Hs.83733.1 /TIER=Stack /STK=28 /UG=Hs.83733 /LL=3384 /UG_GENE=ICAM2 /UG_TITLE=intercellular adhesion molecule 2	AA126728	intercellular adhesion molecule 2	ICAM2	---
1556328_at	0.545287	4.4289	5.57561	1.74247e-05	0.00106446	2.87395	gb:BC042378.1 /DB_XREF=gi:27503462 /TID=Hs2.253690.1 /CNT=9 /FEA=mRNA /TIER=ConsEnd /STK=3 /UG=Hs.253690 /UG_TITLE=Homo sapiens, clone IMAGE:5277693, mRNA /DEF=Homo sapiens, clone IMAGE:5277693, mRNA.	BC042378	protocadherin 10	PCDH10	---
210817_s_at	0.544622	9.43941	2.93727	0.00804265	0.105249	-3.1246	gb:BC004130.1 /DB_XREF=gi:13278698 /FEA=FLmRNA /CNT=2 /TID=Hs.154230.1 /TIER=FL /STK=0 /UG=Hs.154230 /LL=10241 /UG_GENE=NDP52 /DEF=Homo sapiens, nuclear domain 10 protein, clone MGC:1399, mRNA, complete cds. /PROD=nuclear domain 10 protein /FL=gb:BC004130.1	BC004130	calcium binding and coiled-coil domain 2	CALCOCO2	---
224496_s_at	0.544422	4.16058	5.21057	4.01504e-05	0.00202139	2.04602	gb:BC006292.1 /DB_XREF=gi:13623391 /FEA=FLmRNA /CNT=1 /TID=HsAffx.900978.595 /TIER=FL /STK=0 /DEF=Homo sapiens, Similar to RIKEN cDNA 2810049P21 gene, clone MGC:10744, mRNA, complete cds. /PROD=Similar to RIKEN cDNA 2810049P21 gene /FL=gb:BC006292.1	BC006292	transmembrane protein 107	TMEM107	---
229082_at	0.544331	4.87767	3.07366	0.00590558	0.0855623	-2.83146	gb:AI141520 /DB_XREF=gi:3648977 /DB_XREF=qa90a03.x1 /CLONE=IMAGE:1693996 /FEA=EST /CNT=15 /TID=Hs.151464.0 /TIER=Stack /STK=8 /UG=Hs.151464 /UG_TITLE=ESTs, Weakly similar to ALUC_HUMAN !!!! ALU CLASS C WARNING ENTRY !!! (H.sapiens)	AI141520	coiled-coil domain containing 125	CCDC125	---
242797_x_at	0.543623	4.9168	2.13952	0.0446801	0.293475	-4.70851	gb:AA629668 /DB_XREF=gi:2552279 /DB_XREF=ad48d12.s1 /CLONE=IMAGE:884951 /FEA=EST /CNT=3 /TID=Hs.269629.0 /TIER=ConsEnd /STK=3 /UG=Hs.269629 /UG_TITLE=ESTs, Moderately similar to alternatively spliced product using exon 13A (H.sapiens)	AA629668	---	---	---
228635_at	0.543578	7.69443	6.81417	1.14918e-06	0.000115287	5.57488	gb:AI640307 /DB_XREF=gi:4703416 /DB_XREF=wa16f11.x1 /CLONE=IMAGE:2298285 /FEA=mRNA /CNT=26 /TID=Hs.146858.0 /TIER=Stack /STK=8 /UG=Hs.146858 /LL=57575 /UG_GENE=PCDH10 /UG_TITLE=protocadherin 10	AI640307	protocadherin 10	PCDH10	---
231108_at	0.543232	6.78608	1.96474	0.0632375	0.35051	-5.01608	gb:H43040 /DB_XREF=gi:919092 /DB_XREF=yo63e09.s1 /CLONE=IMAGE:182632 /FEA=EST /CNT=9 /TID=Hs.107720.0 /TIER=Stack /STK=8 /UG=Hs.107720 /UG_TITLE=ESTs, Weakly similar to A54295 interferon alphabeta receptor precursor (H.sapiens)	H43040	FUS RNA binding protein	FUS	---
225833_at	0.543204	7.55104	5.37207	2.77078e-05	0.00149992	2.41374	gb:BE795104 /DB_XREF=gi:10216302 /DB_XREF=601592633F1 /CLONE=IMAGE:3946640 /FEA=EST /CNT=60 /TID=Hs.131899.1 /TIER=ConsEnd /STK=0 /UG=Hs.131899 /UG_TITLE=ESTs, Weakly similar to T00370 hypothetical protein KIAA0659 (H.sapiens)	BE795104	diacylglycerol lipase, beta	DAGLB	EC:3.1.1.-
1569004_at	0.542972	3.04917	1.62395	0.119766	0.474766	-5.56238	gb:BG541677 /DB_XREF=gi:13533910 /DB_XREF=602571254F1 /CLONE=IMAGE:4695709 /TID=Hs2.54547.1 /CNT=14 /FEA=mRNA /TIER=ConsEnd /STK=0 /UG=Hs.54547 /UG_TITLE=Homo sapiens, similar to Alu subfamily SQ sequence contamination warning entry, clone IMAGE:4342162, mRNA	BG541677	CARD8 antisense RNA 1	CARD8-AS1	---
202342_s_at	0.542547	6.27892	7.95631	1.11789e-07	1.73146e-05	7.88524	gb:NM_015271.1 /DB_XREF=gi:13446226 /GEN=KIAA0517 /FEA=FLmRNA /CNT=143 /TID=Hs.12372.0 /TIER=FL+Stack /STK=20 /UG=Hs.12372 /LL=23321 /DEF=Homo sapiens tripartite motif protein TRIM2 (KIAA0517), mRNA. /PROD=tripartite motif protein TRIM2 /FL=gb:AF220018.1 gb:NM_015271.1	NM_015271	tripartite motif containing 2	TRIM2	---
201307_at	0.542146	9.53788	8.56702	3.45395e-08	6.8422e-06	9.04515	gb:AL534972 /DB_XREF=gi:12798465 /DB_XREF=AL534972 /CLONE=CS0DF007YI02 (5 prime) /FEA=FLmRNA /CNT=294 /TID=Hs.8768.0 /TIER=Stack /STK=67 /UG=Hs.8768 /LL=55752 /UG_GENE=FLJ10849 /UG_TITLE=hypothetical protein FLJ10849 /FL=gb:NM_018243.1	AL534972	septin 11	2020-09-11	---
202570_s_at	0.542065	7.1108	7.26223	4.51144e-07	5.4451e-05	6.50302	gb:BF346592 /DB_XREF=gi:11294104 /DB_XREF=602020234F1 /CLONE=IMAGE:4155609 /FEA=FLmRNA /CNT=145 /TID=Hs.177425.0 /TIER=Stack /STK=11 /UG=Hs.177425 /LL=22839 /UG_GENE=KIAA0964 /UG_TITLE=KIAA0964 protein /FL=gb:AB023181.1 gb:NM_014902.1	BF346592	discs, large (Drosophila) homolog-associated protein 4	DLGAP4	---
207000_s_at	0.541803	7.4655	8.49243	3.97629e-08	7.65506e-06	8.90629	gb:NM_005605.1 /DB_XREF=gi:5031988 /GEN=PPP3CC /FEA=FLmRNA /CNT=9 /TID=Hs.75206.0 /TIER=FL /STK=0 /UG=Hs.75206 /LL=5533 /DEF=Homo sapiens protein phosphatase 3 (formerly 2B), catalytic subunit, gamma isoform (calcineurin A gamma) (PPP3CC), mRNA. /PROD=protein phosphatase 3 (formerly 2B), catalyticsubunit, gamma isoform (calcineurin A gamma) /FL=gb:NM_005605.1 gb:AY007249.1	NM_005605	protein phosphatase 3, catalytic subunit, gamma isozyme	PPP3CC	EC:3.1.3.16
227484_at	0.540781	5.0593	3.74862	0.00123434	0.0281197	-1.32371	gb:BF508615 /DB_XREF=gi:11591913 /DB_XREF=UI-H-BI4-aoo-g-07-0-UI.s1 /CLONE=IMAGE:3085644 /FEA=EST /CNT=35 /TID=Hs.155489.2 /TIER=Stack /STK=16 /UG=Hs.155489 /LL=10492 /UG_GENE=NSAP1 /UG_TITLE=NS1-associated protein 1	BF508615	SLIT-ROBO Rho GTPase activating protein 1	SRGAP1	---
227321_at	0.539731	5.44324	5.38533	2.688e-05	0.00146819	2.44382	gb:D52585 /DB_XREF=gi:952821 /DB_XREF=HUM082B07A /CLONE=GEN-082B07 /FEA=EST /CNT=35 /TID=Hs.20132.1 /TIER=Stack /STK=32 /UG=Hs.20132 /LL=10734 /UG_GENE=STAG3 /UG_TITLE=stromal antigen 3	D52585	GATS, stromal antigen 3 opposite strand	GATS	---
213929_at	0.539545	4.74743	1.12609	0.273226	0.664263	-6.21001	gb:AL050204.1 /DB_XREF=gi:4884443 /FEA=mRNA /CNT=36 /TID=Hs.28540.0 /TIER=Stack /STK=15 /UG=Hs.28540 /UG_TITLE=Homo sapiens mRNA; cDNA DKFZp586F1223 (from clone DKFZp586F1223) /DEF=Homo sapiens mRNA; cDNA DKFZp586F1223 (from clone DKFZp586F1223).	AL050204	exophilin 5	EXPH5	---
1569538_at	0.539217	4.56524	3.57369	0.00185977	0.0378477	-1.72147	gb:AF130084.1 /DB_XREF=gi:11493472 /TID=Hs2.383371.1 /CNT=3 /FEA=mRNA /TIER=ConsEnd /STK=0 /UG=Hs.383371 /UG_TITLE=Homo sapiens clone FLB8310 PRO2225 mRNA, complete cds /DEF=Homo sapiens clone FLB8310 PRO2225 mRNA, complete cds.	AF130084	---	---	---
231285_at	0.539054	7.40167	5.24708	3.69128e-05	0.00189503	2.12934	gb:AI458583 /DB_XREF=gi:4311162 /DB_XREF=tj97d03.x1 /CLONE=IMAGE:2149445 /FEA=EST /CNT=8 /TID=Hs.160918.0 /TIER=Stack /STK=8 /UG=Hs.160918 /UG_TITLE=ESTs	AI458583	---	---	---
1557751_at	0.537948	5.11267	2.15768	0.0430663	0.288401	-4.67559	gb:AI537913 /DB_XREF=gi:4452048 /DB_XREF=tp26f08.x1 /CLONE=IMAGE:2188935 /TID=Hs2.351017.1 /CNT=3 /FEA=mRNA /TIER=ConsEnd /STK=1 /UG=Hs.351017 /UG_TITLE=Homo sapiens cDNA FLJ32996 fis, clone THYMU1000142.	AI537913	---	---	---
215850_s_at	0.537696	3.03779	4.25098	0.000378009	0.0115488	-0.167131	gb:AK022209.1 /DB_XREF=gi:10433554 /FEA=mRNA /CNT=2 /TID=Hs.287492.0 /TIER=ConsEnd /STK=0 /UG=Hs.287492 /UG_TITLE=Homo sapiens cDNA FLJ12147 fis, clone MAMMA1000410 /DEF=Homo sapiens cDNA FLJ12147 fis, clone MAMMA1000410.	AK022209	NADH dehydrogenase (ubiquinone) 1 alpha subcomplex, 5	NDUFA5	EC:1.6.5.3 /// EC:1.6.99.3
220227_at	0.537248	9.21067	3.79464	0.00110783	0.0259445	-1.21851	gb:NM_024883.1 /DB_XREF=gi:13376328 /GEN=FLJ22202 /FEA=FLmRNA /CNT=12 /TID=Hs.217754.0 /TIER=FL /STK=2 /UG=Hs.217754 /LL=79941 /DEF=Homo sapiens hypothetical protein FLJ22202 (FLJ22202), mRNA. /PROD=hypothetical protein FLJ22202 /FL=gb:NM_024883.1	NM_024883	cadherin 4, type 1, R-cadherin (retinal)	CDH4	---
215083_at	0.536789	6.28648	2.39299	0.0264504	0.218829	-4.2341	gb:AL049263.1 /DB_XREF=gi:4500011 /FEA=mRNA /CNT=6 /TID=Hs.306292.0 /TIER=ConsEnd /STK=0 /UG=Hs.306292 /UG_TITLE=Homo sapiens mRNA; cDNA DKFZp564F133 (from clone DKFZp564F133) /DEF=Homo sapiens mRNA; cDNA DKFZp564F133 (from clone DKFZp564F133).	AL049263	---	---	---
40837_at	0.536577	6.54812	2.97123	0.00744977	0.0999794	-3.05209	Cluster Incl. M99436:Human transducin-like enhancer protein (TLE2) mRNA, complete cds /cds=(25,2256) /gb=M99436 /gi=307511 /ug=Hs.173063 /len=2271	M99436	transducin-like enhancer of split 2	TLE2	---
214129_at	0.536538	6.89433	5.4261	2.44883e-05	0.00137544	2.53626	gb:AI821791 /DB_XREF=gi:5440870 /DB_XREF=np33h04.x5 /CLONE=IMAGE:1118167 /FEA=EST /CNT=18 /TID=Hs.129928.2 /TIER=Stack /STK=8 /UG=Hs.129928 /LL=9659 /UG_GENE=KIAA0477 /UG_TITLE=KIAA0477 gene product	AI821791	phosphodiesterase 4D interacting protein	PDE4DIP	---
243751_at	0.536411	7.06131	1.86989	0.0759466	0.383971	-5.17557	gb:AA709148 /DB_XREF=gi:2719066 /DB_XREF=zf98g04.s1 /CLONE=IMAGE:385014 /FEA=EST /CNT=3 /TID=Hs.140963.0 /TIER=ConsEnd /STK=3 /UG=Hs.140963 /UG_TITLE=ESTs, Weakly similar to ALUC_HUMAN !!!! ALU CLASS C WARNING ENTRY !!! (H.sapiens)	AA709148	chromodomain helicase DNA binding protein 2	CHD2	EC:3.6.4.12
1558515_at	0.536391	4.91527	2.073	0.0510688	0.313594	-4.82756	gb:AK057701.1 /DB_XREF=gi:16553616 /TID=Hs2.349570.1 /CNT=19 /FEA=mRNA /TIER=ConsEnd /STK=0 /UG=Hs.349570 /UG_TITLE=Homo sapiens cDNA FLJ33139 fis, clone UTERU1000109. /DEF=Homo sapiens cDNA FLJ33139 fis, clone UTERU1000109.	AK057701	FTX transcript, XIST regulator (non-protein coding)	FTX	---
211181_x_at	0.536381	5.74359	5.43681	2.38964e-05	0.00134694	2.56053	gb:AF312386.1 /DB_XREF=gi:12082788 /GEN=AML1AMP19 fusion /FEA=FLmRNA /CNT=1 /TID=Hs.129914.6 /TIER=FL /STK=0 /UG=Hs.129914 /LL=861 /DEF=Homo sapiens clone L4 AML1AMP19 fusion protein (AML1AMP19 fusion) mRNA, complete cds. /PROD=AML1AMP19 fusion protein /FL=gb:AF312386.1	AF312386	uncharacterized LOC100506403 /// runt-related transcription factor 1	LOC100506403 /// RUNX1	---
207012_at	0.536189	4.35361	5.85925	9.19733e-06	0.000634129	3.50844	gb:U79292.1 /DB_XREF=gi:1710273 /FEA=FLmRNA /CNT=23 /TID=Hs.90800.1 /TIER=Stack /STK=8 /UG=Hs.90800 /LL=4325 /UG_GENE=MMP16 /UG_TITLE=matrix metalloproteinase 16 (membrane-inserted) /DEF=Human clone 23734 mRNA sequence. /FL=gb:AB009303.1 gb:D83646.1 gb:D85511.1 gb:NM_005941.2	U79292	matrix metallopeptidase 16 (membrane-inserted)	MMP16	EC:3.4.24.-
204440_at	0.536104	8.33407	8.76108	2.40246e-08	5.09126e-06	9.40281	gb:NM_004233.1 /DB_XREF=gi:4757945 /GEN=CD83 /FEA=FLmRNA /CNT=82 /TID=Hs.79197.0 /TIER=FL /STK=5 /UG=Hs.79197 /LL=9308 /DEF=Homo sapiens CD83 antigen (activated B lymphocytes, immunoglobulin superfamily) (CD83), mRNA. /PROD=CD83 antigen (activated B lymphocytes,immunoglobulin superfamily) /FL=gb:NM_004233.1	NM_004233	CD83 molecule	CD83	---
207851_s_at	0.536017	5.23129	5.39211	2.64665e-05	0.00145169	2.4592	gb:NM_000208.1 /DB_XREF=gi:4557883 /GEN=INSR /FEA=FLmRNA /CNT=3 /TID=Hs.89695.0 /TIER=FL /STK=0 /UG=Hs.89695 /LL=3643 /DEF=Homo sapiens insulin receptor (INSR), mRNA. /PROD=insulin receptor /FL=gb:M10051.1 gb:NM_000208.1	NM_000208	insulin receptor	INSR	EC:2.7.10.1
214734_at	0.535853	5.37575	1.30837	0.205325	0.595938	-5.99567	gb:AB014524.1 /DB_XREF=gi:3327061 /GEN=KIAA0624 /FEA=mRNA /CNT=28 /TID=Hs.138380.0 /TIER=ConsEnd /STK=4 /UG=Hs.138380 /LL=23086 /DEF=Homo sapiens mRNA for KIAA0624 protein, partial cds. /PROD=KIAA0624 protein	AB014524	exophilin 5	EXPH5	---
201310_s_at	0.53532	11.4119	6.83391	1.10218e-06	0.00011139	5.61635	gb:NM_004772.1 /DB_XREF=gi:4758865 /GEN=P311 /FEA=FLmRNA /CNT=470 /TID=Hs.142827.0 /TIER=FL+Stack /STK=195 /UG=Hs.142827 /LL=9315 /DEF=Homo sapiens P311 protein (P311), mRNA. /PROD=P311 protein /FL=gb:U30521.1 gb:NM_004772.1 gb:U36189.1	NM_004772	neuronal regeneration related protein	NREP	---
242024_at	0.535003	6.0621	2.03927	0.0546138	0.324425	-4.88702	gb:T90999 /DB_XREF=gi:722912 /DB_XREF=yd50b08.s1 /CLONE=IMAGE:111639 /FEA=EST /CNT=6 /TID=Hs.164159.0 /TIER=ConsEnd /STK=1 /UG=Hs.164159 /UG_TITLE=ESTs, Weakly similar to ALU1_HUMAN ALU SUBFAMILY J SEQUENCE CONTAMINATION WARNING ENTRY (H.sapiens)	T90999	---	---	---
1562265_at	0.534991	6.73315	4.99138	6.66659e-05	0.00302235	1.54388	gb:AL833402.1 /DB_XREF=gi:21734039 /TID=Hs2.378760.1 /CNT=2 /FEA=mRNA /TIER=ConsEnd /STK=0 /UG=Hs.378760 /UG_TITLE=Homo sapiens mRNA; cDNA DKFZp313I1020 (from clone DKFZp313I1020) /DEF=Homo sapiens mRNA; cDNA DKFZp313I1020 (from clone DKFZp313I1020).	AL833402	---	---	---
224596_at	0.534378	12.4703	5.05141	5.79998e-05	0.00270806	1.68171	gb:AI634866 /DB_XREF=gi:4686196 /DB_XREF=wa08g05.x1 /CLONE=IMAGE:2297528 /FEA=FLmRNA /CNT=262 /TID=Hs.179902.1 /TIER=Stack /STK=83 /UG=Hs.179902 /LL=63942 /UG_GENE=CTL1 /UG_TITLE=transporter-like protein /FL=gb:NM_022109.1	AI634866	solute carrier family 44 (choline transporter), member 1	SLC44A1	---
229206_at	0.533773	5.7015	2.38925	0.0266602	0.219486	-4.24133	gb:BE551650 /DB_XREF=gi:9793262 /DB_XREF=hx96d01.x1 /CLONE=IMAGE:3195649 /FEA=mRNA /CNT=22 /TID=Hs.158126.0 /TIER=Stack /STK=8 /UG=Hs.158126 /UG_TITLE=Homo sapiens cDNA FLJ13350 fis, clone OVARC1002143	BE551650	---	---	---
242189_at	0.53254	4.23029	4.09432	0.000546927	0.0153114	-0.529304	gb:BF197757 /DB_XREF=gi:11087159 /DB_XREF=7p91e09.x1 /CLONE=IMAGE:3653105 /FEA=EST /CNT=5 /TID=Hs.108068.0 /TIER=ConsEnd /STK=1 /UG=Hs.108068 /UG_TITLE=ESTs, Highly similar to homer-1b (H.sapiens)	BF197757	---	---	---
209920_at	0.531903	5.98288	6.47452	2.37632e-06	0.000205698	4.85314	gb:U20165.1 /DB_XREF=gi:704361 /FEA=FLmRNA /CNT=63 /TID=Hs.53250.1 /TIER=FL /STK=0 /UG=Hs.53250 /LL=659 /UG_GENE=BMPR2 /DEF=Human type II serinethreonine kinase receptor mRNA, complete cds. /PROD=type II serinethreonine kinase receptor /FL=gb:D50516.1 gb:NM_001204.2 gb:U20165.1	U20165	bone morphogenetic protein receptor type II	BMPR2	EC:2.7.11.30
1558699_a_at	0.531563	6.66994	5.44205	2.36125e-05	0.00133645	2.57239	gb:BG249246 /DB_XREF=gi:12759062 /DB_XREF=602361688F1 /CLONE=IMAGE:4470380 /TID=Hs2.30211.3 /CNT=16 /FEA=mRNA /TIER=ConsEnd /STK=0 /LL=64224 /UG_GENE=FLJ22313 /UG=Hs.30211 /UG_TITLE=hypothetical protein FLJ22313	BG249246	HERPUD family member 2	HERPUD2	---
201425_at	0.530848	6.07978	2.2069	0.0389546	0.272706	-4.5855	gb:NM_000690.1 /DB_XREF=gi:4502032 /GEN=ALDH2 /FEA=FLmRNA /CNT=328 /TID=Hs.195432.0 /TIER=FL+Stack /STK=125 /UG=Hs.195432 /LL=217 /DEF=Homo sapiens aldehyde dehydrogenase 2, mitochondrial (ALDH2), mRNA. /PROD=aldehyde dehydrogenase 2, mitochondrial /FL=gb:BC002967.1 gb:NM_000690.1	NM_000690	aldehyde dehydrogenase 2 family (mitochondrial)	ALDH2	EC:1.2.1.3
213425_at	0.530735	4.20939	2.02436	0.0562497	0.329195	-4.91309	gb:AI968085 /DB_XREF=gi:5764903 /DB_XREF=wu12h08.x1 /CLONE=IMAGE:2516799 /FEA=mRNA /CNT=39 /TID=Hs.152213.2 /TIER=Stack /STK=14 /UG=Hs.152213 /LL=7474 /UG_GENE=WNT5A /UG_TITLE=wingless-type MMTV integration site family, member 5A	AI968085	wingless-type MMTV integration site family, member 5A	WNT5A	---
235432_at	0.530561	7.3106	4.60849	0.000163008	0.00601382	0.660545	gb:BE865779 /DB_XREF=gi:10314555 /DB_XREF=601678163F1 /CLONE=IMAGE:3960782 /FEA=EST /CNT=17 /TID=Hs.138479.0 /TIER=ConsEnd /STK=0 /UG=Hs.138479 /UG_TITLE=ESTs, Moderately similar to ALU7_HUMAN ALU SUBFAMILY SQ SEQUENCE CONTAMINATION WARNING ENTRY (H.sapiens)	BE865779	nephronophthisis 3 (adolescent)	NPHP3	---
215050_x_at	0.530398	6.31841	5.29676	3.29299e-05	0.0017362	2.24252	gb:BG325734 /DB_XREF=gi:13132158 /DB_XREF=602424445F1 /CLONE=IMAGE:4562411 /FEA=mRNA /CNT=9 /TID=Hs.75074.1 /TIER=ConsEnd /STK=0 /UG=Hs.75074 /LL=9261 /UG_GENE=MAPKAPK2 /UG_TITLE=mitogen-activated protein kinase-activated protein kinase 2	BG325734	mitogen-activated protein kinase-activated protein kinase 2	MAPKAPK2	EC:2.7.11.1
244620_at	0.530064	4.0403	3.86103	0.000947647	0.0232552	-1.06637	gb:AW135597 /DB_XREF=gi:6139730 /DB_XREF=UI-H-BI1-acc-a-10-0-UI.s1 /CLONE=IMAGE:2713650 /FEA=EST /CNT=5 /TID=Hs.221776.0 /TIER=ConsEnd /STK=0 /UG=Hs.221776 /UG_TITLE=ESTs	AW135597	SLC8A1 antisense RNA 1	SLC8A1-AS1	---
201924_at	0.529918	10.931	11.432	2.57098e-10	1.30156e-07	13.8246	gb:NM_005935.1 /DB_XREF=gi:5174572 /GEN=MLLT2 /FEA=FLmRNA /CNT=229 /TID=Hs.114765.0 /TIER=FL+Stack /STK=72 /UG=Hs.114765 /LL=4299 /DEF=Homo sapiens myeloidlymphoid or mixed-lineage leukemia (trithorax (Drosophila) homolog); translocated to, 2 (MLLT2), mRNA. /PROD=myeloidlymphoid or mixed-lineage leukemia(trithorax (Drosophila) homolog); translocated to, 2 /FL=gb:L13773.1 gb:L25050.1 gb:NM_005935.1	NM_005935	AF4/FMR2 family, member 1	AFF1	---
208109_s_at	0.529705	7.38367	4.44195	0.000241075	0.00821746	0.275021	gb:NM_030944.1 /DB_XREF=gi:13569916 /GEN=C15ORF5 /FEA=FLmRNA /CNT=1 /TID=HsAffx.900133.191 /TIER=FL /STK=0 /DEF=Homo sapiens chromosome 15 open reading frame 5 (C15ORF5), mRNA. /PROD=chromosome 15 open reading frame 5 /FL=gb:NM_030944.1	NM_030944	long intergenic non-protein coding RNA 597	LINC00597	---
211795_s_at	0.529193	9.83607	4.06184	0.000590454	0.0162063	-0.604264	gb:AF198052.1 /DB_XREF=gi:7416992 /FEA=FLmRNA /CNT=3 /TID=Hs.58435.1 /TIER=FL /STK=0 /UG=Hs.58435 /LL=2533 /UG_GENE=FYB /DEF=Homo sapiens EVH1 domain binding protein mRNA, complete cds. /PROD=EVH1 domain binding protein /FL=gb:AF198052.1	AF198052	FYN binding protein	FYB	---
236916_at	0.527769	5.32484	3.95702	0.00075594	0.019719	-0.845823	gb:AU151944 /DB_XREF=gi:11013465 /DB_XREF=AU151944 /CLONE=NT2RP2006434 /FEA=EST /CNT=6 /TID=Hs.13997.0 /TIER=ConsEnd /STK=5 /UG=Hs.13997 /UG_TITLE=ESTs	AU151944	---	---	---
221986_s_at	0.526914	6.06498	3.97286	0.000728238	0.0191609	-0.809352	gb:AW006750 /DB_XREF=gi:5855528 /DB_XREF=wr28h09.x1 /CLONE=IMAGE:2489057 /FEA=mRNA /CNT=41 /TID=Hs.246875.1 /TIER=Stack /STK=8 /UG=Hs.246875 /LL=54800 /UG_GENE=FLJ20059 /UG_TITLE=hypothetical protein FLJ20059	AW006750	kelch-like family member 24	KLHL24	---
239946_at	0.526771	8.69244	5.60229	1.64023e-05	0.00101401	2.93397	gb:AA776723 /DB_XREF=gi:2836057 /DB_XREF=ah49e02.s1 /CLONE=1292858 /FEA=EST /CNT=5 /TID=Hs.189046.0 /TIER=ConsEnd /STK=4 /UG=Hs.189046 /UG_TITLE=ESTs	AA776723	---	---	---
224595_at	0.52652	12.0767	4.95805	7.20348e-05	0.00322564	1.46725	gb:AK022549.1 /DB_XREF=gi:10434002 /FEA=FLmRNA /CNT=262 /TID=Hs.179902.1 /TIER=Stack /STK=48 /UG=Hs.179902 /LL=63942 /UG_GENE=CTL1 /UG_TITLE=transporter-like protein /DEF=Homo sapiens cDNA FLJ12487 fis, clone NT2RM2000609, highly similar to Homo sapiens CTL1 gene. /FL=gb:NM_022109.1	AK022549	solute carrier family 44 (choline transporter), member 1	SLC44A1	---
214877_at	0.526201	7.65672	8.22061	6.68391e-08	1.16755e-05	8.39365	gb:BE794663 /DB_XREF=gi:10215861 /DB_XREF=601590459F1 /CLONE=IMAGE:3944463 /FEA=mRNA /CNT=11 /TID=Hs.306668.0 /TIER=ConsEnd /STK=0 /UG=Hs.306668 /UG_TITLE=Homo sapiens cDNA FLJ14089 fis, clone MAMMA1000257	BE794663	CDK5 regulatory subunit associated protein 1-like 1	CDKAL1	EC:2.8.4.5
231880_at	0.525552	5.86405	4.49399	0.000213306	0.007372	0.395513	gb:AB032996.1 /DB_XREF=gi:6330196 /GEN=KIAA1170 /FEA=mRNA /CNT=30 /TID=Hs.268044.0 /TIER=ConsEnd /STK=7 /UG=Hs.268044 /LL=57464 /DEF=Homo sapiens mRNA for KIAA1170 protein, partial cds. /PROD=KIAA1170 protein	AB032996	striatin interacting protein 2	STRIP2	---
209147_s_at	0.524973	7.79212	7.45758	3.02647e-07	3.94922e-05	6.89892	gb:AB000888.1 /DB_XREF=gi:2467297 /FEA=FLmRNA /CNT=194 /TID=Hs.41569.0 /TIER=FL /STK=0 /UG=Hs.41569 /LL=8611 /UG_GENE=PPAP2A /DEF=Homo sapiens mRNA for phosphatidic acid phosphatase 2a, complete cds. /PROD=phosphatidic acid phosphatase 2a /FL=gb:AF014402.1 gb:NM_003711.1 gb:AB000888.1 gb:AF017116.1	AB000888	phospholipid phosphatase 1	PLPP1	EC:3.1.3.4
224850_at	0.524709	10.4772	10.4644	1.21144e-09	4.44533e-07	12.3258	gb:BE645232 /DB_XREF=gi:9969543 /DB_XREF=7e66g11.x1 /CLONE=IMAGE:3287492 /FEA=EST /CNT=156 /TID=Hs.100861.1 /TIER=Stack /STK=12 /UG=Hs.100861 /UG_TITLE=ESTs, Weakly similar to SKD1_HUMAN SKD1 PROTEIN (H.sapiens)	BE645232	ATPase family, AAA domain containing 1	ATAD1	EC:3.6.1.3
220591_s_at	0.524375	5.58263	4.2005	0.00042579	0.012666	-0.28393	gb:NM_025184.1 /DB_XREF=gi:13376775 /GEN=FLJ22843 /FEA=FLmRNA /CNT=5 /TID=Hs.301143.0 /TIER=FL /STK=0 /UG=Hs.301143 /LL=80258 /DEF=Homo sapiens hypothetical protein FLJ22843 (FLJ22843), mRNA. /PROD=hypothetical protein FLJ22843 /FL=gb:NM_025184.1	NM_025184	EF-hand domain (C-terminal) containing 2	EFHC2	---
201667_at	0.52403	2.83295	4.92694	7.74397e-05	0.00338721	1.39568	gb:NM_000165.2 /DB_XREF=gi:4755136 /GEN=GJA1 /FEA=FLmRNA /CNT=304 /TID=Hs.74471.0 /TIER=FL+Stack /STK=87 /UG=Hs.74471 /LL=2697 /DEF=Homo sapiens gap junction protein, alpha 1, 43kD (connexin 43) (GJA1), mRNA. /PROD=connexin 43 /FL=gb:NM_000165.2 gb:M65188.1	NM_000165	gap junction protein alpha 1	GJA1	---
239635_at	0.523963	5.56259	2.10453	0.0479448	0.304546	-4.77144	gb:BF510708 /DB_XREF=gi:11594006 /DB_XREF=UI-H-BI4-aoh-a-10-0-UI.s1 /CLONE=IMAGE:3084595 /FEA=EST /CNT=5 /TID=Hs.17126.0 /TIER=ConsEnd /STK=4 /UG=Hs.17126 /UG_TITLE=ESTs	BF510708	RNA binding motif protein 14	RBM14	---
214481_at	0.52394	5.22065	2.96981	0.00747363	0.10025	-3.05512	gb:NM_003514.1 /DB_XREF=gi:4504248 /GEN=H2AFN /FEA=FLmRNA /CNT=10 /TID=Hs.134999.0 /TIER=FL /STK=0 /UG=Hs.134999 /LL=8336 /DEF=Homo sapiens H2A histone family, member N (H2AFN), mRNA. /PROD=H2A histone family, member N /FL=gb:NM_003514.1	NM_003514	histone cluster 1, H2am /// histone cluster 1, H3j	HIST1H2AM /// HIST1H3J	---
224772_at	0.523838	7.78246	5.50492	2.04607e-05	0.00120678	2.71454	gb:AB032977.1 /DB_XREF=gi:6382017 /GEN=KIAA1151 /FEA=mRNA /CNT=160 /TID=Hs.6298.0 /TIER=Stack /STK=21 /UG=Hs.6298 /LL=57177 /DEF=Homo sapiens mRNA for KIAA1151 protein, partial cds. /PROD=KIAA1151 protein	AB032977	neuron navigator 1	NAV1	---
232237_at	0.523798	6.39491	7.33361	3.89674e-07	4.86426e-05	6.64831	gb:AA243427 /DB_XREF=gi:1874247 /DB_XREF=zs15c07.s1 /CLONE=IMAGE:685260 /FEA=DNA /CNT=9 /TID=Hs.104311.0 /TIER=ConsEnd /STK=0 /UG=Hs.104311 /LL=57164 /UG_GENE=LOC57164 /UG_TITLE=novel protein with MAM domain	AA243427	MAM domain containing glycosylphosphatidylinositol anchor 1	MDGA1	---
223553_s_at	0.523047	8.10123	8.2357	6.49237e-08	1.14877e-05	8.42237	gb:BC004564.1 /DB_XREF=gi:13528734 /FEA=FLmRNA /CNT=30 /TID=Hs.122559.1 /TIER=FL+Stack /STK=12 /UG=Hs.122559 /DEF=Homo sapiens, Similar to hypothetical protein FLJ22570, clone MGC:10476, mRNA, complete cds. /PROD=Similar to hypothetical protein FLJ22570 /FL=gb:BC004564.1	BC004564	docking protein 3	DOK3	---
244267_at	0.523003	3.70715	5.28798	3.36005e-05	0.00176306	2.22254	gb:AA237039 /DB_XREF=gi:1861076 /DB_XREF=zs01g10.s1 /CLONE=IMAGE:683970 /FEA=EST /CNT=6 /TID=Hs.192036.0 /TIER=ConsEnd /STK=3 /UG=Hs.192036 /UG_TITLE=ESTs	AA237039	SATB homeobox 1	SATB1	---
228956_at	0.522523	5.47509	2.00774	0.0581243	0.335124	-4.942	gb:N22272 /DB_XREF=gi:1128406 /DB_XREF=yw36e01.s1 /CLONE=IMAGE:254328 /FEA=mRNA /CNT=24 /TID=Hs.274293.0 /TIER=Stack /STK=10 /UG=Hs.274293 /UG_TITLE=Homo sapiens mRNA; cDNA DKFZp761G1111 (from clone DKFZp761G1111)	N22272	UDP glycosyltransferase 8	UGT8	EC:2.4.1.45
227646_at	0.521281	9.57349	4.25089	0.000378096	0.0115488	-0.167357	gb:BG435302 /DB_XREF=gi:13341808 /DB_XREF=602508050F1 /CLONE=IMAGE:4605252 /FEA=EST /CNT=33 /TID=Hs.32425.0 /TIER=Stack /STK=11 /UG=Hs.32425 /UG_TITLE=ESTs	BG435302	early B-cell factor 1	EBF1	---
1556209_at	0.520315	8.73545	3.09375	0.0056414	0.0828852	-2.78787	gb:CA447397 /DB_XREF=gi:24811824 /DB_XREF=UI-H-EI0-aye-g-15-0-UI.s1 /CLONE=UI-H-EI0-aye-g-15-0-UI /TID=Hs2.348583.1 /CNT=7 /FEA=mRNA /TIER=ConsEnd /STK=4 /UG=Hs.348583 /UG_TITLE=Homo sapiens, clone IMAGE:5228386, mRNA	CA447397	C-type lectin domain family 2, member B	CLEC2B	---
225828_at	0.520112	6.02025	3.13789	0.00510051	0.0770573	-2.69176	gb:AI640492 /DB_XREF=gi:4703601 /DB_XREF=wa27f11.x1 /CLONE=IMAGE:2299341 /FEA=EST /CNT=60 /TID=Hs.131899.1 /TIER=Stack /STK=20 /UG=Hs.131899 /UG_TITLE=ESTs, Weakly similar to T00370 hypothetical protein KIAA0659 (H.sapiens)	AI640492	diacylglycerol lipase, beta	DAGLB	EC:3.1.1.-
242673_at	0.519911	6.76007	2.12534	0.0459777	0.297812	-4.73408	gb:AA931284 /DB_XREF=gi:3085670 /DB_XREF=oo05b06.s1 /CLONE=IMAGE:1565267 /FEA=EST /CNT=3 /TID=Hs.98402.0 /TIER=ConsEnd /STK=3 /UG=Hs.98402 /UG_TITLE=ESTs	AA931284	---	---	---
235065_at	0.519783	4.84743	4.22948	0.000397662	0.0120189	-0.216878	gb:AI546970 /DB_XREF=gi:4464458 /DB_XREF=PN2.1_10_H02.r /FEA=EST /CNT=17 /TID=Hs.197617.0 /TIER=ConsEnd /STK=0 /UG=Hs.197617 /UG_TITLE=ESTs	AI546970	GRB2 associated regulator of MAPK1 1	GAREM1	---
200907_s_at	0.519507	9.65375	7.54358	2.54282e-07	3.45775e-05	7.07151	gb:AU157932 /DB_XREF=gi:11019453 /DB_XREF=AU157932 /CLONE=PLACE1010217 /FEA=FLmRNA /CNT=425 /TID=Hs.194431.0 /TIER=Stack /STK=12 /UG=Hs.194431 /LL=23022 /UG_GENE=KIAA0992 /UG_TITLE=palladin /FL=gb:AF151909.1 gb:AF077041.1 gb:NM_016081.1	AU157932	palladin, cytoskeletal associated protein	PALLD	---
205196_s_at	0.517988	7.02356	2.36324	0.0281616	0.226698	-4.29139	gb:NM_001283.1 /DB_XREF=gi:4557470 /GEN=AP1S1 /FEA=FLmRNA /CNT=47 /TID=Hs.57600.0 /TIER=FL /STK=0 /UG=Hs.57600 /LL=1174 /DEF=Homo sapiens adaptor-related protein complex 1, sigma 1 subunit (AP1S1), mRNA. /PROD=adaptor-related protein complex 1, sigma 1subunit /FL=gb:AB015319.1 gb:NM_001283.1	NM_001283	adaptor-related protein complex 1 sigma 1 subunit	AP1S1	---
203096_s_at	0.517802	7.30206	3.71988	0.00132049	0.0295207	-1.3893	gb:BF439282 /DB_XREF=gi:11451799 /DB_XREF=nab62c11.x1 /CLONE=IMAGE:3272444 /FEA=FLmRNA /CNT=142 /TID=Hs.154545.0 /TIER=Stack /STK=28 /UG=Hs.154545 /LL=9693 /UG_GENE=PDZ-GEF1 /UG_TITLE=PDZ domain containing guanine nucleotide exchange factor(GEF)1 /FL=gb:AB002311.1 gb:NM_014247.1	BF439282	Rap guanine nucleotide exchange factor 2	RAPGEF2	---
215945_s_at	0.517114	5.81358	8.28986	5.85024e-08	1.07272e-05	8.52523	gb:BC005016.1 /DB_XREF=gi:13477122 /FEA=mRNA /CNT=2 /TID=Hs.12372.1 /TIER=ConsEnd /STK=0 /UG=Hs.12372 /LL=23321 /UG_GENE=KIAA0517 /DEF=Homo sapiens, clone IMAGE:3636175, mRNA, partial cds. /PROD=Unknown (protein for IMAGE:3636175)	BC005016	tripartite motif containing 2	TRIM2	---
217824_at	0.516871	9.29171	7.675	1.95248e-07	2.77278e-05	7.33324	gb:AW500009 /DB_XREF=gi:7112213 /DB_XREF=UI-HF-BN0-aki-e-09-0-UI.r1 /CLONE=IMAGE:3077105 /FEA=FLmRNA /CNT=273 /TID=Hs.184325.0 /TIER=Stack /STK=12 /UG=Hs.184325 /LL=51632 /UG_GENE=LOC51632 /UG_TITLE=CGI-76 protein /FL=gb:AF151834.1 gb:AF161502.1 gb:AF151039.1 gb:NM_016021.1	AW500009	ubiquitin-conjugating enzyme E2, J1	UBE2J1	EC:2.3.2.23 /// EC:6.3.2.19
1554319_at	0.516848	2.98576	5.73175	1.22441e-05	0.000802692	3.22426	gb:BC017187.1 /DB_XREF=gi:16877922 /TID=Hs2.109058.2 /CNT=4 /FEA=FLmRNA /TIER=FL /STK=2 /LL=9252 /UG_GENE=RPS6KA5 /UG=Hs.109058 /DEF=Homo sapiens, clone MGC:1911 IMAGE:3139114, mRNA, complete cds. /PROD=Unknown (protein for MGC:1911) /FL=gb:BC017187.1	BC017187	ribosomal protein S6 kinase, 90kDa, polypeptide 5	RPS6KA5	EC:2.7.11.1
215726_s_at	0.516811	9.44377	7.18885	5.24826e-07	6.14451e-05	6.35293	gb:M22976.1 /DB_XREF=gi:181228 /GEN=CYB5 /FEA=mRNA /CNT=3 /TID=Hs.83834.2 /TIER=ConsEnd /STK=0 /UG=Hs.83834 /LL=1528 /DEF=Human cytochrome b5 mRNA, 3 end. /PROD=cytochrome b5	M22976	cytochrome b5 type A (microsomal)	CYB5A	---
234020_x_at	0.515832	5.57266	4.14522	0.000485071	0.0139073	-0.41173	gb:AL049975.1 /DB_XREF=gi:4884225 /FEA=mRNA /CNT=2 /TID=Hs.274510.0 /TIER=ConsEnd /STK=0 /UG=Hs.274510 /UG_TITLE=Homo sapiens mRNA; cDNA DKFZp564B032 (from clone DKFZp564B032) /DEF=Homo sapiens mRNA; cDNA DKFZp564B032 (from clone DKFZp564B032).	AL049975	---	---	---
212509_s_at	0.515591	8.43116	4.07537	0.000571907	0.0158563	-0.573028	gb:BF968134 /DB_XREF=gi:12335349 /DB_XREF=602269121F1 /CLONE=IMAGE:4357349 /FEA=EST /CNT=164 /TID=Hs.250723.2 /TIER=Stack /STK=105 /UG=Hs.250723 /LL=2475 /UG_GENE=FRAP1 /UG_TITLE=FK506 binding protein 12-rapamycin associated protein 1	BF968134	matrix-remodelling associated 7	MXRA7	---
234032_at	0.514362	9.3967	4.67168	0.000140559	0.00535728	0.806715	gb:AF119847.1 /DB_XREF=gi:7770130 /FEA=mRNA /CNT=3 /TID=Hs.283940.0 /TIER=ConsEnd /STK=1 /UG=Hs.283940 /DEF=Homo sapiens PRO1550 mRNA, partial cds. /PROD=PRO1550	AF119847	---	---	---
233425_at	0.514136	5.82864	4.97611	6.90728e-05	0.00312112	1.50879	gb:AU147903 /DB_XREF=gi:11009424 /DB_XREF=AU147903 /CLONE=MAMMA1002078 /FEA=mRNA /CNT=4 /TID=Hs.288461.0 /TIER=ConsEnd /STK=2 /UG=Hs.288461 /UG_TITLE=Homo sapiens cDNA FLJ12319 fis, clone MAMMA1002078	AU147903	---	---	---
1569237_at	0.513633	4.83973	4.50279	0.000208937	0.00725311	0.415895	gb:BC033052.1 /DB_XREF=gi:22766860 /TID=Hs2.284707.1 /CNT=6 /FEA=mRNA /TIER=ConsEnd /STK=0 /UG=Hs.284707 /UG_TITLE=Homo sapiens, clone IMAGE:5259731, mRNA /DEF=Homo sapiens, clone IMAGE:5259731, mRNA.	BC033052	---	---	---
237143_at	0.513607	4.60104	4.43632	0.000244294	0.00828136	0.261969	gb:AW296162 /DB_XREF=gi:6702798 /DB_XREF=UI-H-BI2-aia-a-03-0-UI.s1 /CLONE=IMAGE:2728588 /FEA=EST /CNT=5 /TID=Hs.201830.0 /TIER=ConsEnd /STK=5 /UG=Hs.201830 /UG_TITLE=ESTs	AW296162	---	---	---
1568665_at	0.513262	4.75845	1.67732	0.108765	0.453788	-5.48189	gb:BC022477.1 /DB_XREF=gi:18490368 /TID=Hs2.403929.1 /CNT=9 /FEA=mRNA /TIER=ConsEnd /STK=3 /UG=Hs.403929 /UG_TITLE=Homo sapiens, Similar to zinc finger protein 103 homolog (mouse), clone IMAGE:4799392, mRNA /DEF=Homo sapiens, Similar to zinc finger protein 103 homolog (mouse), clone IMAGE:4799392, mRNA.	BC022477	ring finger protein 103	RNF103	---
1557270_at	0.513252	5.64523	3.74449	0.00124637	0.0283466	-1.33315	gb:AA632049 /DB_XREF=gi:2555463 /DB_XREF=np62h05.s1 /CLONE=IMAGE:1130937 /TID=Hs2.37834.1 /CNT=9 /FEA=mRNA /TIER=ConsEnd /STK=1 /UG=Hs.37834 /UG_TITLE=Homo sapiens cDNA FLJ36375 fis, clone THYMU2008226.	AA632049	---	---	---
214895_s_at	0.512977	9.01339	7.07552	6.63909e-07	7.30367e-05	6.11964	gb:AU135154 /DB_XREF=gi:10995693 /DB_XREF=AU135154 /CLONE=PLACE1001348 /FEA=mRNA /CNT=11 /TID=Hs.172028.1 /TIER=ConsEnd /STK=0 /UG=Hs.172028 /LL=102 /UG_GENE=ADAM10 /UG_TITLE=a disintegrin and metalloproteinase domain 10	AU135154	ADAM metallopeptidase domain 10	ADAM10	EC:3.4.24.81
210946_at	0.512772	7.72404	7.12782	5.95529e-07	6.72738e-05	6.22752	gb:AF014403.1 /DB_XREF=gi:3123849 /GEN=PAP2-a2 /FEA=FLmRNA /CNT=2 /TID=Hs.41569.1 /TIER=FL /STK=0 /UG=Hs.41569 /LL=8611 /DEF=Homo sapiens type-2 phosphatidic acid phosphatase alpha-2 (PAP2-a2) mRNA, complete cds. /PROD=type-2 phosphatidic acid phosphatase alpha-2 /FL=gb:AF014403.1	AF014403	phospholipid phosphatase 1	PLPP1	EC:3.1.3.4
1569540_at	0.512049	3.53366	1.51192	0.145919	0.518406	-5.72476	gb:BC035958.1 /DB_XREF=gi:23271162 /TID=Hs2.397505.1 /CNT=3 /FEA=mRNA /TIER=ConsEnd /STK=0 /UG=Hs.397505 /UG_TITLE=Homo sapiens, clone IMAGE:4722681, mRNA /DEF=Homo sapiens, clone IMAGE:4722681, mRNA.	BC035958	---	---	---
214669_x_at	0.511509	5.43673	5.29154	3.33271e-05	0.00175208	2.23064	gb:BG485135 /DB_XREF=gi:13417414 /DB_XREF=602503756F1 /CLONE=IMAGE:4617445 /FEA=mRNA /CNT=101 /TID=Hs.325722.1 /TIER=ConsEnd /STK=0 /UG=Hs.325722 /LL=28875 /UG_GENE=IGKV3D-15 /UG_TITLE=immunoglobulin kappa variable 3D-15	BG485135	immunoglobulin kappa constant	IGKC	---
230966_at	0.511272	4.85812	3.81522	0.00105549	0.0251128	-1.17139	gb:AI859620 /DB_XREF=gi:5513236 /DB_XREF=wm14d08.x1 /CLONE=IMAGE:2435919 /FEA=EST /CNT=13 /TID=Hs.128022.0 /TIER=Stack /STK=9 /UG=Hs.128022 /UG_TITLE=ESTs, Weakly similar to FIG1 MOUSE FIG-1 PROTEIN PRECURSOR (M.musculus)	AI859620	interleukin 4 induced 1	IL4I1	EC:1.4.3.2
229809_at	0.511145	5.20931	2.68398	0.0141289	0.15076	-3.65431	gb:AW445212 /DB_XREF=gi:6986974 /DB_XREF=UI-H-BI3-akc-h-02-0-UI.s1 /CLONE=IMAGE:2733938 /FEA=EST /CNT=20 /TID=Hs.48794.0 /TIER=Stack /STK=16 /UG=Hs.48794 /UG_TITLE=ESTs	AW445212	POU class 6 homeobox 1	POU6F1	---
214860_at	0.510831	3.51922	5.49144	2.10985e-05	0.00123112	2.68408	gb:AL022165 /DB_XREF=gi:3281985 /FEA=DNA_2 /CNT=18 /TID=Hs.154353.0 /TIER=ConsEnd /STK=2 /UG=Hs.154353 /UG_TITLE=Human DNA sequence from clone 71L16 on chromosome Xp11. Contains a probable Zinc Finger protein (pseudo)gene, an unknown putative gene, a pseudogene with high similarity to part of antigen KI-67, a putative Chondroitin 6-Sulfotransferase LIKE gene and a KIAA0267 LIKE putative Na(+)H(+)…	AL022165	solute carrier family 9, subfamily A (NHE7, cation proton antiporter 7), member 7	SLC9A7	---
1556213_a_at	0.510444	5.33808	2.75144	0.0121773	0.13839	-3.51527	gb:BC028229.1 /DB_XREF=gi:23272047 /TID=Hs2.210987.1 /CNT=9 /FEA=mRNA /TIER=ConsEnd /STK=4 /UG=Hs.210987 /UG_TITLE=Homo sapiens, clone IMAGE:5240818, mRNA /DEF=Homo sapiens, clone IMAGE:5240818, mRNA.	BC028229	BTG family, member 3	BTG3	---
233596_at	0.510328	3.6033	1.66653	0.110917	0.457861	-5.49832	gb:AF113675.1 /DB_XREF=gi:6855599 /FEA=mRNA /CNT=2 /TID=Hs.249373.0 /TIER=ConsEnd /STK=0 /UG=Hs.249373 /UG_TITLE=Homo sapiens clone FLB2543 /DEF=Homo sapiens clone FLB2543.	AF113675	---	---	---
1559020_a_at	0.509747	5.65686	5.1742	4.36629e-05	0.00215639	1.96292	gb:BM728567 /DB_XREF=gi:19049900 /DB_XREF=UI-E-EJ0-aiu-f-01-0-UI.r1 /CLONE=UI-E-EJ0-aiu-f-01-0-UI /TID=Hs2.203208.1 /CNT=8 /FEA=mRNA /TIER=ConsEnd /STK=0 /UG=Hs.203208 /UG_TITLE=Homo sapiens cDNA FLJ14081 fis, clone HEMBB1002280.	BM728567	---	---	---
227697_at	0.509318	3.34998	5.43167	2.41785e-05	0.00136144	2.54889	gb:AI244908 /DB_XREF=gi:3840305 /DB_XREF=qj98g11.x1 /CLONE=IMAGE:1867556 /FEA=EST /CNT=26 /TID=Hs.311405.0 /TIER=Stack /STK=22 /UG=Hs.311405 /UG_TITLE=ESTs	AI244908	suppressor of cytokine signaling 3	SOCS3	---
232295_at	0.508752	4.58293	1.83358	0.0813766	0.396477	-5.23517	gb:AK000780.1 /DB_XREF=gi:7021078 /FEA=mRNA /CNT=8 /TID=Hs.274543.0 /TIER=ConsEnd /STK=0 /UG=Hs.274543 /UG_TITLE=Homo sapiens cDNA FLJ20773 fis, clone COL06050, highly similar to EFGM_RAT ELONGATION FACTOR G /DEF=Homo sapiens cDNA FLJ20773 fis, clone COL06050, highly similar to EFGM_RAT ELONGATION FACTOR G.	AK000780	G elongation factor, mitochondrial 1	GFM1	---
238624_at	0.508322	6.12416	4.8812	8.61438e-05	0.00368258	1.29035	gb:AA688152 /DB_XREF=gi:2675058 /DB_XREF=nv57a03.s1 /CLONE=IMAGE:1233868 /FEA=EST /CNT=8 /TID=Hs.98505.0 /TIER=ConsEnd /STK=0 /UG=Hs.98505 /UG_TITLE=ESTs	AA688152	uncharacterized LOC102724517 /// nemo-like kinase	LOC102724517 /// NLK	EC:2.7.11.24
212463_at	0.507983	8.91541	3.95773	0.000754668	0.0196952	-0.844178	gb:BE379006 /DB_XREF=gi:9324371 /DB_XREF=601236272F1 /CLONE=IMAGE:3608680 /FEA=mRNA /CNT=138 /TID=Hs.99766.0 /TIER=Stack /STK=60 /UG=Hs.99766 /UG_TITLE=Homo sapiens mRNA; cDNA DKFZp564J0323 (from clone DKFZp564J0323)	BE379006	CD59 molecule, complement regulatory protein	CD59	---
228032_s_at	0.50705	8.87067	6.59305	1.84101e-06	0.000167204	5.10674	gb:AW071458 /DB_XREF=gi:6026456 /DB_XREF=xa44c07.x1 /CLONE=IMAGE:2569644 /FEA=EST /CNT=31 /TID=Hs.182278.7 /TIER=Stack /STK=11 /UG=Hs.182278 /LL=805 /UG_GENE=CALM2 /UG_TITLE=calmodulin 2 (phosphorylase kinase, delta)	AW071458	DENN/MADD domain containing 1B	DENND1B	---
1561274_at	0.506454	4.93596	1.57324	0.131075	0.495748	-5.63702	gb:AI686936 /DB_XREF=gi:4898230 /DB_XREF=tp91e04.x1 /CLONE=IMAGE:2206686 /TID=Hs2.375137.1 /CNT=2 /FEA=mRNA /TIER=ConsEnd /STK=1 /UG=Hs.375137 /UG_TITLE=Homo sapiens cDNA FLJ39245 fis, clone OCBBF2008366.	AI686936	adrenergic, beta, receptor kinase 2	ADRBK2	EC:2.7.11.15
239227_at	0.505741	6.05542	5.88699	8.64438e-06	0.000606716	3.57003	gb:AW182675 /DB_XREF=gi:6451135 /DB_XREF=xj45d04.x1 /CLONE=IMAGE:2660167 /FEA=EST /CNT=5 /TID=Hs.187820.0 /TIER=ConsEnd /STK=4 /UG=Hs.187820 /UG_TITLE=ESTs	AW182675	---	---	---
235912_at	0.50557	9.03584	4.84496	9.37378e-05	0.00394543	1.20683	gb:BE552155 /DB_XREF=gi:9793847 /DB_XREF=hw30a06.x1 /CLONE=IMAGE:3184402 /FEA=EST /CNT=8 /TID=Hs.294035.0 /TIER=ConsEnd /STK=5 /UG=Hs.294035 /UG_TITLE=ESTs, Weakly similar to ALU5_HUMAN ALU SUBFAMILY SC SEQUENCE CONTAMINATION WARNING ENTRY (H.sapiens)	BE552155	---	---	---
1556543_at	0.505059	10.5295	7.05439	6.93788e-07	7.55634e-05	6.07594	gb:AF086013.1 /DB_XREF=gi:3483358 /TID=Hs2.384629.1 /CNT=3 /FEA=mRNA /TIER=ConsEnd /STK=3 /UG=Hs.384629 /UG_TITLE=Homo sapiens full length insert cDNA clone YW18F01 /DEF=Homo sapiens full length insert cDNA clone YW18F01.	AF086013	---	---	---
235662_at	0.504949	4.30076	4.25241	0.000376738	0.0115321	-0.163823	gb:AI125867 /DB_XREF=gi:3594381 /DB_XREF=qe01g10.x1 /CLONE=IMAGE:1737762 /FEA=EST /CNT=11 /TID=Hs.20734.0 /TIER=ConsEnd /STK=1 /UG=Hs.20734 /UG_TITLE=ESTs	AI125867	---	---	---
AFFX-ThrX-M_at	0.504647	5.70411	1.68394	0.107463	0.451281	-5.47178	B. subtilis /GEN=thrC, thrB /DB_XREF=gb:X04603.1 /NOTE=SIF corresponding to nucleotides 995-1562 of gb:X04603.1, not 100% identical /DEF=B. subtilis thrB and thrC genes for homoserine kinase and threonine synthase (EC 2.7.1.39 and EC 4.2.99.2, respectively).	AFFX-ThrX-M	---	---	---
206157_at	0.503614	2.36302	3.35098	0.00312288	0.0551701	-2.22167	gb:NM_002852.1 /DB_XREF=gi:4506332 /GEN=PTX3 /FEA=FLmRNA /CNT=35 /TID=Hs.2050.0 /TIER=FL+Stack /STK=19 /UG=Hs.2050 /LL=5806 /DEF=Homo sapiens pentaxin-related gene, rapidly induced by IL-1 beta (PTX3), mRNA. /PROD=pentaxin-related gene, rapidly induced by IL-1beta /FL=gb:M31166.1 gb:NM_002852.1	NM_002852	pentraxin 3, long	PTX3	---
238516_at	0.503465	5.00234	4.71436	0.000127191	0.00497081	0.905356	gb:BF247383 /DB_XREF=gi:11162750 /DB_XREF=601858146F1 /CLONE=IMAGE:4068634 /FEA=EST /CNT=10 /TID=Hs.126351.0 /TIER=ConsEnd /STK=0 /UG=Hs.126351 /UG_TITLE=ESTs	BF247383	bone morphogenetic protein receptor type II	BMPR2	EC:2.7.11.30
1569142_at	0.503124	6.61348	4.73195	0.000122062	0.00480125	0.945994	gb:BC029514.1 /DB_XREF=gi:23271295 /TID=Hs2.301436.2 /CNT=7 /FEA=mRNA /TIER=ConsEnd /STK=0 /UG=Hs.301436 /UG_TITLE=Homo sapiens Ret finger protein 2 antisense transcript (RFP2) mRNA, complete sequence /DEF=Homo sapiens, clone IMAGE:5274842, mRNA.	BC029514	tripartite motif containing 13	TRIM13	---
219696_at	0.5025	10.0907	8.58256	3.35443e-08	6.69356e-06	9.07397	gb:NM_019049.1 /DB_XREF=gi:9506654 /GEN=FLJ20054 /FEA=FLmRNA /CNT=21 /TID=Hs.101590.0 /TIER=FL /STK=6 /UG=Hs.101590 /LL=54530 /DEF=Homo sapiens hypothetical protein (FLJ20054), mRNA. /PROD=hypothetical protein /FL=gb:NM_019049.1	NM_019049	DENN/MADD domain containing 1B	DENND1B	---
205569_at	0.502279	5.52004	1.86444	0.0767416	0.385931	-5.18458	gb:NM_014398.1 /DB_XREF=gi:7657660 /GEN=TSC403 /FEA=FLmRNA /CNT=39 /TID=Hs.10887.0 /TIER=FL+Stack /STK=10 /UG=Hs.10887 /LL=27074 /DEF=Homo sapiens similar to lysosome-associated membrane glycoprotein (TSC403), mRNA. /PROD=similar to lysosome-associated membraneglycoprotein /FL=gb:AB013924.1 gb:NM_014398.1	NM_014398	lysosomal-associated membrane protein 3	LAMP3	---
1554733_at	0.502234	6.55223	4.36997	0.000285587	0.00933321	0.108333	gb:AK097110.1 /DB_XREF=gi:21756770 /TID=Hs2.375114.1 /CNT=4 /FEA=FLmRNA /TIER=ConsEnd /STK=0 /LL=152766 /UG_GENE=MGC24125 /UG=Hs.375114 /UG_TITLE=hypothetical protein MGC24125 /DEF=Homo sapiens cDNA FLJ39791 fis, clone SPLEN2003219. /FL=gb:BC020886.1	AK097110	uncharacterized LOC728175	LOC728175	---
238890_at	0.501822	6.19025	3.47941	0.00231742	0.0447562	-1.93419	gb:AI791303 /DB_XREF=gi:5339019 /DB_XREF=nh25b12.y5 /CLONE=IMAGE:953375 /FEA=EST /CNT=9 /TID=Hs.136470.0 /TIER=ConsEnd /STK=0 /UG=Hs.136470 /UG_TITLE=ESTs	AI791303	bromodomain and WD repeat domain containing 1	BRWD1	---
205330_at	0.501803	8.42976	6.62247	1.72847e-06	0.000158831	5.16941	gb:NM_002430.1 /DB_XREF=gi:4505222 /GEN=MN1 /FEA=FLmRNA /CNT=43 /TID=Hs.268515.0 /TIER=FL+Stack /STK=15 /UG=Hs.268515 /LL=4330 /DEF=Homo sapiens meningioma (disrupted in balanced translocation) 1 (MN1), mRNA. /PROD=meningioma 1 /FL=gb:NM_002430.1	NM_002430	meningioma (disrupted in balanced translocation) 1	MN1	---
227401_at	0.501728	5.79528	7.10564	6.23599e-07	6.94405e-05	6.1818	gb:BE856748 /DB_XREF=gi:10370087 /DB_XREF=7f68b12.x1 /CLONE=IMAGE:3299807 /FEA=EST /CNT=48 /TID=Hs.32450.0 /TIER=Stack /STK=34 /UG=Hs.32450 /UG_TITLE=ESTs	BE856748	interleukin 17D	IL17D	---
225767_at	0.501694	5.71317	2.46713	0.0225982	0.199444	-4.08969	gb:AI825833 /DB_XREF=gi:5446504 /DB_XREF=td19b05.x1 /CLONE=IMAGE:2076081 /FEA=EST /CNT=82 /TID=Hs.155364.0 /TIER=Stack /STK=29 /UG=Hs.155364 /UG_TITLE=ESTs, Weakly similar to PIHUB6 salivary proline-rich protein precursor PRB1 (H.sapiens)	AI825833	RNA, 45S pre-ribosomal 5	RNA45S5	---
229656_s_at	0.501591	8.25332	5.20926	4.02714e-05	0.00202561	2.04304	gb:AA236463 /DB_XREF=gi:1858861 /DB_XREF=zr66f11.s1 /CLONE=IMAGE:668397 /FEA=mRNA /CNT=15 /TID=Hs.23017.1 /TIER=Stack /STK=11 /UG=Hs.23017 /UG_TITLE=Homo sapiens cDNA: FLJ22747 fis, clone KAIA0120	AA236463	echinoderm microtubule associated protein like 6	EML6	---
230933_at	0.50148	4.62982	5.06392	5.63429e-05	0.00264652	1.71041	gb:AA458636 /DB_XREF=gi:2183543 /DB_XREF=aa16b04.s1 /CLONE=IMAGE:813391 /FEA=EST /CNT=8 /TID=Hs.82306.1 /TIER=Stack /STK=8 /UG=Hs.82306 /LL=11034 /UG_GENE=ADF /UG_TITLE=destrin (actin depolymerizing factor)	AA458636	destrin (actin depolymerizing factor)	DSTN	---
1565868_at	0.501342	3.70817	4.10137	0.000537905	0.0150898	-0.513016	gb:W96225 /DB_XREF=gi:1426151 /DB_XREF=ze10h04.s1 /CLONE=IMAGE:358615 /TID=Hs2.379512.1 /CNT=3 /FEA=mRNA /TIER=ConsEnd /STK=1 /UG=Hs.379512 /UG_TITLE=Homo sapiens full length insert cDNA clone ZE10H04	W96225	CD44 molecule (Indian blood group)	CD44	---
242059_at	0.500924	4.13933	2.29707	0.0323399	0.244258	-4.4173	gb:AW976631 /DB_XREF=gi:8167862 /DB_XREF=EST388740 /FEA=EST /CNT=9 /TID=Hs.152940.0 /TIER=ConsEnd /STK=0 /UG=Hs.152940 /UG_TITLE=ESTs	AW976631	ethanolamine kinase 1	ETNK1	EC:2.7.1.82
223596_at	0.500445	7.3833	5.11787	4.97294e-05	0.00239345	1.83405	gb:AF105366.1 /DB_XREF=gi:5106522 /FEA=FLmRNA /CNT=28 /TID=Hs.4876.1 /TIER=FL+Stack /STK=11 /UG=Hs.4876 /LL=9990 /UG_GENE=SLC12A6 /DEF=Homo sapiens K-Cl cotransporter KCC3a mRNA, alternatively spliced, complete cds. /PROD=K-Cl cotransporter KCC3a /FL=gb:AF105366.1 gb:AF116242.1	AF105366	solute carrier family 12 (potassium/chloride transporter), member 6	SLC12A6	---
216022_at	0.499442	4.80037	1.73081	0.0986126	0.433238	-5.39926	gb:AL049278.1 /DB_XREF=gi:4500033 /FEA=mRNA /CNT=5 /TID=Hs.16074.0 /TIER=ConsEnd /STK=0 /UG=Hs.16074 /UG_TITLE=Homo sapiens mRNA; cDNA DKFZp564I153 (from clone DKFZp564I153) /DEF=Homo sapiens mRNA; cDNA DKFZp564I153 (from clone DKFZp564I153).	AL049278	---	---	---
200897_s_at	0.498864	9.88244	7.16865	5.47214e-07	6.31201e-05	6.31148	gb:NM_016081.1 /DB_XREF=gi:7706354 /GEN=KIAA0992 /FEA=FLmRNA /CNT=425 /TID=Hs.194431.0 /TIER=FL+Stack /STK=152 /UG=Hs.194431 /LL=23022 /DEF=Homo sapiens palladin (KIAA0992), mRNA. /PROD=palladin /FL=gb:AF151909.1 gb:AF077041.1 gb:NM_016081.1	NM_016081	palladin, cytoskeletal associated protein	PALLD	---
222751_at	0.498864	9.27391	4.42189	0.000252728	0.00850332	0.228569	gb:AA536012 /DB_XREF=gi:2280265 /DB_XREF=nf95d09.s1 /CLONE=IMAGE:927665 /FEA=FLmRNA /CNT=63 /TID=Hs.30211.0 /TIER=Stack /STK=14 /UG=Hs.30211 /LL=64224 /UG_GENE=FLJ22313 /UG_TITLE=hypothetical protein FLJ22313 /FL=gb:BC005091.1 gb:NM_022373.1	AA536012	HERPUD family member 2	HERPUD2	---
1556873_at	0.496641	2.81106	2.38212	0.0270642	0.22112	-4.25508	gb:BC032952.1 /DB_XREF=gi:21432052 /TID=Hs2.320858.1 /CNT=4 /FEA=mRNA /TIER=ConsEnd /STK=2 /UG=Hs.320858 /UG_TITLE=Homo sapiens, clone IMAGE:4828930, mRNA /DEF=Homo sapiens, clone IMAGE:4828930, mRNA.	BC032952	mex-3 RNA binding family member C	MEX3C	---
219377_at	0.496366	5.79911	6.56798	1.94283e-06	0.000174025	5.05326	gb:NM_022751.1 /DB_XREF=gi:12232414 /GEN=FLJ21610 /FEA=FLmRNA /CNT=44 /TID=Hs.12727.0 /TIER=FL /STK=2 /UG=Hs.12727 /LL=64762 /DEF=Homo sapiens hypothetical protein FLJ21610 (FLJ21610), mRNA. /PROD=hypothetical protein FLJ21610 /FL=gb:NM_022751.1	NM_022751	GRB2 associated regulator of MAPK1 1	GAREM1	---
1553436_at	0.495344	3.88029	4.88119	8.61457e-05	0.00368258	1.29032	gb:NM_173600.1 /DB_XREF=gi:27734766 /TID=Hs2.244017.1 /CNT=2 /FEA=FLmRNA /TIER=FL /STK=1 /LL=283463 /UG_GENE=FLJ35746 /UG=Hs.244017 /UG_TITLE=hypothetical protein FLJ35746 /DEF=Homo sapiens hypothetical protein FLJ35746 (FLJ35746), mRNA. /FL=gb:NM_173600.1	NM_173600	mucin 19, oligomeric	MUC19	---
204633_s_at	0.494722	9.38336	8.38568	4.87032e-08	9.15068e-06	8.7062	gb:AF074393.1 /DB_XREF=gi:3411156 /GEN=MSK1 /FEA=FLmRNA /CNT=59 /TID=Hs.109058.0 /TIER=FL+Stack /STK=13 /UG=Hs.109058 /LL=9252 /DEF=Homo sapiens nuclear mitogen- and stress-activated protein kinase-1 (MSK1) mRNA, complete cds. /PROD=nuclear mitogen- and stress-activated proteinkinase-1 /FL=gb:AF074393.1 gb:AF090421.1 gb:NM_004755.1 gb:AF080000.1	AF074393	ribosomal protein S6 kinase, 90kDa, polypeptide 5	RPS6KA5	EC:2.7.11.1
225042_s_at	0.494549	7.34478	3.231	0.00411955	0.0668654	-2.48753	gb:AW449343 /DB_XREF=gi:6990119 /DB_XREF=UI-H-BI3-aki-c-08-0-UI.s1 /CLONE=IMAGE:2734454 /FEA=mRNA /CNT=139 /TID=Hs.18879.0 /TIER=Stack /STK=9 /UG=Hs.18879 /LL=81566 /UG_GENE=C12orf2 /UG_TITLE=chromosome 12 open reading frame	AW449343	cysteine-serine-rich nuclear protein 2	CSRNP2	---
232424_at	0.494536	7.49429	4.49259	0.00021401	0.00738698	0.39227	gb:AI623202 /DB_XREF=gi:4648127 /DB_XREF=ts78d12.x1 /CLONE=IMAGE:2237399 /FEA=mRNA /CNT=9 /TID=Hs.302022.1 /TIER=ConsEnd /STK=2 /UG=Hs.302022 /LL=63976 /UG_GENE=PRDM16 /UG_TITLE=PR domain containing 16	AI623202	PR domain containing 16	PRDM16	---
202421_at	0.492936	6.91434	6.22183	4.1194e-06	0.000325946	4.30646	gb:AB007935.1 /DB_XREF=gi:3413893 /GEN=KIAA0466 /FEA=FLmRNA /CNT=200 /TID=Hs.81234.0 /TIER=Stack /STK=12 /UG=Hs.81234 /LL=3321 /DEF=Homo sapiens mRNA for KIAA0466 protein, partial cds. /PROD=KIAA0466 protein /FL=gb:AF031174.1 gb:NM_001542.1	AB007935	immunoglobulin superfamily, member 3	IGSF3	---
234036_x_at	0.491966	5.14178	3.8521	0.000967778	0.0235694	-1.08686	gb:AK025037.1 /DB_XREF=gi:10437473 /FEA=mRNA /CNT=2 /TID=Hs.287660.0 /TIER=ConsEnd /STK=0 /UG=Hs.287660 /UG_TITLE=Homo sapiens cDNA: FLJ21384 fis, clone COL03354 /DEF=Homo sapiens cDNA: FLJ21384 fis, clone COL03354.	AK025037	pseudopodium-enriched atypical kinase 1	PEAK1	EC:2.7.10.2
201679_at	0.491958	7.10427	1.37273	0.184769	0.571072	-5.9135	gb:BE646076 /DB_XREF=gi:9970376 /DB_XREF=7e92g12.x1 /CLONE=IMAGE:3292678 /FEA=FLmRNA /CNT=220 /TID=Hs.111801.0 /TIER=Stack /STK=13 /UG=Hs.111801 /LL=51593 /UG_GENE=ARS2 /UG_TITLE=arsenate resistance protein ARS2 /FL=gb:NM_015908.1 gb:AF082871.1 gb:BC000082.1	BE646076	serrate, RNA effector molecule	SRRT	---
215074_at	0.491661	4.45544	4.65905	0.000144782	0.00547224	0.777507	gb:AK022489.1 /DB_XREF=gi:10433902 /FEA=mRNA /CNT=10 /TID=Hs.301289.0 /TIER=ConsEnd /STK=0 /UG=Hs.301289 /UG_TITLE=Homo sapiens cDNA FLJ12427 fis, clone MAMMA1003127, highly similar to MYOSIN I ALPHA /DEF=Homo sapiens cDNA FLJ12427 fis, clone MAMMA1003127, highly similar to MYOSIN I ALPHA.	AK022489	myosin IB	MYO1B	---
217494_s_at	0.491166	5.40386	5.81304	1.02001e-05	0.000690208	3.40565	gb:AF023139.1 /DB_XREF=gi:2749973 /GEN=MMAC1 /FEA=mRNA /CNT=2 /TID=Hs.278506.0 /TIER=ConsEnd /STK=0 /UG=Hs.278506 /LL=11191 /UG_TITLE=phosphatase and tensin homolog (mutated in multiple advanced cancers 1), pseudogene 1 /DEF=Homo sapiens multiple advanced cancers protein (MMAC1) pseudo mRNA, partial sequence.	AF023139	---	---	---
242622_x_at	0.491081	4.57775	2.83947	0.0100142	0.12186	-3.33156	gb:T86737 /DB_XREF=gi:715089 /DB_XREF=yd77f12.s1 /CLONE=IMAGE:114287 /FEA=EST /CNT=4 /TID=Hs.193536.0 /TIER=ConsEnd /STK=3 /UG=Hs.193536 /UG_TITLE=ESTs	T86737	phosphatase and tensin homolog	PTEN	EC:3.1.3.16 /// EC:3.1.3.48 /// EC:3.1.3.67
203242_s_at	0.490651	6.45897	3.89892	0.000866789	0.0218048	-0.979396	gb:BG054550 /DB_XREF=gi:12511559 /DB_XREF=7o46a11.x1 /CLONE=IMAGE:3576885 /FEA=FLmRNA /CNT=116 /TID=Hs.154103.0 /TIER=Stack /STK=8 /UG=Hs.154103 /LL=10611 /UG_GENE=LIM /UG_TITLE=LIM protein (similar to rat protein kinase C-binding enigma) /FL=gb:NM_006457.1 gb:AF061258.1	BG054550	PDZ and LIM domain 5	PDLIM5	---
219637_at	0.490445	6.17916	6.38456	2.88781e-06	0.000241793	4.65943	gb:NM_025139.1 /DB_XREF=gi:13376722 /GEN=FLJ12584 /FEA=FLmRNA /CNT=30 /TID=Hs.288897.0 /TIER=FL /STK=3 /UG=Hs.288897 /LL=80210 /DEF=Homo sapiens hypothetical protein FLJ12584 (FLJ12584), mRNA. /PROD=hypothetical protein FLJ12584 /FL=gb:NM_025139.1 gb:BC004514.1	NM_025139	armadillo repeat containing 9	ARMC9	---
241860_at	0.490396	5.4954	1.57049	0.131712	0.496534	-5.64101	gb:AI221707 /DB_XREF=gi:3803910 /DB_XREF=qh05a07.x1 /CLONE=IMAGE:1843764 /FEA=EST /CNT=6 /TID=Hs.292308.0 /TIER=ConsEnd /STK=3 /UG=Hs.292308 /UG_TITLE=ESTs, Weakly similar to ALU1_HUMAN ALU SUBFAMILY J SEQUENCE CONTAMINATION WARNING ENTRY (H.sapiens)	AI221707	---	---	---
232182_at	0.490059	5.50432	4.39649	0.000268301	0.00888515	0.169738	gb:AI142853 /DB_XREF=gi:3659212 /DB_XREF=ox64c05.s1 /CLONE=IMAGE:1661096 /FEA=mRNA /CNT=12 /TID=Hs.132776.0 /TIER=ConsEnd /STK=4 /UG=Hs.132776 /UG_TITLE=Homo sapiens cDNA FLJ10077 fis, clone HEMBA1001864	AI142853	uncharacterized LOC102725126 /// uncharacterized LOC286272	LOC102725126 /// LOC286272	---
217198_x_at	0.489597	5.64161	7.08788	6.47056e-07	7.17602e-05	6.14516	gb:U80164 /DB_XREF=gi:1791170 /FEA=DNA /CNT=1 /TID=Hs.247989.0 /TIER=ConsEnd /STK=0 /UG=Hs.247989 /UG_TITLE=Human immunoglobulin heavy chain variable region (V4-30.2) gene, partial cds /DEF=Human immunoglobulin heavy chain variable region (V4-30.2) gene, partial cds	U80164	immunoglobulin heavy locus /// immunoglobulin heavy constant alpha 2 (A2m marker) /// immunoglobulin heavy constant delta /// immunoglobulin heavy constant gamma 1 (G1m marker) /// immunoglobulin heavy variable 4-31 /// immunoglobulin heavy variable 4-61 /// putative V-set and immunoglobulin domain-containing-like protein IGHV4OR15-8	IGH /// IGHA2 /// IGHD /// IGHG1 /// IGHV4-31 /// IGHV4-61 /// LOC102723407	---
228831_s_at	0.489219	6.31222	2.04574	0.0539175	0.3226	-4.87567	gb:AL039870 /DB_XREF=gi:5408867 /DB_XREF=DKFZp434F1012_s1 /CLONE=DKFZp434F1012 /FEA=EST /CNT=17 /TID=Hs.6750.0 /TIER=Stack /STK=13 /UG=Hs.6750 /UG_TITLE=Homo sapiens mRNA for FLJ00058 protein, partial cds	AL039870	guanine nucleotide binding protein (G protein), gamma 7 /// uncharacterized LOC101929097	GNG7 /// LOC101929097	---
236528_at	0.489111	6.85384	4.68486	0.000136286	0.00524009	0.837186	gb:N64079 /DB_XREF=gi:1211908 /DB_XREF=yz41f11.s1 /CLONE=IMAGE:285645 /FEA=EST /CNT=8 /TID=Hs.313332.0 /TIER=ConsEnd /STK=5 /UG=Hs.313332 /UG_TITLE=ESTs	N64079	---	---	---
225563_at	0.488204	11.2432	9.33184	8.49146e-09	2.21081e-06	10.4248	gb:AI970788 /DB_XREF=gi:5767614 /DB_XREF=wr19g02.x1 /CLONE=IMAGE:2482034 /FEA=EST /CNT=75 /TID=Hs.30348.0 /TIER=Stack /STK=28 /UG=Hs.30348 /UG_TITLE=ESTs	AI970788	PAN3 poly(A) specific ribonuclease subunit	PAN3	EC:3.1.13.4
1562137_at	0.488045	3.66882	3.64591	0.00157058	0.0334781	-1.55769	gb:AF147388.1 /DB_XREF=gi:4761739 /TID=Hs2.384153.1 /CNT=3 /FEA=mRNA /TIER=ConsEnd /STK=0 /UG=Hs.384153 /UG_TITLE=Homo sapiens full length insert cDNA clone YI49G05 /DEF=Homo sapiens full length insert cDNA clone YI49G05.	AF147388	---	---	---
226216_at	0.487398	7.28165	7.26345	4.50015e-07	5.44349e-05	6.50551	gb:W84556 /DB_XREF=gi:1395668 /DB_XREF=zd89g12.s1 /CLONE=IMAGE:356710 /FEA=mRNA /CNT=76 /TID=Hs.208334.0 /TIER=Stack /STK=8 /UG=Hs.208334 /UG_TITLE=Homo sapiens cDNA: FLJ21874 fis, clone HEP02488	W84556	insulin receptor	INSR	EC:2.7.10.1
207130_at	0.487351	5.38818	3.19837	0.00444041	0.0704729	-2.55933	gb:NM_018634.1 /DB_XREF=gi:8924214 /GEN=PRO2893 /FEA=FLmRNA /CNT=6 /TID=Hs.283072.0 /TIER=FL /STK=0 /UG=Hs.283072 /LL=55497 /DEF=Homo sapiens hypothetical protein PRO2893 (PRO2893), mRNA. /PROD=hypothetical protein PRO2893 /FL=gb:AF116716.1 gb:NM_018634.1	NM_018634	zinc finger, MYND-type containing 8	ZMYND8	---
226018_at	0.486563	6.66486	3.65849	0.00152499	0.0327644	-1.52911	gb:W73230 /DB_XREF=gi:1383364 /DB_XREF=zd56c09.s1 /CLONE=IMAGE:344656 /FEA=EST /CNT=74 /TID=Hs.7913.0 /TIER=Stack /STK=41 /UG=Hs.7913 /UG_TITLE=ESTs	W73230	maturin, neural progenitor differentiation regulator homolog (Xenopus)	MTURN	---
226702_at	0.485857	9.31744	4.30593	0.000332095	0.0104956	-0.0399596	gb:AI742057 /DB_XREF=gi:5110345 /DB_XREF=wg38d12.x1 /CLONE=IMAGE:2367383 /FEA=EST /CNT=77 /TID=Hs.7155.0 /TIER=Stack /STK=20 /UG=Hs.7155 /UG_TITLE=ESTs, Weakly similar to 2115357A TYKi protein (M.musculus)	AI742057	cytidine monophosphate (UMP-CMP) kinase 2, mitochondrial	CMPK2	EC:2.7.4.14 /// EC:2.7.4.6
226657_at	0.485404	6.73404	3.37459	0.00295662	0.0532982	-2.16904	gb:H27948 /DB_XREF=gi:898301 /DB_XREF=yl62a09.s1 /CLONE=IMAGE:162808 /FEA=mRNA /CNT=56 /TID=Hs.14478.0 /TIER=Stack /STK=36 /UG=Hs.14478 /UG_TITLE=Homo sapiens mRNA; cDNA DKFZp762H185 (from clone DKFZp762H185)	H27948	N-acetyltransferase domain containing 1	NATD1	---
242854_x_at	0.485382	5.11796	6.7513	1.3131e-06	0.00012752	5.44244	gb:AW340891 /DB_XREF=gi:6837517 /DB_XREF=xy50b06.x1 /CLONE=IMAGE:2856563 /FEA=EST /CNT=7 /TID=Hs.256024.0 /TIER=ConsEnd /STK=3 /UG=Hs.256024 /UG_TITLE=ESTs	AW340891	deleted in lymphocytic leukemia 2 (non-protein coding)	DLEU2	---
232921_at	0.485297	7.08908	6.57578	1.91053e-06	0.000171806	5.06992	gb:AU145652 /DB_XREF=gi:11007173 /DB_XREF=AU145652 /CLONE=HEMBA1005411 /FEA=mRNA /CNT=5 /TID=Hs.287446.0 /TIER=ConsEnd /STK=2 /UG=Hs.287446 /UG_TITLE=Homo sapiens cDNA FLJ11731 fis, clone HEMBA1005411	AU145652	KIAA1549	KIAA1549	---
226158_at	0.485206	8.42071	2.12677	0.0458453	0.297552	-4.73151	gb:AL120021 /DB_XREF=gi:5925920 /DB_XREF=DKFZp761H042_r1 /CLONE=DKFZp761H042 /FEA=mRNA /CNT=99 /TID=Hs.4094.0 /TIER=Stack /STK=23 /UG=Hs.4094 /UG_TITLE=Homo sapiens cDNA FLJ14208 fis, clone NT2RP3003264	AL120021	kelch-like family member 24	KLHL24	---
242691_at	0.484943	5.02851	3.44013	0.00253924	0.0478403	-2.02241	gb:AA829017 /DB_XREF=gi:2902116 /DB_XREF=od77e02.s1 /CLONE=IMAGE:1373978 /FEA=EST /CNT=5 /TID=Hs.293493.0 /TIER=ConsEnd /STK=0 /UG=Hs.293493 /UG_TITLE=ESTs, Moderately similar to ALUA_HUMAN !!!! ALU CLASS A WARNING ENTRY !!! (H.sapiens)	AA829017	---	---	---
232174_at	0.484824	7.84694	6.64832	1.63543e-06	0.000153121	5.22438	gb:AA480392 /DB_XREF=gi:2208543 /DB_XREF=nf03b05.s1 /CLONE=IMAGE:912657 /FEA=mRNA /CNT=14 /TID=Hs.188536.0 /TIER=ConsEnd /STK=0 /UG=Hs.188536 /UG_TITLE=Homo sapiens cDNA: FLJ21635 fis, clone COL08233, highly similar to AF131819 Homo sapiens clone 24838 mRNA sequence	AA480392	---	---	---
213920_at	0.484754	4.50857	2.3373	0.0297361	0.233729	-4.34098	gb:AB006631.1 /DB_XREF=gi:2564333 /GEN=KIAA0293 /FEA=mRNA /CNT=28 /TID=Hs.12784.0 /TIER=Stack /STK=13 /UG=Hs.12784 /LL=23316 /UG_TITLE=KIAA0293 protein /DEF=Homo sapiens mRNA for KIAA0293 gene, partial cds.	AB006631	cut-like homeobox 2	CUX2	---
204040_at	0.484637	7.7548	4.13946	0.000491696	0.014053	-0.425025	gb:NM_014746.1 /DB_XREF=gi:7661955 /GEN=KIAA0161 /FEA=FLmRNA /CNT=90 /TID=Hs.78894.0 /TIER=FL+Stack /STK=29 /UG=Hs.78894 /LL=9781 /DEF=Homo sapiens KIAA0161 gene product (KIAA0161), mRNA. /PROD=KIAA0161 gene product /FL=gb:NM_014746.1 gb:D79983.1	NM_014746	ring finger protein 144A	RNF144A	---
203692_s_at	0.484442	9.32398	6.9761	8.17121e-07	8.67497e-05	5.91351	gb:AI640363 /DB_XREF=gi:4703472 /DB_XREF=wa17d03.x1 /CLONE=IMAGE:2298341 /FEA=FLmRNA /CNT=90 /TID=Hs.1189.0 /TIER=Stack /STK=18 /UG=Hs.1189 /LL=1871 /UG_GENE=E2F3 /UG_TITLE=E2F transcription factor 3 /FL=gb:NM_001949.2	AI640363	E2F transcription factor 3	E2F3	---
222375_at	0.484376	5.11137	2.56082	0.0184774	0.17631	-3.90383	gb:AW970944 /DB_XREF=gi:8160789 /DB_XREF=EST383027 /FEA=EST /CNT=6 /TID=Hs.291839.0 /TIER=ConsEnd /STK=0 /UG=Hs.291839 /UG_TITLE=ESTs	AW970944	---	---	---
212570_at	0.483464	6.7289	3.86185	0.000945822	0.0232552	-1.06449	gb:AL573201 /DB_XREF=gi:12932211 /DB_XREF=AL573201 /CLONE=CS0DI043YM01 (3 prime) /FEA=mRNA /CNT=133 /TID=Hs.167115.0 /TIER=Stack /STK=9 /UG=Hs.167115 /LL=23052 /UG_GENE=KIAA0830 /UG_TITLE=KIAA0830 protein	AL573201	endonuclease domain containing 1	ENDOD1	---
218013_x_at	0.482338	8.71186	10.8323	6.6408e-10	2.68952e-07	12.9087	gb:NM_016221.1 /DB_XREF=gi:7705892 /GEN=LOC51164 /FEA=FLmRNA /CNT=189 /TID=Hs.180952.0 /TIER=FL /STK=1 /UG=Hs.180952 /LL=51164 /DEF=Homo sapiens dynactin p62 subunit (LOC51164), mRNA. /PROD=dynactin p62 subunit /FL=gb:NM_016221.1 gb:AF195120.1	NM_016221	dynactin 4 (p62)	DCTN4	---
243368_at	0.481948	6.59201	1.30754	0.205601	0.596225	-5.99671	gb:AI572938 /DB_XREF=gi:4536312 /DB_XREF=tn64b01.x1 /CLONE=IMAGE:2174281 /FEA=EST /CNT=5 /TID=Hs.177729.0 /TIER=ConsEnd /STK=2 /UG=Hs.177729 /UG_TITLE=ESTs	AI572938	---	---	---
207843_x_at	0.481562	9.58153	7.13166	5.90806e-07	6.72421e-05	6.23542	gb:NM_001914.1 /DB_XREF=gi:4503182 /GEN=CYB5 /FEA=FLmRNA /CNT=3 /TID=Hs.83834.0 /TIER=FL /STK=1 /UG=Hs.83834 /LL=1528 /DEF=Homo sapiens cytochrome b-5 (CYB5), nuclear gene encoding mitochondrial protein, mRNA. /PROD=cytochrome b-5 /FL=gb:NM_001914.1 gb:M60174.1	NM_001914	cytochrome b5 type A (microsomal)	CYB5A	---
228488_at	0.481225	7.21523	7.48567	2.85884e-07	3.80309e-05	6.95541	gb:W74640 /DB_XREF=gi:1384853 /DB_XREF=zd77c06.s1 /CLONE=IMAGE:346666 /FEA=EST /CNT=24 /TID=Hs.26289.0 /TIER=Stack /STK=15 /UG=Hs.26289 /UG_TITLE=ESTs	W74640	TBC1 domain family, member 16	TBC1D16	---
227499_at	0.481207	4.53612	5.96642	7.24182e-06	0.000524432	3.7459	gb:AA001400 /DB_XREF=gi:1436885 /DB_XREF=ze45b07.s1 /CLONE=IMAGE:361909 /FEA=EST /CNT=41 /TID=Hs.9012.0 /TIER=Stack /STK=17 /UG=Hs.9012 /UG_TITLE=ESTs	AA001400	frizzled class receptor 3	FZD3	---
218710_at	0.479985	7.52146	6.47997	2.34851e-06	0.000204466	4.86484	gb:NM_017735.1 /DB_XREF=gi:8923244 /GEN=FLJ20272 /FEA=FLmRNA /CNT=81 /TID=Hs.26090.0 /TIER=FL /STK=0 /UG=Hs.26090 /LL=55622 /DEF=Homo sapiens hypothetical protein FLJ20272 (FLJ20272), mRNA. /PROD=hypothetical protein FLJ20272 /FL=gb:BC001248.1 gb:NM_017735.1	NM_017735	tetratricopeptide repeat domain 27	TTC27	---
232504_at	0.479961	7.24109	1.61513	0.121673	0.478731	-5.5755	gb:AL389942.1 /DB_XREF=gi:9367848 /FEA=mRNA /CNT=6 /TID=Hs.157752.0 /TIER=ConsEnd /STK=3 /UG=Hs.157752 /UG_TITLE=Homo sapiens mRNA full length insert cDNA clone EUROIMAGE 2005635 /DEF=Homo sapiens mRNA full length insert cDNA clone EUROIMAGE 2005635.	AL389942	MIR146A host gene	LOC285628	---
226640_at	0.479817	7.22548	8.04145	9.46245e-08	1.51275e-05	8.05009	gb:AA015606 /DB_XREF=gi:1476654 /DB_XREF=ze20d09.s1 /CLONE=IMAGE:359537 /FEA=EST /CNT=40 /TID=Hs.131899.0 /TIER=Stack /STK=29 /UG=Hs.131899 /UG_TITLE=ESTs, Weakly similar to T00370 hypothetical protein KIAA0659 (H.sapiens)	AA015606	diacylglycerol lipase, beta	DAGLB	EC:3.1.1.-
242766_at	0.479687	5.74489	2.57204	0.0180346	0.17369	-3.88135	gb:AI360832 /DB_XREF=gi:4112453 /DB_XREF=qx99f02.x1 /CLONE=IMAGE:2010651 /FEA=EST /CNT=5 /TID=Hs.87745.0 /TIER=ConsEnd /STK=0 /UG=Hs.87745 /UG_TITLE=ESTs, Weakly similar to Unknown (H.sapiens)	AI360832	uncharacterized LOC105377134	LOC105377134	---
202604_x_at	0.479435	8.63164	6.74379	1.33421e-06	0.000129112	5.42659	gb:NM_001110.1 /DB_XREF=gi:4557250 /GEN=ADAM10 /FEA=FLmRNA /CNT=172 /TID=Hs.172028.0 /TIER=FL /STK=0 /UG=Hs.172028 /LL=102 /DEF=Homo sapiens a disintegrin and metalloproteinase domain 10 (ADAM10), mRNA. /PROD=a disintegrin and metalloprotease domain 10 /FL=gb:AF009615.1 gb:NM_001110.1	NM_001110	ADAM metallopeptidase domain 10	ADAM10	EC:3.4.24.81
236038_at	0.479406	6.1687	3.37052	0.00298471	0.05361	-2.17814	gb:N50714 /DB_XREF=gi:1191880 /DB_XREF=yz20g09.s1 /CLONE=IMAGE:283648 /FEA=EST /CNT=6 /TID=Hs.42746.0 /TIER=ConsEnd /STK=6 /UG=Hs.42746 /UG_TITLE=ESTs	N50714	ring finger protein 150	RNF150	---
241494_at	0.479246	4.69744	3.18099	0.00462105	0.0723943	-2.59746	gb:AW027342 /DB_XREF=gi:5886098 /DB_XREF=wt73e02.x1 /CLONE=IMAGE:2513114 /FEA=EST /CNT=5 /TID=Hs.59432.0 /TIER=ConsEnd /STK=4 /UG=Hs.59432 /UG_TITLE=ESTs	AW027342	---	---	---
226301_at	0.479128	6.52025	2.89435	0.00885713	0.112646	-3.21578	gb:AV729072 /DB_XREF=gi:10838493 /DB_XREF=AV729072 /CLONE=HTCBBG11 /FEA=EST /CNT=55 /TID=Hs.43627.1 /TIER=Stack /STK=24 /UG=Hs.43627 /LL=6666 /UG_GENE=SOX22 /UG_TITLE=SRY (sex determining region Y)-box 22	AV729072	solute carrier family 18, subfamily B, member 1	SLC18B1	---
231223_at	0.479084	2.55631	5.41069	2.53655e-05	0.0014088	2.50134	gb:R41565 /DB_XREF=gi:816865 /DB_XREF=yf88e01.s1 /CLONE=IMAGE:29531 /FEA=EST /CNT=8 /TID=Hs.21925.0 /TIER=Stack /STK=8 /UG=Hs.21925 /UG_TITLE=ESTs	R41565	CUB and Sushi multiple domains 1	CSMD1	---
239745_at	0.478628	4.69557	2.84626	0.00986349	0.120673	-3.31727	gb:R91734 /DB_XREF=gi:959274 /DB_XREF=yp98f04.r1 /CLONE=IMAGE:195487 /FEA=EST /CNT=8 /TID=Hs.47123.0 /TIER=ConsEnd /STK=0 /UG=Hs.47123 /UG_TITLE=ESTs	R91734	---	---	---
231874_at	0.478441	4.70772	1.81988	0.0835108	0.401438	-5.25743	gb:AU155930 /DB_XREF=gi:11017451 /DB_XREF=AU155930 /CLONE=PLACE1001610 /FEA=mRNA /CNT=30 /TID=Hs.115700.0 /TIER=ConsEnd /STK=1 /UG=Hs.115700 /UG_TITLE=Homo sapiens cDNA: FLJ23515 fis, clone LNG04761	AU155930	family with sequence similarity 126, member B	FAM126B	---
209737_at	0.478147	4.3542	2.96577	0.00754215	0.10093	-3.06377	gb:AB014605.1 /DB_XREF=gi:3327223 /GEN=KIAA0705 /FEA=FLmRNA /CNT=57 /TID=Hs.22599.1 /TIER=FL+Stack /STK=20 /UG=Hs.22599 /LL=9863 /DEF=Homo sapiens mRNA for KIAA0705 protein, complete cds. /PROD=KIAA0705 protein /FL=gb:AB014605.1	AB014605	membrane associated guanylate kinase, WW and PDZ domain containing 2	MAGI2	---
206479_at	0.477652	3.87971	2.07923	0.0504381	0.311518	-4.81653	gb:NM_002420.2 /DB_XREF=gi:6006023 /GEN=MLSN1 /FEA=FLmRNA /CNT=28 /TID=Hs.43265.0 /TIER=FL /STK=0 /UG=Hs.43265 /LL=4308 /DEF=Homo sapiens melastatin 1 (MLSN1), mRNA. /PROD=melastatin 1 /FL=gb:AF071787.1 gb:NM_002420.2	NM_002420	transient receptor potential cation channel, subfamily M, member 1	TRPM1	---
204966_at	0.476568	8.01675	3.0533	0.00618561	0.0883255	-2.87554	gb:NM_001703.1 /DB_XREF=gi:4502356 /GEN=BAI2 /FEA=FLmRNA /CNT=59 /TID=Hs.200586.0 /TIER=FL+Stack /STK=29 /UG=Hs.200586 /LL=576 /DEF=Homo sapiens brain-specific angiogenesis inhibitor 2 (BAI2), mRNA. /PROD=brain-specific angiogenesis inhibitor 2 /FL=gb:AB005298.1 gb:NM_001703.1	NM_001703	adhesion G protein-coupled receptor B2	ADGRB2	---
238913_at	0.475945	7.164	3.47246	0.00235521	0.0453898	-1.94981	gb:AW235215 /DB_XREF=gi:6567604 /DB_XREF=xm54d01.x1 /CLONE=IMAGE:2688001 /FEA=EST /CNT=8 /TID=Hs.16145.0 /TIER=ConsEnd /STK=1 /UG=Hs.16145 /UG_TITLE=ESTs	AW235215	---	---	---
223815_at	0.47592	4.62079	2.62516	0.0160687	0.162696	-3.77419	gb:AF130069.1 /DB_XREF=gi:11493444 /FEA=FLmRNA /CNT=7 /TID=Hs.135265.0 /TIER=FL /STK=0 /UG=Hs.135265 /DEF=Homo sapiens clone FLB8436 PRO2277 mRNA, complete cds. /PROD=PRO2277 /FL=gb:AF130069.1	AF130069	centrosomal protein 95kDa	CEP95	---
209460_at	0.475837	6.69105	5.20615	4.05617e-05	0.00203087	2.03592	gb:AF237813.1 /DB_XREF=gi:9963907 /FEA=FLmRNA /CNT=144 /TID=Hs.283675.0 /TIER=FL+Stack /STK=50 /UG=Hs.283675 /LL=57416 /UG_GENE=NPD009 /DEF=Homo sapiens NPD009 mRNA, complete cds. /PROD=NPD009 /FL=gb:NM_020686.1 gb:AF237813.1	AF237813	4-aminobutyrate aminotransferase	ABAT	EC:2.6.1.19 /// EC:2.6.1.22
AFFX-r2-Bs-thr-M_s_at	0.475695	6.41933	1.98996	0.0601926	0.34157	-4.97277	B. subtilis /GEN=thrC, thrB /DB_XREF=gb:X04603.1 /NOTE=SIF corresponding to nucleotides 1045-1556 of gb:X04603.1 /DEF=B. subtilis thrB and thrC genes for homoserine kinase and threonine synthase.	AFFX-r2-Bs-thr-M	---	---	---
50221_at	0.475008	6.42837	5.8236	9.96146e-06	0.000680034	3.42916	Cluster Incl. AI524138:th09f03.x1 Homo sapiens cDNA, 3 end /clone=IMAGE-2117789 /clone_end=3' /gb=AI524138 /gi=4438273 /ug=Hs.23391 /len=834	AI524138	transcription factor EB	TFEB	---
242325_at	0.474426	5.07801	1.55806	0.134626	0.501375	-5.65899	gb:AA909983 /DB_XREF=gi:3049273 /DB_XREF=ol11c04.s1 /CLONE=IMAGE:1523142 /FEA=EST /CNT=5 /TID=Hs.226755.1 /TIER=ConsEnd /STK=3 /UG=Hs.226755 /UG_TITLE=ESTs	AA909983	tyrosine 3-monooxygenase/tryptophan 5-monooxygenase activation protein, eta	YWHAH	---
235343_at	0.474244	8.22278	3.67452	0.00146876	0.0319048	-1.49265	gb:AI961235 /DB_XREF=gi:5753948 /DB_XREF=wt15d02.x1 /CLONE=IMAGE:2507523 /FEA=EST /CNT=16 /TID=Hs.96885.0 /TIER=ConsEnd /STK=7 /UG=Hs.96885 /UG_TITLE=ESTs	AI961235	vasohibin 2	VASH2	---
215018_at	0.473998	3.1849	2.48014	0.0219783	0.195851	-4.06408	gb:AB051518.1 /DB_XREF=gi:12698006 /GEN=KIAA1731 /FEA=mRNA /CNT=9 /TID=Hs.249959.0 /TIER=ConsEnd /STK=0 /UG=Hs.249959 /DEF=Homo sapiens mRNA for KIAA1731 protein, partial cds. /PROD=KIAA1731 protein	AB051518	centrosomal protein 295kDa	CEP295	---
204635_at	0.47359	8.75679	8.14847	7.68424e-08	1.31704e-05	8.25586	gb:NM_004755.1 /DB_XREF=gi:4759051 /GEN=RPS6KA5 /FEA=FLmRNA /CNT=59 /TID=Hs.109058.0 /TIER=FL /STK=6 /UG=Hs.109058 /LL=9252 /DEF=Homo sapiens ribosomal protein S6 kinase, 90kD, polypeptide 5 (RPS6KA5), mRNA. /PROD=ribosomal protein S6 kinase, 90kD, polypeptide5 /FL=gb:AF074393.1 gb:AF090421.1 gb:NM_004755.1 gb:AF080000.1	NM_004755	ribosomal protein S6 kinase, 90kDa, polypeptide 5	RPS6KA5	EC:2.7.11.1
235458_at	0.473485	5.04792	4.77455	0.000110487	0.00446059	1.04438	gb:AW025572 /DB_XREF=gi:5879102 /DB_XREF=wu75a07.x1 /CLONE=IMAGE:2525844 /FEA=EST /CNT=11 /TID=Hs.155111.0 /TIER=ConsEnd /STK=6 /UG=Hs.155111 /UG_TITLE=ESTs, Weakly similar to ALU5_HUMAN ALU SUBFAMILY SC SEQUENCE CONTAMINATION WARNING ENTRY (H.sapiens)	AW025572	hepatitis A virus cellular receptor 2	HAVCR2	---
243461_at	0.473164	6.58474	2.66405	0.0147598	0.154481	-3.69507	gb:BF590303 /DB_XREF=gi:11682627 /DB_XREF=nab22g01.x1 /CLONE=IMAGE:3266856 /FEA=EST /CNT=4 /TID=Hs.266619.0 /TIER=ConsEnd /STK=3 /UG=Hs.266619 /UG_TITLE=ESTs	BF590303	---	---	---
244710_at	0.472934	3.82986	3.62112	0.00166446	0.0348543	-1.61399	gb:BE044261 /DB_XREF=gi:8361314 /DB_XREF=ho42a08.x1 /CLONE=IMAGE:3040022 /FEA=EST /CNT=3 /TID=Hs.149774.0 /TIER=ConsEnd /STK=3 /UG=Hs.149774 /UG_TITLE=ESTs	BE044261	leucine-rich repeats and guanylate kinase domain containing	LRGUK	---
235096_at	0.472531	9.14152	5.83465	9.71792e-06	0.000667497	3.45375	gb:AA074729 /DB_XREF=gi:1614736 /DB_XREF=zm85b05.s1 /CLONE=IMAGE:544689 /FEA=EST /CNT=19 /TID=Hs.296420.0 /TIER=ConsEnd /STK=4 /UG=Hs.296420 /UG_TITLE=ESTs, Weakly similar to Atu (D.melanogaster)	AA074729	LEO1 homolog, Paf1/RNA polymerase II complex component	LEO1	---
239951_at	0.472423	5.20128	2.04251	0.0542635	0.323458	-4.88133	gb:AI734093 /DB_XREF=gi:5055206 /DB_XREF=nc74d02.y5 /CLONE=IMAGE:783075 /FEA=EST /CNT=8 /TID=Hs.292741.0 /TIER=ConsEnd /STK=0 /UG=Hs.292741 /UG_TITLE=ESTs	AI734093	---	---	---
239292_at	0.472284	4.97107	1.70856	0.102733	0.442103	-5.43387	gb:AA825563 /DB_XREF=gi:2898875 /DB_XREF=od55c12.s1 /CLONE=IMAGE:1371862 /FEA=EST /CNT=7 /TID=Hs.124786.0 /TIER=ConsEnd /STK=1 /UG=Hs.124786 /UG_TITLE=ESTs	AA825563	---	---	---
220588_at	0.471572	5.75498	5.06273	5.64986e-05	0.00265156	1.70767	gb:NM_017843.1 /DB_XREF=gi:8923453 /GEN=FLJ20495 /FEA=FLmRNA /CNT=5 /TID=Hs.293699.0 /TIER=FL /STK=0 /UG=Hs.293699 /LL=55653 /DEF=Homo sapiens hypothetical protein FLJ20495 (FLJ20495), mRNA. /PROD=hypothetical protein FLJ20495 /FL=gb:NM_017843.1	NM_017843	breast carcinoma amplified sequence 4	BCAS4	---
220917_s_at	0.471482	7.43727	4.30247	0.000334814	0.0105503	-0.0479693	gb:NM_025132.1 /DB_XREF=gi:13386465 /GEN=KIAA1638 /FEA=FLmRNA /CNT=3 /TID=Hs.288821.0 /TIER=FL /STK=0 /UG=Hs.288821 /LL=57728 /DEF=Homo sapiens KIAA1638 protein (KIAA1638), mRNA. /PROD=hypothetical protein FLJ23127 /FL=gb:NM_025132.1	NM_025132	WD repeat domain 19	WDR19	---
231200_at	0.471329	5.64235	1.94931	0.0651671	0.355377	-5.04239	gb:BG222606 /DB_XREF=gi:12708127 /DB_XREF=naf78d11.x1 /CLONE=IMAGE:4170284 /FEA=EST /CNT=12 /TID=Hs.158470.0 /TIER=Stack /STK=8 /UG=Hs.158470 /UG_TITLE=ESTs	BG222606	LSM family member 14B	LSM14B	---
215807_s_at	0.471216	8.18874	3.78648	0.00112927	0.0263295	-1.23717	gb:AV693216 /DB_XREF=gi:10295079 /DB_XREF=AV693216 /CLONE=GKCELF09 /FEA=mRNA /CNT=2 /TID=Hs.278311.1 /TIER=ConsEnd /STK=0 /UG=Hs.278311 /LL=5364 /UG_GENE=PLXNB1 /UG_TITLE=plexin B1	AV693216	plexin B1	PLXNB1	---
230629_s_at	0.471052	5.71008	3.22856	0.00414271	0.0671456	-2.4929	gb:AI809582 /DB_XREF=gi:5396148 /DB_XREF=wf31b02.x1 /CLONE=IMAGE:2357163 /FEA=EST /CNT=10 /TID=Hs.14291.0 /TIER=Stack /STK=9 /UG=Hs.14291 /UG_TITLE=ESTs, Highly similar to KIAA1498 protein (H.sapiens)	AI809582	E1A binding protein p400	EP400	---
214082_at	0.470154	5.65219	6.23664	3.98782e-06	0.000318298	4.33872	gb:AW003516 /DB_XREF=gi:5850421 /DB_XREF=wq66h01.x1 /CLONE=IMAGE:2476273 /FEA=mRNA /CNT=26 /TID=Hs.13503.0 /TIER=Stack /STK=13 /UG=Hs.13503 /LL=8551 /UG_GENE=INE2 /UG_TITLE=inactivation escape 2	AW003516	carbonic anhydrase VB, mitochondrial	CA5B	EC:4.2.1.1
209366_x_at	0.469748	9.59212	7.42806	3.21357e-07	4.14392e-05	6.83945	gb:M22865.1 /DB_XREF=gi:181226 /FEA=FLmRNA /CNT=144 /TID=Hs.83834.1 /TIER=FL+Stack /STK=64 /UG=Hs.83834 /LL=1528 /UG_GENE=CYB5 /UG_TITLE=cytochrome b-5 /DEF=Human cytochrome b5 mRNA, complete cds. /FL=gb:M22865.1	M22865	cytochrome b5 type A (microsomal)	CYB5A	---
236778_at	0.469611	5.62978	2.74528	0.0123442	0.139245	-3.52803	gb:AA826176 /DB_XREF=gi:2899488 /DB_XREF=od60e07.s1 /CLONE=IMAGE:1372356 /FEA=EST /CNT=6 /TID=Hs.136956.0 /TIER=ConsEnd /STK=5 /UG=Hs.136956 /UG_TITLE=ESTs	AA826176	---	---	---
235551_at	0.469022	4.54763	2.5506	0.0188901	0.178749	-3.92428	gb:AA555280 /DB_XREF=gi:2325819 /DB_XREF=nk82e06.s1 /CLONE=IMAGE:1020034 /FEA=EST /CNT=13 /TID=Hs.282961.0 /TIER=ConsEnd /STK=1 /UG=Hs.282961 /UG_TITLE=ESTs	AA555280	---	---	---
242836_at	0.468728	5.44847	2.1458	0.0441158	0.29174	-4.69714	gb:AI800470 /DB_XREF=gi:5365942 /DB_XREF=tj14g11.x1 /CLONE=IMAGE:2141540 /FEA=EST /CNT=5 /TID=Hs.171941.0 /TIER=ConsEnd /STK=3 /UG=Hs.171941 /UG_TITLE=ESTs	AI800470	---	---	---
203486_s_at	0.46853	8.50659	8.01828	9.90063e-08	1.5736e-05	8.00533	gb:BF195973 /DB_XREF=gi:11083411 /DB_XREF=7o88c12.x1 /CLONE=IMAGE:3643391 /FEA=FLmRNA /CNT=138 /TID=Hs.102708.0 /TIER=Stack /STK=10 /UG=Hs.102708 /LL=25852 /UG_GENE=DKFZP434A043 /UG_TITLE=DKFZP434A043 protein /FL=gb:NM_015396.1	BF195973	armadillo repeat containing 8	ARMC8	---
204202_at	0.468238	4.77016	3.75595	0.00121327	0.0277904	-1.30697	gb:NM_017604.1 /DB_XREF=gi:8922140 /GEN=KIAA1023 /FEA=FLmRNA /CNT=84 /TID=Hs.21361.0 /TIER=FL+Stack /STK=34 /UG=Hs.21361 /LL=23288 /DEF=Homo sapiens KIAA1023 protein (KIAA1023), mRNA. /PROD=hypothetical protein DKFZp434I0118 /FL=gb:NM_017604.1	NM_017604	IQ motif containing E	IQCE	---
225999_at	0.46792	7.44528	4.9412	7.49119e-05	0.00331108	1.42851	gb:AI743612 /DB_XREF=gi:5111900 /DB_XREF=wg51g03.x1 /CLONE=IMAGE:2368660 /FEA=mRNA /CNT=58 /TID=Hs.236463.0 /TIER=Stack /STK=10 /UG=Hs.236463 /LL=57494 /UG_GENE=KIAA1238 /UG_TITLE=KIAA1238 protein	AI743612	ribosomal modification protein rimK-like family member B	RIMKLB	EC:6.3.1.17 /// EC:6.3.2.41
1564378_a_at	0.467903	5.23805	2.82524	0.010337	0.124515	-3.36141	gb:AK025101.1 /DB_XREF=gi:10437549 /TID=Hs2.306766.1 /CNT=1 /FEA=mRNA /TIER=ConsEnd /STK=0 /UG=Hs.306766 /UG_TITLE=Homo sapiens cDNA: FLJ21448 fis, clone COL04473. /DEF=Homo sapiens cDNA: FLJ21448 fis, clone COL04473.	AK025101	---	---	---
222285_at	0.467762	6.26387	2.12127	0.0463563	0.298742	-4.7414	gb:AW134608 /DB_XREF=gi:6138154 /DB_XREF=UI-H-BI1-abo-e-04-0-UI.s1 /CLONE=IMAGE:2712654 /FEA=EST /CNT=7 /TID=Hs.168941.0 /TIER=ConsEnd /STK=6 /UG=Hs.168941 /UG_TITLE=ESTs	AW134608	immunoglobulin heavy constant delta	IGHD	---
229739_s_at	0.467715	7.2288	4.538	0.000192346	0.00684224	0.497406	gb:AW470714 /DB_XREF=gi:7040820 /DB_XREF=ha32a07.x1 /CLONE=IMAGE:2875380 /FEA=EST /CNT=14 /TID=Hs.14292.1 /TIER=Stack /STK=10 /UG=Hs.14292 /UG_TITLE=ESTs, Weakly similar to F58F6.7 (C.elegans)	AW470714	DENN/MADD domain containing 6B	DENND6B	---
203825_at	0.466962	8.98637	2.00526	0.0584093	0.335953	-4.94631	gb:NM_007371.2 /DB_XREF=gi:12408642 /GEN=BRD3 /FEA=FLmRNA /CNT=83 /TID=Hs.86896.0 /TIER=FL+Stack /STK=25 /UG=Hs.86896 /LL=8019 /DEF=Homo sapiens bromodomain-containing 3 (BRD3), mRNA. /PROD=bromodomain-containing protein 3 /FL=gb:NM_007371.2 gb:D26362.1	NM_007371	bromodomain containing 3	BRD3	---
225203_at	0.466678	5.96626	5.2506	3.66152e-05	0.00188506	2.13736	gb:AI742931 /DB_XREF=gi:5111219 /DB_XREF=wg76a06.x1 /CLONE=IMAGE:2370994 /FEA=EST /CNT=120 /TID=Hs.12185.0 /TIER=Stack /STK=80 /UG=Hs.12185 /UG_TITLE=ESTs, Weakly similar to myosin phosphatase target subunit 1 (H.sapiens)	AI742931	protein phosphatase 1, regulatory subunit 16A	PPP1R16A	---
219094_at	0.46658	7.49817	6.47787	2.35919e-06	0.000204744	4.86033	gb:NM_014154.1 /DB_XREF=gi:7661763 /GEN=HSPC056 /FEA=FLmRNA /CNT=39 /TID=Hs.175038.0 /TIER=FL /STK=0 /UG=Hs.175038 /LL=29067 /DEF=Homo sapiens HSPC056 protein (HSPC056), mRNA. /PROD=HSPC056 protein /FL=gb:NM_014154.1 gb:AF161541.1	NM_014154	armadillo repeat containing 8	ARMC8	---
211681_s_at	0.465926	6.28396	3.48366	0.00229455	0.0444218	-1.92462	gb:AF116705.1 /DB_XREF=gi:7959908 /FEA=FLmRNA /CNT=1 /TID=HsAffx.900478.853 /TIER=FL /STK=0 /DEF=Homo sapiens PRO2489 mRNA, complete cds. /PROD=PRO2489 /FL=gb:AF116705.1	AF116705	PDZ and LIM domain 5	PDLIM5	---
242827_x_at	0.464724	7.97625	5.86615	9.05661e-06	0.000625948	3.52375	gb:AA806368 /DB_XREF=gi:2875118 /DB_XREF=oc22e04.s1 /CLONE=IMAGE:1350462 /FEA=EST /CNT=3 /TID=Hs.272159.0 /TIER=ConsEnd /STK=3 /UG=Hs.272159 /UG_TITLE=ESTs, Weakly similar to ALU5_HUMAN ALU SUBFAMILY SC SEQUENCE CONTAMINATION WARNING ENTRY (H.sapiens)	AA806368	---	---	---
222264_at	0.463806	7.29858	2.0903	0.0493324	0.308586	-4.79683	gb:BG167570 /DB_XREF=gi:12674199 /DB_XREF=602342795F1 /CLONE=IMAGE:4453055 /FEA=EST /CNT=31 /TID=Hs.321717.0 /TIER=ConsEnd /STK=0 /UG=Hs.321717 /UG_TITLE=ESTs, Weakly similar to S22765 heterogeneous ribonuclear particle protein U (H.sapiens)	BG167570	heterogeneous nuclear ribonucleoprotein U-like 2	HNRNPUL2	---
1558739_at	0.463145	4.42953	4.50081	0.000209912	0.0072777	0.41131	gb:R30807 /DB_XREF=gi:786674 /DB_XREF=yh55h06.r1 /CLONE=IMAGE:133691 /TID=Hs2.270793.1 /CNT=11 /FEA=mRNA /TIER=ConsEnd /STK=0 /UG=Hs.270793 /UG_TITLE=Homo sapiens cDNA FLJ37336 fis, clone BRAMY2020412.	R30807	uncharacterized LOC105369662	LOC105369662	---
210075_at	0.463095	5.56635	4.93376	7.62206e-05	0.0033496	1.41137	gb:AF151074.1 /DB_XREF=gi:7106869 /FEA=FLmRNA /CNT=21 /TID=Hs.132744.0 /TIER=FL /STK=2 /UG=Hs.132744 /LL=51257 /UG_GENE=LOC51257 /DEF=Homo sapiens HSPC240 mRNA, complete cds. /PROD=HSPC240 /FL=gb:NM_016496.1 gb:AF151074.1	AF151074	membrane associated ring finger 2	2020-03-02	EC:6.3.2.-
215152_at	0.462829	7.16837	7.04826	7.02711e-07	7.63831e-05	6.06326	gb:AI357042 /DB_XREF=gi:4108663 /DB_XREF=qx62b04.x1 /CLONE=IMAGE:2005903 /FEA=mRNA /CNT=5 /TID=Hs.1334.1 /TIER=ConsEnd /STK=3 /UG=Hs.1334 /LL=4602 /UG_GENE=MYB /UG_TITLE=v-myb avian myeloblastosis viral oncogene homolog	AI357042	v-myb avian myeloblastosis viral oncogene homolog	MYB	---
226790_at	0.462785	5.8349	5.23411	3.80319e-05	0.00193432	2.09974	gb:AW015683 /DB_XREF=gi:5864440 /DB_XREF=UI-H-BI0p-aax-e-12-0-UI.s1 /CLONE=IMAGE:2710775 /FEA=EST /CNT=65 /TID=Hs.99841.0 /TIER=Stack /STK=37 /UG=Hs.99841 /UG_TITLE=ESTs, Weakly similar to dJ1108D11.1 (H.sapiens)	AW015683	MORN repeat containing 2	MORN2	---
217712_at	0.462333	6.05709	2.93016	0.00817247	0.106413	-3.13975	gb:AA479678 /DB_XREF=gi:2205564 /DB_XREF=zu43a04.s1 /CLONE=IMAGE:740718 /FEA=EST /CNT=3 /TID=Hs.203269.0 /TIER=ConsEnd /STK=3 /UG=Hs.203269 /UG_TITLE=ESTs, Moderately similar to ALU8_HUMAN ALU SUBFAMILY SX SEQUENCE CONTAMINATION WARNING ENTRY (H.sapiens)	AA479678	---	---	---
211474_s_at	0.462286	8.85438	5.01068	6.37448e-05	0.00291168	1.58823	gb:BC004948.1 /DB_XREF=gi:13436313 /FEA=FLmRNA /CNT=1 /TID=Hs.41072.2 /TIER=FL /STK=0 /UG=Hs.41072 /LL=5269 /UG_GENE=SERPINB6 /DEF=Homo sapiens, clone MGC:10846, mRNA, complete cds. /PROD=Unknown (protein for MGC:10846) /FL=gb:BC004948.1	BC004948	serpin peptidase inhibitor, clade B (ovalbumin), member 6	SERPINB6	---
200870_at	0.461708	11.9337	5.71292	1.27746e-05	0.000830499	3.18214	gb:NM_007178.1 /DB_XREF=gi:6005931 /GEN=UNRIP /FEA=FLmRNA /CNT=455 /TID=Hs.3727.0 /TIER=FL+Stack /STK=165 /UG=Hs.3727 /LL=11171 /DEF=Homo sapiens unr-interacting protein (UNRIP), mRNA. /PROD=unr-interacting protein /FL=gb:AB024327.1 gb:BC000162.1 gb:AF161496.1 gb:AL136691.1 gb:NM_007178.1	NM_007178	serine/threonine kinase receptor associated protein	STRAP	---
206606_at	0.460599	4.16242	2.10078	0.0483065	0.305519	-4.77813	gb:NM_000236.1 /DB_XREF=gi:4557722 /GEN=LIPC /FEA=FLmRNA /CNT=34 /TID=Hs.9994.0 /TIER=FL+Stack /STK=8 /UG=Hs.9994 /LL=3990 /DEF=Homo sapiens lipase, hepatic (LIPC), mRNA. /PROD=lipase C precursor /FL=gb:D83548.1 gb:J03895.1 gb:J03540.1 gb:NM_000236.1	NM_000236	lipase, hepatic	LIPC	EC:3.1.1.3
228453_at	0.460377	6.60412	4.82871	9.73589e-05	0.00406965	1.16937	gb:AW004076 /DB_XREF=gi:5850992 /DB_XREF=wq85h03.x1 /CLONE=IMAGE:2478869 /FEA=EST /CNT=24 /TID=Hs.126735.0 /TIER=Stack /STK=12 /UG=Hs.126735 /UG_TITLE=ESTs	AW004076	ectopic P-granules autophagy protein 5 homolog (C. elegans)	EPG5	---
1566518_at	0.46036	4.54561	3.80889	0.00107132	0.0253642	-1.18588	gb:AL832405.1 /DB_XREF=gi:21732969 /TID=Hs2.348113.1 /CNT=1 /FEA=mRNA /TIER=ConsEnd /STK=0 /UG=Hs.348113 /UG_TITLE=Homo sapiens mRNA; cDNA DKFZp667E1713 (from clone DKFZp667E1713) /DEF=Homo sapiens mRNA; cDNA DKFZp667E1713 (from clone DKFZp667E1713).	AL832405	---	---	---
219740_at	0.460092	7.74801	3.94254	0.000782165	0.0201912	-0.879129	gb:NM_024749.1 /DB_XREF=gi:13376077 /GEN=FLJ12505 /FEA=FLmRNA /CNT=20 /TID=Hs.125741.0 /TIER=FL /STK=5 /UG=Hs.125741 /LL=79805 /DEF=Homo sapiens hypothetical protein FLJ12505 (FLJ12505), mRNA. /PROD=hypothetical protein FLJ12505 /FL=gb:NM_024749.1	NM_024749	vasohibin 2	VASH2	---
232630_at	0.459756	4.23658	3.75399	0.00121887	0.0278487	-1.31145	gb:AF131812.1 /DB_XREF=gi:4406646 /FEA=mRNA /CNT=10 /TID=Hs.222374.0 /TIER=ConsEnd /STK=2 /UG=Hs.222374 /UG_TITLE=Homo sapiens clone 25156 mRNA sequence /DEF=Homo sapiens clone 25156 mRNA sequence.	AF131812	APAF1 interacting protein	APIP	EC:4.2.1.109
1555279_at	0.459711	7.19334	8.90835	1.82983e-08	4.22134e-06	9.67076	gb:BC007934.1 /DB_XREF=gi:14044003 /TID=Hs2Affx.1.146 /CNT=1 /FEA=FLmRNA /TIER=FL /STK=1 /NOTE=sequence(s) not in UniGene /DEF=Homo sapiens, DKFZP434A043 protein, clone MGC:14234 IMAGE:4127359, mRNA, complete cds. /PROD=DKFZP434A043 protein /FL=gb:BC007934.1	BC007934	armadillo repeat containing 8	ARMC8	---
1559663_at	0.459624	3.51257	1.79042	0.0882678	0.411625	-5.30492	gb:AF090916.1 /DB_XREF=gi:6690202 /TID=Hs2.375689.1 /CNT=5 /FEA=mRNA /TIER=ConsEnd /STK=0 /UG=Hs.375689 /UG_TITLE=Homo sapiens clone HQ0312 /DEF=Homo sapiens clone HQ0312.	AF090916	---	---	---
236660_at	0.459482	5.91099	5.23474	3.79763e-05	0.00193329	2.10119	gb:N25555 /DB_XREF=gi:1139903 /DB_XREF=yx76g01.s1 /CLONE=IMAGE:267696 /FEA=EST /CNT=5 /TID=Hs.31712.0 /TIER=ConsEnd /STK=5 /UG=Hs.31712 /UG_TITLE=ESTs	N25555	---	---	---
1565703_at	0.459108	5.95456	2.75	0.012216	0.138572	-3.51825	gb:AL832789.1 /DB_XREF=gi:21733371 /TID=Hs2.270645.1 /CNT=4 /FEA=mRNA /TIER=ConsEnd /STK=0 /UG=Hs.270645 /UG_TITLE=Homo sapiens mRNA; cDNA DKFZp667E0923 (from clone DKFZp667E0923) /DEF=Homo sapiens mRNA; cDNA DKFZp667E0923 (from clone DKFZp667E0923).	AL832789	SMAD family member 4	SMAD4	---
217980_s_at	0.45894	10.6874	9.09525	1.30034e-08	3.13859e-06	10.0065	gb:NM_017840.1 /DB_XREF=gi:8923447 /GEN=FLJ20484 /FEA=FLmRNA /CNT=162 /TID=Hs.5080.0 /TIER=FL+Stack /STK=78 /UG=Hs.5080 /LL=54948 /DEF=Homo sapiens hypothetical protein FLJ20484 (FLJ20484), mRNA. /PROD=hypothetical protein FLJ20484 /FL=gb:BC001040.1 gb:NM_017840.1 gb:AF183428.1 gb:AF275806.1	NM_017840	mitochondrial ribosomal protein L16	MRPL16	---
236310_at	0.458914	5.37202	5.90252	8.3498e-06	0.000589065	3.60447	gb:BE645334 /DB_XREF=gi:9969645 /DB_XREF=7e60f11.x1 /CLONE=IMAGE:3286893 /FEA=EST /CNT=6 /TID=Hs.173866.0 /TIER=ConsEnd /STK=6 /UG=Hs.173866 /UG_TITLE=ESTs	BE645334	zinc finger protein 37B, pseudogene	ZNF37BP	---
240370_at	0.45832	3.62571	3.45768	0.00243765	0.0465196	-1.98302	gb:AI432451 /DB_XREF=gi:4281802 /DB_XREF=tg73g01.x1 /CLONE=IMAGE:2114448 /FEA=EST /CNT=4 /TID=Hs.134131.0 /TIER=ConsEnd /STK=4 /UG=Hs.134131 /UG_TITLE=ESTs	AI432451	---	---	---
225913_at	0.458196	9.49666	8.28842	5.86635e-08	1.07272e-05	8.52251	gb:AK025943.1 /DB_XREF=gi:10438614 /FEA=mRNA /CNT=71 /TID=Hs.9587.0 /TIER=Stack /STK=36 /UG=Hs.9587 /UG_TITLE=Homo sapiens cDNA: FLJ22290 fis, clone HRC04405 /DEF=Homo sapiens cDNA: FLJ22290 fis, clone HRC04405.	AK025943	pseudopodium-enriched atypical kinase 1	PEAK1	EC:2.7.10.2
233884_at	0.457516	4.60412	3.62495	0.00164961	0.0346761	-1.6053	gb:AL512747.1 /DB_XREF=gi:12224963 /FEA=mRNA /CNT=2 /TID=Hs.254127.0 /TIER=ConsEnd /STK=1 /UG=Hs.254127 /UG_TITLE=Homo sapiens mRNA; cDNA DKFZp547O054 (from clone DKFZp547O054) /DEF=Homo sapiens mRNA; cDNA DKFZp547O054 (from clone DKFZp547O054).	AL512747	human immunodeficiency virus type I enhancer binding protein 3	HIVEP3	---
241869_at	0.457328	3.0891	1.58124	0.129232	0.492596	-5.62535	gb:AW026509 /DB_XREF=gi:5880039 /DB_XREF=wv14d03.x1 /CLONE=IMAGE:2529509 /FEA=EST /CNT=3 /TID=Hs.233304.0 /TIER=ConsEnd /STK=3 /UG=Hs.233304 /UG_TITLE=ESTs, Moderately similar to ALU8_HUMAN ALU SUBFAMILY SX SEQUENCE CONTAMINATION WARNING ENTRY (H.sapiens)	AW026509	apolipoprotein L, 6	APOL6	---
1552622_s_at	0.457287	8.12435	2.47475	0.022233	0.19724	-4.07469	gb:BQ613856 /DB_XREF=gi:21603525 /DB_XREF=il16d04.x1 /CLONE=IMAGE:6030007 /TID=Hs2.375569.1 /CNT=38 /FEA=FLmRNA /TIER=ConsEnd /STK=1 /LL=246721 /UG_GENE=POLR2J2 /UG=Hs.375569 /UG_TITLE=DNA directed RNA polymerase II polypeptide J-related gene /FL=gb:NM_145325.1 gb:AF468111.1	BQ613856	uncharacterized LOC105379744 /// PMS1 homolog 2, mismatch repair system component pseudogene /// PMS1 homolog 2, mismatch repair system component pseudogene 5 /// polymerase (RNA) II (DNA directed) polypeptide J2 /// polymerase (RNA) II (DNA directed) polypeptide J3	LOC105379744 /// LOC441259 /// PMS2P5 /// POLR2J2 /// POLR2J3	---
242208_at	0.456949	6.44627	3.8896	0.000886031	0.0221508	-1.00081	gb:AI634543 /DB_XREF=gi:4685873 /DB_XREF=tx52f08.x1 /CLONE=IMAGE:2273223 /FEA=EST /CNT=5 /TID=Hs.217610.0 /TIER=ConsEnd /STK=2 /UG=Hs.217610 /UG_TITLE=ESTs, Weakly similar to ALU1_HUMAN ALU SUBFAMILY J SEQUENCE CONTAMINATION WARNING ENTRY (H.sapiens)	AI634543	zinc finger protein 37B, pseudogene	ZNF37BP	---
1552621_at	0.456872	8.78415	2.36746	0.0279127	0.225491	-4.28328	gb:BQ613856 /DB_XREF=gi:21603525 /DB_XREF=il16d04.x1 /CLONE=IMAGE:6030007 /TID=Hs2.375569.1 /CNT=38 /FEA=FLmRNA /TIER=ConsEnd /STK=1 /LL=246721 /UG_GENE=POLR2J2 /UG=Hs.375569 /UG_TITLE=DNA directed RNA polymerase II polypeptide J-related gene /FL=gb:NM_145325.1 gb:AF468111.1	BQ613856	polymerase (RNA) II (DNA directed) polypeptide J2 /// polymerase (RNA) II (DNA directed) polypeptide J3	POLR2J2 /// POLR2J3	---
219833_s_at	0.456626	6.33696	5.40602	2.56381e-05	0.00141592	2.49074	gb:NM_018100.1 /DB_XREF=gi:8922435 /GEN=FLJ10466 /FEA=FLmRNA /CNT=20 /TID=Hs.121073.0 /TIER=FL /STK=0 /UG=Hs.121073 /LL=55712 /DEF=Homo sapiens hypothetical protein FLJ10466 (FLJ10466), mRNA. /PROD=hypothetical protein FLJ10466 /FL=gb:NM_018100.1	NM_018100	EF-hand domain (C-terminal) containing 1	EFHC1	---
213293_s_at	0.456471	8.57577	8.22471	6.63127e-08	1.16548e-05	8.40147	gb:AA083478 /DB_XREF=gi:1625564 /DB_XREF=zn32e02.s1 /CLONE=IMAGE:549146 /FEA=mRNA /CNT=45 /TID=Hs.295978.0 /TIER=Stack /STK=23 /UG=Hs.295978 /UG_TITLE=Homo sapiens mRNA full length insert cDNA clone EUROIMAGE 746039	AA083478	tripartite motif containing 22	TRIM22	---
1563949_at	0.456248	4.50514	4.0788	0.000567304	0.0157449	-0.565117	gb:AL390177.1 /DB_XREF=gi:9368889 /TID=Hs2.375686.1 /CNT=1 /FEA=mRNA /TIER=ConsEnd /STK=0 /UG=Hs.375686 /UG_TITLE=Homo sapiens mRNA; cDNA DKFZp547L204 (from clone DKFZp547L204) /DEF=Homo sapiens mRNA; cDNA DKFZp547L204 (from clone DKFZp547L204).	AL390177	---	---	---
1570335_at	0.45554	4.04311	2.6966	0.0137426	0.148396	-3.62842	gb:BC020904.1 /DB_XREF=gi:21594315 /TID=Hs2.382627.1 /CNT=2 /FEA=mRNA /TIER=ConsEnd /STK=0 /UG=Hs.382627 /UG_TITLE=Homo sapiens, clone IMAGE:4720233, mRNA /DEF=Homo sapiens, clone IMAGE:4720233, mRNA.	BC020904	---	---	---
222111_at	0.455489	7.34037	4.05665	0.000597725	0.016373	-0.616241	gb:AU145293 /DB_XREF=gi:11006814 /DB_XREF=AU145293 /CLONE=HEMBA1004405 /FEA=mRNA /CNT=40 /TID=Hs.61773.0 /TIER=ConsEnd /STK=2 /UG=Hs.61773 /UG_TITLE=Homo sapiens cDNA FLJ11648 fis, clone HEMBA1004405	AU145293	family with sequence similarity 63, member B	FAM63B	---
1568780_at	0.455037	8.87112	4.19811	0.000428194	0.0127099	-0.289452	gb:BC030211.1 /DB_XREF=gi:20988409 /TID=Hs2.272044.1 /CNT=12 /FEA=mRNA /TIER=ConsEnd /STK=1 /UG=Hs.272044 /UG_TITLE=Homo sapiens, clone IMAGE:5199989, mRNA /DEF=Homo sapiens, clone IMAGE:5199989, mRNA.	BC030211	uncharacterized LOC729732	LOC729732	---
209760_at	0.454951	8.81227	6.59143	1.84742e-06	0.000167231	5.10329	gb:AL136932.1 /DB_XREF=gi:12053358 /GEN=DKFZp586H1322 /FEA=FLmRNA /CNT=73 /TID=Hs.37892.0 /TIER=FL /STK=5 /UG=Hs.37892 /LL=23240 /DEF=Homo sapiens mRNA; cDNA DKFZp586H1322 (from clone DKFZp586H1322); complete cds. /PROD=hypothetical protein /FL=gb:AL136932.1	AL136932	KIAA0922	KIAA0922	---
229552_at	0.454432	4.56718	2.11812	0.0466514	0.299783	-4.74706	gb:AI698128 /DB_XREF=gi:4986028 /DB_XREF=we21c04.x1 /CLONE=IMAGE:2341734 /FEA=EST /CNT=20 /TID=Hs.26605.0 /TIER=Stack /STK=20 /UG=Hs.26605 /UG_TITLE=ESTs	AI698128	harakiri, BCL2 interacting protein /// uncharacterized LOC283454	HRK /// LOC283454	---
206864_s_at	0.45436	5.21049	2.08917	0.0494448	0.308854	-4.79886	gb:NM_003806.1 /DB_XREF=gi:4504492 /GEN=HRK /FEA=FLmRNA /CNT=9 /TID=Hs.87247.0 /TIER=FL /STK=0 /UG=Hs.87247 /LL=8739 /DEF=Homo sapiens harakiri, BCL2-interacting protein (contains only BH3 domain) (HRK), mRNA. /PROD=harakiri /FL=gb:NM_003806.1 gb:U76376.1	NM_003806	harakiri, BCL2 interacting protein	HRK	---
215136_s_at	0.454183	12.0754	11.4627	2.45141e-10	1.25262e-07	13.8704	gb:AL050353.1 /DB_XREF=gi:4914574 /FEA=mRNA /CNT=9 /TID=Hs.274170.1 /TIER=ConsEnd /STK=1 /UG=Hs.274170 /LL=11340 /UG_GENE=OIP2 /UG_TITLE=Opa-interacting protein 2 /DEF=Homo sapiens mRNA; cDNA DKFZp564C0482 (from clone DKFZp564C0482).	AL050353	exosome component 8	EXOSC8	EC:3.1.13.-
213301_x_at	0.454028	9.99389	7.64713	2.0646e-07	2.91684e-05	7.27793	gb:AL538264 /DB_XREF=gi:12801757 /DB_XREF=AL538264 /CLONE=CS0DF027YG21 (3 prime) /FEA=mRNA /CNT=42 /TID=Hs.183858.1 /TIER=Stack /STK=21 /UG=Hs.183858 /LL=8805 /UG_GENE=TIF1 /UG_TITLE=transcriptional intermediary factor 1	AL538264	tripartite motif containing 24	TRIM24	---
242705_x_at	0.453957	6.27524	2.37678	0.0273708	0.222594	-4.26538	gb:AI188104 /DB_XREF=gi:3739313 /DB_XREF=qd65d07.x1 /CLONE=IMAGE:1734349 /FEA=EST /CNT=3 /TID=Hs.293727.0 /TIER=ConsEnd /STK=3 /UG=Hs.293727 /UG_TITLE=ESTs	AI188104	LDL receptor related protein associated protein 1	LRPAP1	---
215311_at	0.453418	5.79323	4.49631	0.000212142	0.00734105	0.400903	gb:AL109696.1 /DB_XREF=gi:5689771 /FEA=mRNA /CNT=7 /TID=Hs.185701.0 /TIER=ConsEnd /STK=0 /UG=Hs.185701 /UG_TITLE=Homo sapiens mRNA full length insert cDNA clone EUROIMAGE 21920 /DEF=Homo sapiens mRNA full length insert cDNA clone EUROIMAGE 21920.	AL109696	neurotrophic tyrosine kinase, receptor, type 3	NTRK3	EC:2.7.10.1
228855_at	0.452745	7.05811	1.77561	0.0907465	0.416134	-5.32858	gb:AI927964 /DB_XREF=gi:5663928 /DB_XREF=wo92a02.x1 /CLONE=IMAGE:2462762 /FEA=EST /CNT=21 /TID=Hs.115920.0 /TIER=Stack /STK=10 /UG=Hs.115920 /UG_TITLE=ESTs	AI927964	nudix hydrolase 7	NUDT7	EC:3.6.1.-
232129_s_at	0.45273	5.52706	2.61331	0.0164888	0.164903	-3.79818	gb:BF032717 /DB_XREF=gi:10740429 /DB_XREF=601453408F1 /CLONE=IMAGE:3857496 /FEA=DNA_6 /CNT=13 /TID=Hs.25298.2 /TIER=ConsEnd /STK=0 /UG=Hs.25298 /LL=79955 /UG_GENE=FLJ23209 /UG_TITLE=hypothetical protein FLJ23209	BF032717	leucine zipper, putative tumor suppressor 2	LZTS2	---
226325_at	0.452603	6.68724	1.84832	0.0791333	0.391345	-5.21108	gb:BF593252 /DB_XREF=gi:11685576 /DB_XREF=7o58e08.x1 /CLONE=IMAGE:3578223 /FEA=EST /CNT=61 /TID=Hs.108300.3 /TIER=Stack /STK=41 /UG=Hs.108300 /LL=4849 /UG_GENE=CNOT3 /UG_TITLE=CCR4-NOT transcription complex, subunit 3	BF593252	adenylosuccinate synthase like 1	ADSSL1	EC:6.3.4.4
214836_x_at	0.452007	6.11708	6.03892	6.16531e-06	0.00045491	3.9058	gb:BG536224 /DB_XREF=gi:13527769 /DB_XREF=602565445F1 /CLONE=IMAGE:4690258 /FEA=DNA /CNT=36 /TID=Hs.123030.0 /TIER=ConsEnd /STK=0 /UG=Hs.123030 /UG_TITLE=Human kappa-immunoglobulin germline pseudogene (Chr22.4) variable region (subgroup V kappa II)	BG536224	immunoglobulin kappa locus /// immunoglobulin kappa constant /// immunoglobulin kappa variable 1-5 /// immunoglobulin kappa variable 2-28 /// immunoglobulin kappa variable 2D-28	IGK /// IGKC /// IGKV1-5 /// IGKV2-28 /// IGKV2D-28	---
203917_at	0.45174	7.90578	5.54955	1.84865e-05	0.00111671	2.81523	gb:NM_001338.1 /DB_XREF=gi:4503172 /GEN=CXADR /FEA=FLmRNA /CNT=84 /TID=Hs.79187.0 /TIER=FL+Stack /STK=40 /UG=Hs.79187 /LL=1525 /DEF=Homo sapiens coxsackie virus and adenovirus receptor (CXADR), mRNA. /PROD=coxsackie virus and adenovirus receptor /FL=gb:U90716.1 gb:NM_001338.1 gb:BC003684.1	NM_001338	coxsackie virus and adenovirus receptor	CXADR	---
236001_at	0.451404	4.1361	4.77517	0.000110327	0.00446059	1.04582	gb:BF446940 /DB_XREF=gi:11512078 /DB_XREF=7o65h06.x1 /CLONE=IMAGE:3579130 /FEA=EST /CNT=9 /TID=Hs.164464.0 /TIER=ConsEnd /STK=6 /UG=Hs.164464 /UG_TITLE=ESTs	BF446940	long intergenic non-protein coding RNA 675	LINC00675	---
225292_at	0.450823	7.07057	5.26301	3.5585e-05	0.00184244	2.16565	gb:AU145229 /DB_XREF=gi:11006750 /DB_XREF=AU145229 /CLONE=HEMBA1004247 /FEA=mRNA /CNT=129 /TID=Hs.284394.1 /TIER=Stack /STK=10 /UG=Hs.284394 /LL=718 /UG_GENE=C3 /UG_TITLE=complement component 3	AU145229	collagen, type XXVII, alpha 1	COL27A1	---
232717_at	0.450432	4.33748	7.06759	6.74964e-07	7.41038e-05	6.10324	gb:AU147936 /DB_XREF=gi:11009457 /DB_XREF=AU147936 /CLONE=MAMMA1002174 /FEA=mRNA /CNT=6 /TID=Hs.287516.0 /TIER=ConsEnd /STK=1 /UG=Hs.287516 /UG_TITLE=Homo sapiens cDNA FLJ12332 fis, clone MAMMA1002174	AU147936	kalirin, RhoGEF kinase	KALRN	EC:2.7.11.1
230605_at	0.449786	7.18854	5.3206	3.11768e-05	0.00165817	2.29676	gb:BF433830 /DB_XREF=gi:11446157 /DB_XREF=7q58e04.x1 /CLONE=IMAGE:3702607 /FEA=EST /CNT=14 /TID=Hs.172471.4 /TIER=Stack /STK=9 /UG=Hs.172471 /LL=7881 /UG_GENE=KCNAB1 /UG_TITLE=potassium voltage-gated channel, shaker-related subfamily, beta member 1	BF433830	---	---	---
1558486_at	0.449653	7.14855	4.17792	0.000449073	0.0130741	-0.336142	gb:BC022394.1 /DB_XREF=gi:18490640 /TID=Hs2.346482.1 /CNT=8 /FEA=mRNA /TIER=ConsEnd /STK=0 /UG=Hs.346482 /UG_TITLE=Homo sapiens, clone IMAGE:4617832, mRNA, partial cds /DEF=Homo sapiens, clone IMAGE:4617832, mRNA, partial cds.	BC022394	zinc finger protein 493	ZNF493	---
1555639_a_at	0.449489	6.16824	1.16898	0.255917	0.647292	-6.16209	gb:AF315633.1 /DB_XREF=gi:15022508 /TID=Hs2.11170.3 /CNT=1 /FEA=FLmRNA /TIER=FL /STK=1 /LL=10432 /UG_GENE=RBM14 /UG=Hs.11170 /DEF=Homo sapiens coactivator modulator mRNA, complete cds, alternatively spliced. /PROD=coactivator modulator /FL=gb:AF315633.1	AF315633	RNA binding motif protein 14	RBM14	---
239744_at	0.449486	5.97422	3.86104	0.000947633	0.0232552	-1.06636	gb:AW151660 /DB_XREF=gi:6199558 /DB_XREF=xf67d04.x1 /CLONE=IMAGE:2623111 /FEA=EST /CNT=4 /TID=Hs.31444.0 /TIER=ConsEnd /STK=4 /UG=Hs.31444 /UG_TITLE=ESTs	AW151660	regulator of G-protein signaling 3	RGS3	---
235680_at	0.448499	4.33554	4.10884	0.00052852	0.0148953	-0.495777	gb:AI914925 /DB_XREF=gi:5634780 /DB_XREF=tr27e12.x1 /CLONE=IMAGE:2219566 /FEA=EST /CNT=17 /TID=Hs.222240.0 /TIER=ConsEnd /STK=1 /UG=Hs.222240 /UG_TITLE=ESTs	AI914925	---	---	---
243918_at	0.447988	4.41294	3.83166	0.00101546	0.0244367	-1.13372	gb:AI459554 /DB_XREF=gi:4312435 /DB_XREF=ar80a02.x1 /CLONE=IMAGE:2151530 /FEA=EST /CNT=3 /TID=Hs.161286.0 /TIER=ConsEnd /STK=3 /UG=Hs.161286 /UG_TITLE=ESTs	AI459554	---	---	---
1553304_at	0.447857	5.8759	2.6542	0.0150815	0.156646	-3.71516	gb:NM_144703.1 /DB_XREF=gi:21389608 /TID=Hs2.158470.1 /CNT=4 /FEA=FLmRNA /TIER=FL /STK=1 /LL=149986 /UG_GENE=FLJ25473 /UG=Hs.158470 /UG_TITLE=hypothetical protein FLJ25473 /DEF=Homo sapiens hypothetical protein FLJ25473 (FLJ25473), mRNA. /FL=gb:NM_144703.1	NM_144703	LSM family member 14B	LSM14B	---
202603_at	0.447624	11.4657	7.22777	4.84318e-07	5.74405e-05	6.43263	gb:N51370 /DB_XREF=gi:1192536 /DB_XREF=yz16d01.s1 /CLONE=IMAGE:283201 /FEA=FLmRNA /CNT=172 /TID=Hs.172028.0 /TIER=Stack /STK=22 /UG=Hs.172028 /LL=102 /UG_GENE=ADAM10 /UG_TITLE=a disintegrin and metalloproteinase domain 10 /FL=gb:AF009615.1 gb:NM_001110.1	N51370	ADAM metallopeptidase domain 10	ADAM10	EC:3.4.24.81
228678_at	0.447145	7.1513	3.15074	0.00495269	0.0756565	-2.66368	gb:AW466979 /DB_XREF=gi:7037085 /DB_XREF=ha06h12.x1 /CLONE=IMAGE:2872967 /FEA=EST /CNT=16 /TID=Hs.14292.0 /TIER=Stack /STK=12 /UG=Hs.14292 /UG_TITLE=ESTs, Weakly similar to F58F6.7 (C.elegans)	AW466979	DENN/MADD domain containing 6B	DENND6B	---
212651_at	0.447027	3.96535	2.744	0.0123793	0.139468	-3.53069	gb:AB018283.2 /DB_XREF=gi:6705974 /GEN=KIAA0740 /FEA=mRNA /CNT=104 /TID=Hs.15099.0 /TIER=Stack /STK=39 /UG=Hs.15099 /LL=9886 /DEF=Homo sapiens mRNA for KIAA0740 protein, partial cds. /PROD=KIAA0740 protein	AB018283	Rho-related BTB domain containing 1	RHOBTB1	---
231294_at	0.446632	3.39965	4.35419	0.000296401	0.00963479	0.0717913	gb:AW445012 /DB_XREF=gi:6986774 /DB_XREF=UI-H-BI3-aka-f-05-0-UI.s1 /CLONE=IMAGE:2733824 /FEA=EST /CNT=8 /TID=Hs.160918.0 /TIER=ConsEnd /STK=0 /UG=Hs.160918 /UG_TITLE=ESTs	AW445012	---	---	---
231167_at	0.446097	4.44557	3.5313	0.00205332	0.0407793	-1.81727	gb:AW444881 /DB_XREF=gi:6986643 /DB_XREF=UI-H-BI3-ajz-b-12-0-UI.s1 /CLONE=IMAGE:2733287 /FEA=EST /CNT=10 /TID=Hs.77829.0 /TIER=Stack /STK=9 /UG=Hs.77829 /UG_TITLE=ESTs	AW444881	---	---	---
1569262_x_at	0.445779	3.05086	3.32335	0.00332913	0.0576926	-2.28316	gb:BC036049.1 /DB_XREF=gi:23271252 /TID=Hs2.367802.1 /CNT=5 /FEA=mRNA /TIER=ConsEnd /STK=0 /UG=Hs.367802 /UG_TITLE=Homo sapiens, clone IMAGE:5278092, mRNA /DEF=Homo sapiens, clone IMAGE:5278092, mRNA.	BC036049	ubiquitin protein ligase E3D	UBE3D	EC:6.3.2.-
233518_at	0.445264	6.21424	5.92922	7.86707e-06	0.000560068	3.66363	gb:AU144449 /DB_XREF=gi:11005970 /DB_XREF=AU144449 /CLONE=HEMBA1001940 /FEA=mRNA /CNT=3 /TID=Hs.324024.0 /TIER=ConsEnd /STK=1 /UG=Hs.324024 /UG_TITLE=Homo sapiens cDNA FLJ11493 fis, clone HEMBA1001940	AU144449	---	---	---
241888_at	0.444974	4.55535	5.24024	3.74986e-05	0.00191611	2.11373	gb:AV658773 /DB_XREF=gi:9879787 /DB_XREF=AV658773 /CLONE=GLCFQA05 /FEA=EST /CNT=6 /TID=Hs.207982.0 /TIER=ConsEnd /STK=0 /UG=Hs.207982 /UG_TITLE=ESTs	AV658773	ARP3 actin-related protein 3 homolog C (yeast)	ACTR3C	---
60794_f_at	0.444929	4.69075	3.21457	0.00427812	0.0685533	-2.5237	Cluster Incl. AI400621:tg49g02.x1 Homo sapiens cDNA, 3 end /clone=IMAGE-2112146 /clone_end=3' /gb=AI400621 /gi=4243708 /ug=Hs.213640 /len=529	AI400621	zinc finger protein 814	ZNF814	---
1552927_at	0.44446	5.32806	4.14287	0.000487764	0.0139699	-0.417156	gb:NM_152787.1 /DB_XREF=gi:22749540 /TID=Hs2.365565.1 /CNT=3 /FEA=FLmRNA /TIER=FL /STK=2 /LL=257397 /UG_GENE=MGC45404 /UG=Hs.365565 /UG_TITLE=hypothetical protein MGC45404 /DEF=Homo sapiens hypothetical protein MGC45404 (MGC45404), mRNA. /FL=gb:BC032526.1 gb:NM_152787.1	NM_152787	TGF-beta activated kinase 1/MAP3K7 binding protein 3	TAB3	---
226510_at	0.444064	5.97518	4.718	0.000126111	0.0049392	0.913774	gb:BF435286 /DB_XREF=gi:11447574 /DB_XREF=nab37e11.x1 /CLONE=IMAGE:3267957 /FEA=mRNA /CNT=43 /TID=Hs.24255.0 /TIER=Stack /STK=15 /UG=Hs.24255 /LL=25938 /UG_GENE=DKFZP434I1735 /UG_TITLE=DKFZP434I1735 protein	BF435286	HEAT repeat containing 5A	HEATR5A	---
209459_s_at	0.443906	6.59447	4.25905	0.000370889	0.0114052	-0.148464	gb:AF237813.1 /DB_XREF=gi:9963907 /FEA=FLmRNA /CNT=144 /TID=Hs.283675.0 /TIER=FL+Stack /STK=50 /UG=Hs.283675 /LL=57416 /UG_GENE=NPD009 /DEF=Homo sapiens NPD009 mRNA, complete cds. /PROD=NPD009 /FL=gb:NM_020686.1 gb:AF237813.1	AF237813	4-aminobutyrate aminotransferase	ABAT	EC:2.6.1.19 /// EC:2.6.1.22
226884_at	0.443498	8.97331	4.39917	0.000266612	0.00886476	0.175951	gb:N71874 /DB_XREF=gi:1228586 /DB_XREF=yz34f06.s1 /CLONE=IMAGE:284963 /FEA=mRNA /CNT=49 /TID=Hs.126085.0 /TIER=Stack /STK=14 /UG=Hs.126085 /LL=57633 /UG_GENE=KIAA1497 /UG_TITLE=KIAA1497 protein	N71874	leucine rich repeat neuronal 1	LRRN1	---
242374_at	0.442988	6.30912	2.61515	0.016423	0.164516	-3.79446	gb:AA747563 /DB_XREF=gi:2787521 /DB_XREF=nx92b05.s1 /CLONE=IMAGE:1269681 /FEA=EST /CNT=7 /TID=Hs.131799.0 /TIER=ConsEnd /STK=1 /UG=Hs.131799 /UG_TITLE=ESTs, Weakly similar to ALU8_HUMAN ALU SUBFAMILY SX SEQUENCE CONTAMINATION WARNING ENTRY (H.sapiens)	AA747563	---	---	---
241658_at	0.442412	4.38624	3.03017	0.00651913	0.091498	-2.92546	gb:H29132 /DB_XREF=gi:900042 /DB_XREF=ym59c01.r1 /CLONE=IMAGE:52798 /FEA=EST /CNT=7 /TID=Hs.250349.0 /TIER=ConsEnd /STK=0 /UG=Hs.250349 /UG_TITLE=ESTs, Moderately similar to ALU5_HUMAN ALU SUBFAMILY SC SEQUENCE CONTAMINATION WARNING ENTRY (H.sapiens)	H29132	ariadne RBR E3 ubiquitin protein ligase 1	ARIH1	---
225832_s_at	0.442297	7.56257	6.60396	1.79842e-06	0.000164155	5.12999	gb:BE795104 /DB_XREF=gi:10216302 /DB_XREF=601592633F1 /CLONE=IMAGE:3946640 /FEA=EST /CNT=60 /TID=Hs.131899.1 /TIER=ConsEnd /STK=0 /UG=Hs.131899 /UG_TITLE=ESTs, Weakly similar to T00370 hypothetical protein KIAA0659 (H.sapiens)	BE795104	diacylglycerol lipase, beta	DAGLB	EC:3.1.1.-
1557736_at	0.442218	3.04576	2.61635	0.0163802	0.164324	-3.79204	gb:AI880383 /DB_XREF=gi:5554432 /DB_XREF=at47h07.x1 /CLONE=IMAGE:2375197 /TID=Hs2.421633.1 /CNT=3 /FEA=mRNA /TIER=ConsEnd /STK=1 /UG=Hs.421633 /UG_TITLE=Homo sapiens cDNA FLJ39889 fis, clone SPLEN2016541.	AI880383	natural killer cell triggering receptor	NKTR	EC:5.2.1.8
229487_at	0.441785	7.63237	3.77773	0.00115275	0.0268313	-1.25719	gb:W73890 /DB_XREF=gi:1382285 /DB_XREF=zd65h02.s1 /CLONE=IMAGE:345555 /FEA=EST /CNT=19 /TID=Hs.120785.0 /TIER=Stack /STK=15 /UG=Hs.120785 /UG_TITLE=ESTs	W73890	early B-cell factor 1	EBF1	---
211967_at	0.441207	12.2144	6.22206	4.11739e-06	0.000325946	4.30695	gb:BG538627 /DB_XREF=gi:13530860 /DB_XREF=602567359F1 /CLONE=IMAGE:4691726 /FEA=mRNA /CNT=410 /TID=Hs.172089.0 /TIER=Stack /STK=126 /UG=Hs.172089 /UG_TITLE=Homo sapiens mRNA; cDNA DKFZp586I2022 (from clone DKFZp586I2022)	BG538627	transmembrane protein 123	TMEM123	---
242053_at	0.440146	4.63408	2.7621	0.0118934	0.136296	-3.49316	gb:AW665279 /DB_XREF=gi:7457825 /DB_XREF=hj02b01.x1 /CLONE=IMAGE:2980585 /FEA=EST /CNT=5 /TID=Hs.45192.0 /TIER=ConsEnd /STK=0 /UG=Hs.45192 /UG_TITLE=ESTs	AW665279	---	---	---
241379_at	0.439323	4.26516	4.62242	0.000157765	0.0058679	0.692788	gb:W32922 /DB_XREF=gi:1314977 /DB_XREF=zc07f03.r1 /CLONE=IMAGE:321629 /FEA=EST /CNT=8 /TID=Hs.258941.0 /TIER=ConsEnd /STK=0 /UG=Hs.258941 /UG_TITLE=ESTs	W32922	aprataxin and PNKP like factor /// prokineticin receptor 1	APLF /// PROKR1	EC:4.2.99.18
220327_at	0.439282	4.99403	3.83741	0.00100183	0.0242152	-1.12056	gb:NM_016206.1 /DB_XREF=gi:7705882 /GEN=LOC51159 /FEA=FLmRNA /CNT=14 /TID=Hs.23142.0 /TIER=FL /STK=6 /UG=Hs.23142 /LL=51159 /DEF=Homo sapiens colon carcinoma related protein (LOC51159), mRNA. /PROD=colon carcinoma related protein /FL=gb:NM_016206.1 gb:AF099505.1	NM_016206	vestigial-like family member 3	VGLL3	---
229603_at	0.438955	3.72621	5.19157	4.19482e-05	0.00208502	2.00261	gb:AA971753 /DB_XREF=gi:3147043 /DB_XREF=op86a08.s1 /CLONE=IMAGE:1583702 /FEA=EST /CNT=12 /TID=Hs.26912.0 /TIER=Stack /STK=9 /UG=Hs.26912 /UG_TITLE=ESTs	AA971753	Bardet-Biedl syndrome 12	BBS12	---
1555281_x_at	0.438774	7.32109	7.08526	6.50593e-07	7.1861e-05	6.13975	gb:BC007934.1 /DB_XREF=gi:14044003 /TID=Hs2Affx.1.146 /CNT=1 /FEA=FLmRNA /TIER=FL /STK=1 /NOTE=sequence(s) not in UniGene /DEF=Homo sapiens, DKFZP434A043 protein, clone MGC:14234 IMAGE:4127359, mRNA, complete cds. /PROD=DKFZP434A043 protein /FL=gb:BC007934.1	BC007934	armadillo repeat containing 8	ARMC8	---
219179_at	0.437742	3.77912	2.3211	0.0307605	0.237178	-4.37181	gb:NM_016651.2 /DB_XREF=gi:8393715 /GEN=LOC51339 /FEA=FLmRNA /CNT=58 /TID=Hs.48950.0 /TIER=FL+Stack /STK=10 /UG=Hs.48950 /LL=51339 /DEF=Homo sapiens heptacellular carcinoma novel gene-3 protein (LOC51339), mRNA. /PROD=heptacellular carcinoma novel gene-3 protein /FL=gb:NM_016651.2 gb:AF251079.2	NM_016651	dishevelled-binding antagonist of beta-catenin 1	DACT1	---
1562836_at	0.437562	5.169	2.31319	0.0312727	0.239406	-4.38682	gb:AK021715.1 /DB_XREF=gi:10432954 /TID=Hs2.271541.1 /CNT=2 /FEA=mRNA /TIER=ConsEnd /STK=0 /UG=Hs.271541 /UG_TITLE=Homo sapiens cDNA FLJ11653 fis, clone HEMBA1004538. /DEF=Homo sapiens cDNA FLJ11653 fis, clone HEMBA1004538.	AK021715	DEAD (Asp-Glu-Ala-Asp) box helicase 6	DDX6	EC:3.6.4.13
204391_x_at	0.437376	9.83074	8.08605	8.67453e-08	1.43098e-05	8.13605	gb:NM_015905.1 /DB_XREF=gi:7706233 /GEN=TIF1 /FEA=FLmRNA /CNT=61 /TID=Hs.183858.0 /TIER=FL+Stack /STK=16 /UG=Hs.183858 /LL=8805 /DEF=Homo sapiens transcriptional intermediary factor 1 (TIF1), mRNA. /PROD=transcriptional intermediary factor 1 alpha /FL=gb:AF119042.1 gb:NM_003852.1 gb:NM_015905.1 gb:AF009353.1	NM_015905	tripartite motif containing 24	TRIM24	---
204000_at	0.437179	8.80157	4.08143	0.000563795	0.0156713	-0.559043	gb:NM_016194.1 /DB_XREF=gi:7705366 /GEN=DKFZp586O1922 /FEA=FLmRNA /CNT=78 /TID=Hs.155090.0 /TIER=FL+Stack /STK=34 /UG=Hs.155090 /LL=51416 /DEF=Homo sapiens hypothetical protein (DKFZp586O1922), mRNA. /PROD=hypothetical protein /FL=gb:NM_016194.1 gb:AL117471.1	NM_016194	guanine nucleotide binding protein (G protein), beta 5	GNB5	---
205899_at	0.437041	6.75625	2.15615	0.0431999	0.288647	-4.67837	gb:NM_003914.1 /DB_XREF=gi:4502610 /GEN=CCNA1 /FEA=FLmRNA /CNT=39 /TID=Hs.79378.0 /TIER=FL+Stack /STK=23 /UG=Hs.79378 /LL=8900 /DEF=Homo sapiens cyclin A1 (CCNA1), mRNA. /PROD=cyclin A1 /FL=gb:NM_003914.1 gb:U66838.1	NM_003914	cyclin A1	CCNA1	---
238560_at	0.436708	6.71549	1.3841	0.181311	0.566533	-5.89864	gb:AI684710 /DB_XREF=gi:4896004 /DB_XREF=wa85c01.x1 /CLONE=IMAGE:2302944 /FEA=EST /CNT=9 /TID=Hs.201645.0 /TIER=ConsEnd /STK=4 /UG=Hs.201645 /UG_TITLE=ESTs	AI684710	calcium binding and coiled-coil domain 2	CALCOCO2	---
215949_x_at	0.436054	6.35189	5.15267	4.58869e-05	0.00223408	1.9137	gb:BF002659 /DB_XREF=gi:10702934 /DB_XREF=7h12e01.x1 /CLONE=IMAGE:3315768 /FEA=DNA /CNT=2 /TID=Hs.1349.1 /TIER=ConsEnd /STK=1 /UG=Hs.1349 /LL=1437 /UG_GENE=CSF2 /UG_TITLE=colony stimulating factor 2 (granulocyte-macrophage)	BF002659	immunoglobulin heavy constant mu /// immunoglobulin heavy variable 3-30 /// immunoglobulin heavy variable 3-33	IGHM /// IGHV3-30 /// IGHV3-33	---
240528_s_at	0.435571	6.82462	2.59102	0.0173073	0.169665	-3.84318	gb:AI964022 /DB_XREF=gi:5756735 /DB_XREF=wt88a09.x1 /CLONE=IMAGE:2514520 /FEA=EST /CNT=4 /TID=Hs.223829.0 /TIER=ConsEnd /STK=4 /UG=Hs.223829 /UG_TITLE=ESTs, Highly similar to REC8 (H.sapiens)	AI964022	exocyst complex component 4	EXOC4	---
224173_s_at	0.434989	6.17067	1.22101	0.236032	0.628619	-6.10185	gb:BC000217.1 /DB_XREF=gi:12652920 /FEA=FLmRNA /CNT=1 /TID=Hs.12094.1 /TIER=FL /STK=0 /UG=Hs.12094 /LL=51263 /UG_GENE=LOC51263 /DEF=Homo sapiens, Similar to hypothetical protein, clone MGC:3314, mRNA, complete cds. /PROD=Similar to hypothetical protein /FL=gb:BC000217.1	BC000217	mitochondrial ribosomal protein L30	MRPL30	---
203373_at	0.434607	8.10472	5.05559	5.744e-05	0.00268651	1.69131	gb:NM_003877.1 /DB_XREF=gi:4507262 /GEN=STATI2 /FEA=FLmRNA /CNT=152 /TID=Hs.110776.0 /TIER=FL+Stack /STK=67 /UG=Hs.110776 /LL=8835 /DEF=Homo sapiens STAT induced STAT inhibitor-2 (STATI2), mRNA. /PROD=STAT induced STAT inhibitor-2 /FL=gb:AF037989.1 gb:NM_003877.1 gb:AB006966.1 gb:AF020590.1 gb:AB004903.1	NM_003877	suppressor of cytokine signaling 2	SOCS2	---
238175_at	0.434498	5.99275	2.0826	0.0500991	0.310422	-4.81054	gb:AI806909 /DB_XREF=gi:5393475 /DB_XREF=wf36g04.x1 /CLONE=IMAGE:2357718 /FEA=EST /CNT=5 /TID=Hs.66095.0 /TIER=ConsEnd /STK=5 /UG=Hs.66095 /UG_TITLE=ESTs	AI806909	---	---	---
215069_at	0.43385	5.17488	2.88767	0.00899081	0.113843	-3.22992	gb:AK025065.1 /DB_XREF=gi:10437504 /FEA=mRNA /CNT=7 /TID=Hs.288066.0 /TIER=ConsEnd /STK=0 /UG=Hs.288066 /UG_TITLE=Homo sapiens cDNA: FLJ21412 fis, clone COL03987 /DEF=Homo sapiens cDNA: FLJ21412 fis, clone COL03987.	AK025065	N-myristoyltransferase 2	NMT2	EC:2.3.1.97
208358_s_at	0.43376	4.73583	3.75166	0.00122555	0.0279661	-1.31676	gb:NM_003360.1 /DB_XREF=gi:4507826 /GEN=UGT8 /FEA=FLmRNA /CNT=2 /TID=Hs.158540.0 /TIER=FL /STK=0 /UG=Hs.158540 /LL=7368 /DEF=Homo sapiens UDP glycosyltransferase 8 (UDP-galactose ceramide galactosyltransferase) (UGT8), mRNA. /PROD=UDP glycosyltransferase 8 (UDP-galactoseceramide galactosyltransferase) /FL=gb:NM_003360.1 gb:U62899.1	NM_003360	UDP glycosyltransferase 8	UGT8	EC:2.4.1.45
237942_at	0.433523	4.10823	3.32728	0.003299	0.0574172	-2.27442	gb:BF434212 /DB_XREF=gi:11446487 /DB_XREF=7o71c01.x1 /CLONE=IMAGE:3641832 /FEA=EST /CNT=5 /TID=Hs.197620.0 /TIER=ConsEnd /STK=5 /UG=Hs.197620 /UG_TITLE=ESTs	BF434212	SNRK antisense RNA 1	SNRK-AS1	---
215429_s_at	0.433502	7.50968	2.39936	0.0260968	0.217242	-4.22179	gb:BE045982 /DB_XREF=gi:8363035 /DB_XREF=hd91b04.x4 /CLONE=IMAGE:2916847 /FEA=DNA_1 /CNT=4 /TID=Hs.99093.1 /TIER=ConsEnd /STK=3 /UG=Hs.99093 /UG_TITLE=Homo sapiens chromosome 19, cosmid R28379	BE045982	zinc finger protein 428	ZNF428	---
242144_at	0.432511	3.95031	2.43321	0.0242907	0.208045	-4.15606	gb:AW104325 /DB_XREF=gi:6075060 /DB_XREF=xd77c08.x1 /CLONE=IMAGE:2603630 /FEA=EST /CNT=7 /TID=Hs.272093.0 /TIER=ConsEnd /STK=2 /UG=Hs.272093 /UG_TITLE=ESTs, Weakly similar to I78885 serinethreonine-specific protein kinase (H.sapiens)	AW104325	---	---	---
205655_at	0.432048	5.29478	1.80054	0.0866087	0.408181	-5.28868	gb:NM_002393.1 /DB_XREF=gi:4505138 /GEN=MDM4 /FEA=FLmRNA /CNT=31 /TID=Hs.101874.0 /TIER=FL /STK=0 /UG=Hs.101874 /LL=4194 /DEF=Homo sapiens mouse double minute 4, human homolog of; p53-binding protein (MDM4), mRNA. /PROD=mouse double minute 4, human homolog of /FL=gb:AF007111.1 gb:NM_002393.1	NM_002393	MDM4, p53 regulator	MDM4	---
225656_at	0.432001	7.0431	5.77001	1.12345e-05	0.000748167	3.30972	gb:AI564473 /DB_XREF=gi:4522930 /DB_XREF=tq57f12.x1 /CLONE=IMAGE:2212943 /FEA=mRNA /CNT=80 /TID=Hs.121073.1 /TIER=Stack /STK=13 /UG=Hs.121073 /LL=55712 /UG_GENE=FLJ10466 /UG_TITLE=hypothetical protein FLJ10466	AI564473	EF-hand domain (C-terminal) containing 1	EFHC1	---
235374_at	0.431968	7.11868	4.41957	0.000254111	0.00852949	0.223198	gb:AW952547 /DB_XREF=gi:8142229 /DB_XREF=EST364617 /FEA=EST /CNT=15 /TID=Hs.194603.0 /TIER=ConsEnd /STK=0 /UG=Hs.194603 /UG_TITLE=ESTs, Moderately similar to ALU7_HUMAN ALU SUBFAMILY SQ SEQUENCE CONTAMINATION WARNING ENTRY (H.sapiens)	AW952547	---	---	---
238681_at	0.431746	6.42341	3.17927	0.00463936	0.0725699	-2.60124	gb:R46180 /DB_XREF=gi:822352 /DB_XREF=yg49e12.s1 /CLONE=IMAGE:35944 /FEA=EST /CNT=8 /TID=Hs.153485.0 /TIER=ConsEnd /STK=0 /UG=Hs.153485 /UG_TITLE=ESTs	R46180	glycerophosphodiester phosphodiesterase domain containing 1	GDPD1	---
227638_at	0.431532	6.6888	3.69297	0.00140656	0.0309597	-1.45064	gb:AI393091 /DB_XREF=gi:4222638 /DB_XREF=tg25g11.x1 /CLONE=IMAGE:2109860 /FEA=mRNA /CNT=32 /TID=Hs.288604.0 /TIER=Stack /STK=8 /UG=Hs.288604 /LL=57724 /UG_GENE=KIAA1632 /UG_TITLE=KIAA1632 protein	AI393091	ectopic P-granules autophagy protein 5 homolog (C. elegans)	EPG5	---
203276_at	0.431038	9.32026	2.21963	0.0379516	0.268462	-4.56201	gb:NM_005573.1 /DB_XREF=gi:5031876 /GEN=LMNB1 /FEA=FLmRNA /CNT=96 /TID=Hs.89497.0 /TIER=FL+Stack /STK=25 /UG=Hs.89497 /LL=4001 /DEF=Homo sapiens lamin B1 (LMNB1), mRNA. /PROD=lamin B1 /FL=gb:M34458.1 gb:NM_005573.1	NM_005573	lamin B1	LMNB1	---
215241_at	0.431038	2.73739	4.75256	0.000116315	0.00464363	0.993619	gb:AJ300461.1 /DB_XREF=gi:13160035 /FEA=mRNA /CNT=16 /TID=Hs.91791.0 /TIER=ConsEnd /STK=7 /UG=Hs.91791 /DEF=Homo sapiens mRNA for C11ORF25 gene. /PROD=hypothetical protein	AJ300461	anoctamin 3	ANO3	---
1560133_at	0.43005	4.25246	3.15776	0.00487371	0.0748511	-2.64833	gb:BC012484.1 /DB_XREF=gi:15214698 /TID=Hs2.406885.1 /CNT=4 /FEA=mRNA /TIER=ConsEnd /STK=0 /UG=Hs.406885 /UG_TITLE=Homo sapiens, clone IMAGE:4472100, mRNA, partial cds /DEF=Homo sapiens, clone IMAGE:4472100, mRNA, partial cds.	BC012484	GRB10 interacting GYF protein 2	GIGYF2	---
239442_at	0.430037	6.72438	4.27287	0.000359006	0.0111147	-0.116489	gb:BF589179 /DB_XREF=gi:11681503 /DB_XREF=nab28d04.x1 /CLONE=IMAGE:3267126 /FEA=EST /CNT=4 /TID=Hs.173776.0 /TIER=ConsEnd /STK=4 /UG=Hs.173776 /UG_TITLE=ESTs, Moderately similar to ALU1_HUMAN ALU SUBFAMILY J SEQUENCE CONTAMINATION WARNING ENTRY (H.sapiens)	BF589179	centrosomal protein 68kDa	CEP68	---
204379_s_at	0.429541	7.05594	6.20913	4.23584e-06	0.000334191	4.27877	gb:NM_000142.2 /DB_XREF=gi:13112046 /GEN=FGFR3 /FEA=FLmRNA /CNT=96 /TID=Hs.1420.0 /TIER=FL /STK=0 /UG=Hs.1420 /LL=2261 /DEF=Homo sapiens fibroblast growth factor receptor 3 (achondroplasia, thanatophoric dwarfism) (FGFR3), transcript variant 1, mRNA. /PROD=fibroblast growth factor receptor 3, isoform 1precursor /FL=gb:NM_000142.2 gb:M58051.1	NM_000142	fibroblast growth factor receptor 3	FGFR3	EC:2.7.10.1
220728_at	0.42944	3.76888	3.36051	0.00305475	0.0543856	-2.20046	gb:NM_025120.1 /DB_XREF=gi:13376698 /GEN=FLJ13480 /FEA=FLmRNA /CNT=4 /TID=Hs.288734.0 /TIER=FL /STK=1 /UG=Hs.288734 /LL=80190 /DEF=Homo sapiens hypothetical protein FLJ13480 (FLJ13480), mRNA. /PROD=hypothetical protein FLJ13480 /FL=gb:NM_025120.1	NM_025120	---	---	---
207286_at	0.428774	3.53874	2.05815	0.0526032	0.3187	-4.85382	gb:NM_025009.1 /DB_XREF=gi:13376528 /GEN=FLJ13621 /FEA=FLmRNA /CNT=6 /TID=Hs.287583.0 /TIER=FL /STK=2 /UG=Hs.287583 /LL=80076 /DEF=Homo sapiens hypothetical protein FLJ13621 (FLJ13621), mRNA. /PROD=hypothetical protein FLJ13621 /FL=gb:NM_025009.1	NM_025009	centrosomal protein 135kDa	CEP135	---
221669_s_at	0.42875	8.64896	7.7948	1.53774e-07	2.2909e-05	7.56969	gb:BC001964.1 /DB_XREF=gi:12805020 /FEA=FLmRNA /CNT=1 /TID=Hs.14791.1 /TIER=FL /STK=0 /UG=Hs.14791 /LL=27034 /UG_GENE=ACAD8 /DEF=Homo sapiens, acyl-Coenzyme A dehydrogenase family, member 8, clone MGC:4966, mRNA, complete cds. /PROD=acyl-Coenzyme A dehydrogenase family, member 8 /FL=gb:BC001964.1	BC001964	acyl-CoA dehydrogenase family, member 8	ACAD8	---
203110_at	0.428729	8.13004	6.99238	7.89724e-07	8.4168e-05	5.94737	gb:U43522.1 /DB_XREF=gi:1165218 /GEN=CAKbeta /FEA=FLmRNA /CNT=112 /TID=Hs.20313.0 /TIER=FL+Stack /STK=31 /UG=Hs.20313 /LL=2185 /DEF=Human cell adhesion kinase beta (CAKbeta) mRNA, complete cds. /PROD=cell adhesion kinase beta /FL=gb:NM_004103.1 gb:U43522.1 gb:L49207.1 gb:U33284.1	U43522	protein tyrosine kinase 2 beta	PTK2B	EC:2.7.10.2
226741_at	0.428005	10.9245	7.26807	4.45758e-07	5.41596e-05	6.51494	gb:N21320 /DB_XREF=gi:1126490 /DB_XREF=yx53h07.s1 /CLONE=IMAGE:265501 /FEA=EST /CNT=42 /TID=Hs.250905.2 /TIER=Stack /STK=19 /UG=Hs.250905 /LL=51234 /UG_GENE=LOC51234 /UG_TITLE=hypothetical protein	N21320	solute carrier family 12 (potassium/chloride transporter), member 6	SLC12A6	---
230387_at	0.427906	9.46341	5.22453	3.888e-05	0.00196466	2.07788	gb:AL038450 /DB_XREF=gi:5407665 /DB_XREF=DKFZp566B1146_s1 /CLONE=DKFZp566B1146 /FEA=EST /CNT=12 /TID=Hs.48948.0 /TIER=Stack /STK=11 /UG=Hs.48948 /UG_TITLE=ESTs	AL038450	---	---	---
220740_s_at	0.427894	6.82969	4.51212	0.000204403	0.0071544	0.437504	gb:NM_005135.1 /DB_XREF=gi:4826779 /GEN=SLC12A6 /FEA=FLmRNA /CNT=4 /TID=Hs.4876.0 /TIER=FL /STK=0 /UG=Hs.4876 /LL=9990 /DEF=Homo sapiens solute carrier family 12 (potassiumchloride transporters), member 6 (SLC12A6), mRNA. /PROD=solute carrier family 12 (potassiumchloridetransporters), member 6 /FL=gb:AF108831.1 gb:NM_005135.1	NM_005135	solute carrier family 12 (potassium/chloride transporter), member 6	SLC12A6	---
227314_at	0.427815	7.21343	3.10664	0.00547789	0.0811663	-2.75984	gb:N95414 /DB_XREF=gi:1267898 /DB_XREF=zb66d10.s1 /CLONE=IMAGE:308563 /FEA=EST /CNT=36 /TID=Hs.55168.0 /TIER=Stack /STK=8 /UG=Hs.55168 /UG_TITLE=ESTs	N95414	integrin, alpha 2 (CD49B, alpha 2 subunit of VLA-2 receptor)	ITGA2	---
215351_at	0.427591	5.31619	2.45191	0.0233435	0.203149	-4.11953	gb:BG536504 /DB_XREF=gi:13528050 /DB_XREF=602564909F1 /CLONE=IMAGE:4689314 /FEA=mRNA /CNT=4 /TID=Hs.274518.0 /TIER=ConsEnd /STK=0 /UG=Hs.274518 /UG_TITLE=Homo sapiens mRNA; cDNA DKFZp586O2023 (from clone DKFZp586O2023)	BG536504	---	---	---
203693_s_at	0.427158	10.3773	6.71404	1.42142e-06	0.00013604	5.3637	gb:NM_001949.2 /DB_XREF=gi:12669913 /GEN=E2F3 /FEA=FLmRNA /CNT=90 /TID=Hs.1189.0 /TIER=FL+Stack /STK=13 /UG=Hs.1189 /LL=1871 /DEF=Homo sapiens E2F transcription factor 3 (E2F3) mRNA, complete cds. /PROD=E2F transcription factor 3 /FL=gb:NM_001949.2	NM_001949	E2F transcription factor 3	E2F3	---
200906_s_at	0.426822	8.5315	4.22057	0.000406112	0.0122079	-0.237508	gb:AK025843.1 /DB_XREF=gi:10438481 /FEA=FLmRNA /CNT=425 /TID=Hs.194431.0 /TIER=Stack /STK=28 /UG=Hs.194431 /LL=23022 /UG_GENE=KIAA0992 /UG_TITLE=palladin /DEF=Homo sapiens cDNA: FLJ22190 fis, clone HRC01053. /FL=gb:AF151909.1 gb:AF077041.1 gb:NM_016081.1	AK025843	palladin, cytoskeletal associated protein	PALLD	---
1557996_at	0.425004	8.33406	3.26537	0.00380605	0.0633753	-2.41167	gb:AK091784.1 /DB_XREF=gi:21750238 /TID=Hs2.378010.1 /CNT=40 /FEA=mRNA /TIER=ConsEnd /STK=0 /UG=Hs.378010 /UG_TITLE=Homo sapiens cDNA FLJ34465 fis, clone HLUNG2003061. /DEF=Homo sapiens cDNA FLJ34465 fis, clone HLUNG2003061.	AK091784	---	---	---
204976_s_at	0.42486	9.06738	6.75238	1.31006e-06	0.000127452	5.44474	gb:AK023637.1 /DB_XREF=gi:10435621 /FEA=FLmRNA /CNT=44 /TID=Hs.326142.0 /TIER=ConsEnd /STK=7 /UG=Hs.326142 /LL=9949 /UG_GENE=AMMECR1 /UG_TITLE=Alport syndrome, mental retardation, midface hypoplasia and elliptocytosis chromosomal region, gene 1 /DEF=Homo sapiens cDNA FLJ13575 fis, clone PLACE1008630. /FL=gb:NM_015365.1	AK023637	Alport syndrome, mental retardation, midface hypoplasia and elliptocytosis chromosomal region gene 1	AMMECR1	---
1557538_at	0.424474	4.25216	2.24465	0.0360475	0.260597	-4.51557	gb:AI862062 /DB_XREF=gi:5526169 /DB_XREF=tw71d02.x1 /CLONE=IMAGE:2265123 /TID=Hs2.381909.1 /CNT=6 /FEA=mRNA /TIER=ConsEnd /STK=1 /UG=Hs.381909 /UG_TITLE=Homo sapiens cDNA FLJ37583 fis, clone BRCOC2004455.	AI862062	---	---	---
207084_at	0.424196	6.98581	2.38637	0.0268227	0.220039	-4.24689	gb:NM_005604.1 /DB_XREF=gi:5031982 /GEN=POU3F2 /FEA=FLmRNA /CNT=8 /TID=Hs.182505.0 /TIER=FL /STK=0 /UG=Hs.182505 /LL=5454 /DEF=Homo sapiens POU domain, class 3, transcription factor 2 (POU3F2), mRNA. /PROD=POU domain, class 3, transcription factor 2 /FL=gb:NM_005604.1	NM_005604	POU class 3 homeobox 2	POU3F2	---
219118_at	0.424067	7.85966	4.25273	0.000376455	0.0115309	-0.163085	gb:NM_016594.1 /DB_XREF=gi:7706130 /GEN=LOC51303 /FEA=FLmRNA /CNT=55 /TID=Hs.24048.0 /TIER=FL+Stack /STK=39 /UG=Hs.24048 /LL=51303 /DEF=Homo sapiens FK506 binding protein precursor (LOC51303), mRNA. /PROD=FK506 binding protein precursor /FL=gb:NM_016594.1 gb:AF238079.1	NM_016594	FK506 binding protein 11	FKBP11	EC:5.2.1.8
237515_at	0.424035	3.58734	2.00875	0.0580097	0.334882	-4.94026	gb:AA054642 /DB_XREF=gi:1545566 /DB_XREF=zf57c06.s1 /CLONE=IMAGE:381034 /FEA=EST /CNT=6 /TID=Hs.63063.0 /TIER=ConsEnd /STK=5 /UG=Hs.63063 /UG_TITLE=ESTs	AA054642	transmembrane protein 56	TMEM56	---
223407_at	0.423768	6.39961	7.15478	5.63156e-07	6.48222e-05	6.28298	gb:AL136786.1 /DB_XREF=gi:12053084 /GEN=DKFZp434A1319 /FEA=FLmRNA /CNT=56 /TID=Hs.307084.0 /TIER=FL /STK=0 /UG=Hs.307084 /DEF=Homo sapiens mRNA; cDNA DKFZp434A1319 (from clone DKFZp434A1319); complete cds. /PROD=hypothetical protein /FL=gb:AL136786.1	AL136786	enkurin domain containing 1	ENKD1	---
204563_at	0.423644	11.5017	6.4195	2.67691e-06	0.000226914	4.73479	gb:NM_000655.2 /DB_XREF=gi:5713320 /GEN=SELL /FEA=FLmRNA /CNT=83 /TID=Hs.82848.0 /TIER=FL+Stack /STK=30 /UG=Hs.82848 /LL=6402 /DEF=Homo sapiens selectin L (lymphocyte adhesion molecule 1) (SELL), mRNA. /PROD=selectin L /FL=gb:M25280.1 gb:NM_000655.2	NM_000655	selectin L	SELL	---
243037_at	0.423365	6.08698	2.33921	0.0296174	0.233165	-4.33734	gb:AA830144 /DB_XREF=gi:2903243 /DB_XREF=oc44e12.s1 /CLONE=IMAGE:1352590 /FEA=EST /CNT=5 /TID=Hs.135613.0 /TIER=ConsEnd /STK=1 /UG=Hs.135613 /UG_TITLE=ESTs, Moderately similar to ALU6_HUMAN ALU SUBFAMILY SP SEQUENCE CONTAMINATION WARNING ENTRY (H.sapiens)	AA830144	---	---	---
226109_at	0.42331	11.4287	5.86601	9.05933e-06	0.000625948	3.52346	gb:AK023825.1 /DB_XREF=gi:10435876 /FEA=mRNA /CNT=76 /TID=Hs.49391.1 /TIER=Stack /STK=17 /UG=Hs.49391 /LL=54149 /UG_GENE=YG81 /UG_TITLE=hypothetical protein LOC54149 /DEF=Homo sapiens cDNA FLJ13763 fis, clone PLACE4000089.	AK023825	chromosome 21 open reading frame 91	C21orf91	---
220586_at	0.422833	3.71839	1.22167	0.235789	0.628319	-6.10107	gb:NM_025134.1 /DB_XREF=gi:13376714 /GEN=FLJ12178 /FEA=FLmRNA /CNT=6 /TID=Hs.288839.0 /TIER=FL /STK=1 /UG=Hs.288839 /LL=80205 /DEF=Homo sapiens hypothetical protein FLJ12178 (FLJ12178), mRNA. /PROD=hypothetical protein FLJ12178 /FL=gb:NM_025134.1	NM_025134	chromodomain helicase DNA binding protein 9	CHD9	EC:3.6.4.12
236760_at	0.422782	6.1742	5.78088	1.09635e-05	0.000733698	3.33396	gb:W84774 /DB_XREF=gi:1395894 /DB_XREF=zh53e04.s1 /CLONE=IMAGE:415806 /FEA=EST /CNT=6 /TID=Hs.17643.0 /TIER=ConsEnd /STK=5 /UG=Hs.17643 /UG_TITLE=ESTs	W84774	Alport syndrome, mental retardation, midface hypoplasia and elliptocytosis chromosomal region gene 1	AMMECR1	---
205871_at	0.422679	4.90889	2.79212	0.0111276	0.130111	-3.4307	gb:BC005379.1 /DB_XREF=gi:13529238 /FEA=FLmRNA /CNT=46 /TID=Hs.262869.0 /TIER=FL /STK=2 /UG=Hs.262869 /LL=5342 /UG_GENE=PLGL /DEF=Homo sapiens, Similar to plasminogen, clone MGC:12496, mRNA, complete cds. /PROD=Similar to plasminogen /FL=gb:NM_002665.1 gb:M93143.2 gb:BC005379.1	BC005379	plasminogen-like B1 /// plasminogen-like B2	PLGLB1 /// PLGLB2	---
1570415_at	0.422444	3.31951	1.87351	0.0754242	0.38265	-5.1696	gb:BC012557.1 /DB_XREF=gi:15214833 /TID=Hs2.291895.1 /CNT=1 /FEA=mRNA /TIER=ConsEnd /STK=0 /UG=Hs.291895 /UG_TITLE=Homo sapiens, Similar to ATP-dependent RNA helicase, clone IMAGE:4296354, mRNA /DEF=Homo sapiens, Similar to ATP-dependent RNA helicase, clone IMAGE:4296354, mRNA.	BC012557	DEAD (Asp-Glu-Ala-Asp) box polypeptide 52	DDX52	EC:3.6.4.13
240013_at	0.421953	5.73778	1.57968	0.12959	0.492928	-5.62764	gb:AI949912 /DB_XREF=gi:5742222 /DB_XREF=wq04a09.x1 /CLONE=IMAGE:2470264 /FEA=EST /CNT=4 /TID=Hs.126963.0 /TIER=ConsEnd /STK=4 /UG=Hs.126963 /UG_TITLE=ESTs	AI949912	---	---	---
1553349_at	0.421483	7.43776	3.35823	0.00307088	0.0545857	-2.20552	gb:NM_152641.1 /DB_XREF=gi:22749308 /TID=Hs2.379904.1 /CNT=3 /FEA=FLmRNA /TIER=FL /STK=1 /LL=196528 /UG_GENE=FLJ30619 /UG=Hs.379904 /UG_TITLE=hypothetical protein FLJ30619 /DEF=Homo sapiens hypothetical protein FLJ30619 (FLJ30619), mRNA. /FL=gb:NM_152641.1	NM_152641	AT rich interactive domain 2 (ARID, RFX-like)	ARID2	---
1554182_at	0.421409	5.50496	1.7997	0.0867442	0.408438	-5.29002	gb:BC033871.1 /DB_XREF=gi:21707221 /TID=Hs2.375079.1 /CNT=10 /FEA=FLmRNA /TIER=FL /STK=3 /UG=Hs.375079 /DEF=Homo sapiens, Similar to hypothetical gene supported by AK057366, clone MGC:45440 IMAGE:5201777, mRNA, complete cds. /PROD=Similar to hypothetical gene supported byAK057366 /FL=gb:BC033871.1	BC033871	tripartite motif containing 73 /// tripartite motif containing 74	TRIM73 /// TRIM74	---
228847_at	0.4213	6.6729	4.0123	0.000663596	0.0177679	-0.7185	gb:W69265 /DB_XREF=gi:1378740 /DB_XREF=zd45h07.s1 /CLONE=IMAGE:343645 /FEA=EST /CNT=27 /TID=Hs.107614.1 /TIER=Stack /STK=27 /UG=Hs.107614 /LL=25845 /UG_GENE=DKFZP564I1171 /UG_TITLE=DKFZP564I1171 protein	W69265	exocyst complex component 3	EXOC3	---
244473_at	0.421061	4.56468	1.88285	0.0740876	0.379333	-5.15411	gb:R37637 /DB_XREF=gi:795093 /DB_XREF=yf61b01.s1 /CLONE=IMAGE:26665 /FEA=EST /CNT=4 /TID=Hs.12286.0 /TIER=ConsEnd /STK=3 /UG=Hs.12286 /UG_TITLE=ESTs, Moderately similar to ALU1_HUMAN ALU SUBFAMILY J SEQUENCE CONTAMINATION WARNING ENTRY (H.sapiens)	R37637	---	---	---
235431_s_at	0.420809	5.46768	3.48818	0.00227054	0.0440532	-1.91446	gb:AI251283 /DB_XREF=gi:3847812 /DB_XREF=qv37g10.x1 /CLONE=IMAGE:1983810 /FEA=EST /CNT=18 /TID=Hs.169119.1 /TIER=ConsEnd /STK=0 /UG=Hs.169119 /UG_TITLE=ESTs, Weakly similar to Pelle associated protein Pellino (D.melanogaster)	AI251283	pellino E3 ubiquitin protein ligase family member 3	PELI3	---
AFFX-HUMRGE/M10098_5_at	0.420408	8.95631	0.865765	0.396706	0.756924	-6.46618	H. sapiens /GEN=18S rRNA /DB_XREF=gb:M10098.1 /NOTE=SIF corresponding to nucleotides 115-595 of gb:M10098.1 /DEF=Human 18S rRNA gene, complete.	AFFX-HUMRGE/M10098_5	---	---	---
1552835_at	0.420365	4.71397	4.91595	7.94459e-05	0.00345561	1.37038	gb:NM_144977.1 /DB_XREF=gi:21450670 /TID=Hs2.352164.1 /CNT=5 /FEA=FLmRNA /TIER=FL /STK=2 /LL=163486 /UG_GENE=MGC27044 /UG=Hs.352164 /UG_TITLE=hypothetical protein MGC27044 /DEF=Homo sapiens hypothetical protein MGC27044 (MGC27044), mRNA. /FL=gb:NM_144977.1 gb:BC022561.1	NM_144977	DENN/MADD domain containing 1B	DENND1B	---
237452_at	0.420238	5.66805	4.17905	0.000447872	0.0130659	-0.333515	gb:AW664026 /DB_XREF=gi:7456566 /DB_XREF=hi77e03.x1 /CLONE=IMAGE:2978332 /FEA=EST /CNT=6 /TID=Hs.59892.0 /TIER=ConsEnd /STK=6 /UG=Hs.59892 /UG_TITLE=ESTs	AW664026	---	---	---
203890_s_at	0.419908	5.26002	1.38513	0.181002	0.56616	-5.89729	gb:BF686824 /DB_XREF=gi:11972232 /DB_XREF=602140792F1 /CLONE=IMAGE:4301998 /FEA=FLmRNA /CNT=98 /TID=Hs.25619.0 /TIER=Stack /STK=29 /UG=Hs.25619 /LL=1613 /UG_GENE=DAPK3 /UG_TITLE=death-associated protein kinase 3 /FL=gb:AB007144.1 gb:AB022341.1 gb:NM_001348.1	BF686824	death-associated protein kinase 3	DAPK3	EC:2.7.11.1
209747_at	0.4194	5.83799	6.56731	1.94562e-06	0.000174025	5.05183	gb:J03241.1 /DB_XREF=gi:339551 /GEN=TGFB3 /FEA=FLmRNA /CNT=64 /TID=Hs.2025.0 /TIER=FL /STK=3 /UG=Hs.2025 /LL=7043 /UG_TITLE=transforming growth factor, beta 3 /DEF=Human transforming growth factor-beta 3 (TGF-beta3) mRNA, complete cds. /FL=gb:NM_003239.1 gb:J03241.1	J03241	transforming growth factor beta 3	TGFB3	---
203762_s_at	0.419129	6.94587	3.68619	0.00142909	0.0312418	-1.46607	gb:NM_016008.1 /DB_XREF=gi:7706299 /GEN=LOC51626 /FEA=FLmRNA /CNT=109 /TID=Hs.7627.0 /TIER=FL+Stack /STK=55 /UG=Hs.7627 /LL=51626 /DEF=Homo sapiens CGI-60 protein (LOC51626), mRNA. /PROD=CGI-60 protein /FL=gb:NM_016008.1 gb:AF151818.1	NM_016008	dynein, cytoplasmic 2, light intermediate chain 1	DYNC2LI1	---
213960_at	0.418979	5.88671	5.18768	4.23259e-05	0.00209997	1.99373	gb:T87225 /DB_XREF=gi:715577 /DB_XREF=yc81f06.s1 /CLONE=IMAGE:22392 /FEA=mRNA /CNT=30 /TID=Hs.13223.0 /TIER=Stack /STK=17 /UG=Hs.13223 /UG_TITLE=Homo sapiens mRNA full length insert cDNA clone EUROIMAGE 51358	T87225	neurotrophic tyrosine kinase, receptor, type 3	NTRK3	EC:2.7.10.1
207660_at	0.41871	3.42568	3.99371	0.000693313	0.0183746	-0.761325	gb:NM_004019.1 /DB_XREF=gi:5032304 /GEN=DMD /FEA=FLmRNA /CNT=3 /TID=Hs.169470.17 /TIER=FL /STK=0 /UG=Hs.169470 /LL=1756 /DEF=Homo sapiens dystrophin (muscular dystrophy, Duchenne and Becker types), includes DXS142, DXS164, DXS206, DXS230, DXS239, DXS268, DXS269, DXS270, DXS272 (DMD), transcript variant Dp40, mRNA. /PROD=dystrophin Dp40 isoform /FL=gb:NM_004019.1	NM_004019	dystrophin	DMD	---
215573_at	0.41783	5.89477	2.7156	0.0131797	0.144902	-3.58933	gb:AU147084 /DB_XREF=gi:11008605 /DB_XREF=AU147084 /CLONE=HEMBB1002371 /FEA=mRNA /CNT=4 /TID=Hs.287482.0 /TIER=ConsEnd /STK=2 /UG=Hs.287482 /UG_TITLE=Homo sapiens cDNA FLJ12072 fis, clone HEMBB1002371	AU147084	catalase	CAT	EC:1.11.1.6
200637_s_at	0.417587	7.22443	3.085	0.00575504	0.0842054	-2.80687	gb:AI762627 /DB_XREF=gi:5178294 /DB_XREF=wi56g01.x1 /CLONE=IMAGE:2394288 /FEA=FLmRNA /CNT=433 /TID=Hs.75216.0 /TIER=Stack /STK=9 /UG=Hs.75216 /LL=5792 /UG_GENE=PTPRF /UG_TITLE=protein tyrosine phosphatase, receptor type, F /FL=gb:NM_002840.1	AI762627	protein tyrosine phosphatase, receptor type, F	PTPRF	EC:3.1.3.48
238918_at	0.417309	5.65168	3.44274	0.00252385	0.0476985	-2.01655	gb:AI985021 /DB_XREF=gi:5812298 /DB_XREF=wu44a12.x1 /CLONE=IMAGE:2522878 /FEA=EST /CNT=7 /TID=Hs.233442.0 /TIER=ConsEnd /STK=1 /UG=Hs.233442 /UG_TITLE=ESTs, Weakly similar to ALU1_HUMAN ALU SUBFAMILY J SEQUENCE CONTAMINATION WARNING ENTRY (H.sapiens)	AI985021	---	---	---
243827_at	0.417136	5.40451	2.39595	0.0262859	0.218127	-4.2284	gb:AL038125 /DB_XREF=gi:5407421 /DB_XREF=DKFZp566A1924_s1 /CLONE=DKFZp566A1924 /FEA=EST /CNT=7 /TID=Hs.119770.0 /TIER=ConsEnd /STK=0 /UG=Hs.119770 /UG_TITLE=ESTs, Weakly similar to ALU7_HUMAN ALU SUBFAMILY SQ SEQUENCE CONTAMINATION WARNING ENTRY (H.sapiens)	AL038125	---	---	---
244404_at	0.416927	5.2441	4.31713	0.000323448	0.0103539	-0.0140362	gb:AI376134 /DB_XREF=gi:4176124 /DB_XREF=ta59c01.x1 /CLONE=IMAGE:2048352 /FEA=EST /CNT=5 /TID=Hs.35199.0 /TIER=ConsEnd /STK=0 /UG=Hs.35199 /UG_TITLE=ESTs	AI376134	syntaxin binding protein 4	STXBP4	---
229699_at	0.416692	5.90062	4.91085	8.03956e-05	0.00348583	1.35863	gb:AW237752 /DB_XREF=gi:6570153 /DB_XREF=xm81c06.x1 /CLONE=IMAGE:2690602 /FEA=EST /CNT=13 /TID=Hs.61558.0 /TIER=Stack /STK=8 /UG=Hs.61558 /UG_TITLE=ESTs	AW237752	uncharacterized LOC100129550	LOC100129550	---
207557_s_at	0.416595	6.09244	3.57255	0.00186475	0.0379156	-1.72406	gb:NM_001035.1 /DB_XREF=gi:4506756 /GEN=RYR2 /FEA=FLmRNA /CNT=5 /TID=Hs.90821.0 /TIER=FL /STK=0 /UG=Hs.90821 /LL=6262 /DEF=Homo sapiens ryanodine receptor 2 (cardiac) (RYR2), mRNA. /PROD=ryanodine receptor 2 (cardiac) /FL=gb:NM_001035.1	NM_001035	ryanodine receptor 2 (cardiac)	RYR2	---
1559528_at	0.41654	3.11844	2.89105	0.00892288	0.113218	-3.22276	gb:BC040652.1 /DB_XREF=gi:26252038 /TID=Hs2.350851.1 /CNT=6 /FEA=mRNA /TIER=ConsEnd /STK=0 /UG=Hs.350851 /UG_TITLE=Homo sapiens cDNA FLJ31021 fis, clone HLUNG2000412. /DEF=Homo sapiens, clone IMAGE:4796937, mRNA.	BC040652	uncharacterized LOC100129917	LOC100129917	---
205047_s_at	0.416518	5.97372	1.63636	0.117127	0.470255	-5.54384	gb:NM_001673.1 /DB_XREF=gi:4502258 /GEN=ASNS /FEA=FLmRNA /CNT=62 /TID=Hs.75692.0 /TIER=FL /STK=0 /UG=Hs.75692 /LL=440 /DEF=Homo sapiens asparagine synthetase (ASNS), mRNA. /PROD=asparagine synthetase /FL=gb:M27396.1 gb:NM_001673.1	NM_001673	asparagine synthetase (glutamine-hydrolyzing)	ASNS	EC:6.3.5.4
239842_x_at	0.41647	5.88272	3.01575	0.00673585	0.0934491	-2.95653	gb:W18186 /DB_XREF=gi:1293860 /DB_XREF=IMAGE:20075 /CLONE=IMAGE:20075 /FEA=EST /CNT=6 /TID=Hs.117688.0 /TIER=ConsEnd /STK=4 /UG=Hs.117688 /UG_TITLE=ESTs, Weakly similar to ALU5_HUMAN ALU SUBFAMILY SC SEQUENCE CONTAMINATION WARNING ENTRY (H.sapiens)	W18186	---	---	---
235483_at	0.415997	4.92138	2.88438	0.00905722	0.114427	-3.23687	gb:AA858058 /DB_XREF=gi:2946360 /DB_XREF=ob14a03.s1 /CLONE=IMAGE:1323628 /FEA=EST /CNT=13 /TID=Hs.180711.0 /TIER=ConsEnd /STK=0 /UG=Hs.180711 /UG_TITLE=ESTs	AA858058	syntaxin 3	STX3	---
214693_x_at	0.415516	8.70152	2.61407	0.0164616	0.164784	-3.79665	gb:BE732345 /DB_XREF=gi:10146337 /DB_XREF=601566954F1 /CLONE=IMAGE:3841692 /FEA=mRNA /CNT=32 /TID=Hs.41569.3 /TIER=ConsEnd /STK=0 /UG=Hs.41569 /LL=8611 /UG_GENE=PPAP2A /UG_TITLE=phosphatidic acid phosphatase type 2A	BE732345	notch homolog 2 N-terminal-like protein /// neuroblastoma breakpoint family member 1 /// neuroblastoma breakpoint family, member 1 /// neuroblastoma breakpoint family, member 10 /// neuroblastoma breakpoint family, member 11 /// neuroblastoma breakpoint family, member 12 /// neuroblastoma breakpoint family, member 14 /// neuroblastoma breakpoint family, member 15 /// neuroblastoma breakpoint fami…	LOC100996763 /// LOC102724250 /// NBPF1 /// NBPF10 /// NBPF11 /// NBPF12 /// NBPF14 /// NBPF15 /// NBPF19 /// NBPF20 /// NBPF25P /// NBPF26 /// NBPF8 /// NBPF9	---
1562161_at	0.415431	3.5035	4.18863	0.000437868	0.0128816	-0.311363	gb:AF085925.1 /DB_XREF=gi:3483266 /TID=Hs2.384659.1 /CNT=3 /FEA=mRNA /TIER=ConsEnd /STK=0 /UG=Hs.384659 /UG_TITLE=Homo sapiens full length insert cDNA clone YR48C03 /DEF=Homo sapiens full length insert cDNA clone YR48C03.	AF085925	---	---	---
220403_s_at	0.415377	4.35199	4.07452	0.000573057	0.0158612	-0.574994	gb:NM_022112.1 /DB_XREF=gi:11545826 /GEN=P53AIP1 /FEA=FLmRNA /CNT=7 /TID=Hs.160953.0 /TIER=FL /STK=3 /UG=Hs.160953 /LL=63970 /DEF=Homo sapiens p53-regulated apoptosis-inducing protein 1 (P53AIP1), mRNA. /PROD=p53-regulated apoptosis-inducing protein 1 /FL=gb:AB045832.1 gb:NM_022112.1	NM_022112	tumor protein p53 regulated apoptosis inducing protein 1	TP53AIP1	---
AFFX-r2-Bs-lys-5_at	0.415208	5.21831	2.24947	0.0356916	0.259224	-4.5066	B. subtilis /GEN=lys /DB_XREF=gb:X17013.1 /NOTE=SIF corresponding to nucleotides 411-659 of gb:X17013.1, not 100% identical /DEF=B subtilis lys gene for diaminopimelate decarboxylase (EC 4.1.1.20).	AFFX-r2-Bs-lys-5	---	---	---
220285_at	0.414916	8.69795	2.36425	0.0281019	0.226467	-4.28945	gb:NM_016014.1 /DB_XREF=gi:7705780 /GEN=LOC51104 /FEA=FLmRNA /CNT=9 /TID=Hs.124831.0 /TIER=FL /STK=1 /UG=Hs.124831 /LL=51104 /DEF=Homo sapiens CGI-67 protein (LOC51104), mRNA. /PROD=CGI-67 protein /FL=gb:NM_016014.1 gb:AF151825.1	NM_016014	abhydrolase domain containing 17B	ABHD17B	---
243206_at	0.414897	5.00018	3.43981	0.00254115	0.0478435	-2.02314	gb:BE082914 /DB_XREF=gi:8473220 /DB_XREF=RC2-BT0642-290200-016-e06 /FEA=EST /CNT=5 /TID=Hs.132106.0 /TIER=ConsEnd /STK=0 /UG=Hs.132106 /UG_TITLE=ESTs	BE082914	centrosomal protein 95kDa	CEP95	---
227578_at	0.41488	7.20137	2.89174	0.00890916	0.113097	-3.22131	gb:H28597 /DB_XREF=gi:898950 /DB_XREF=yl64e11.s1 /CLONE=IMAGE:163052 /FEA=EST /CNT=32 /TID=Hs.11355.3 /TIER=Stack /STK=10 /UG=Hs.11355 /LL=7112 /UG_GENE=TMPO /UG_TITLE=thymopoietin	H28597	TMPO antisense RNA 1	TMPO-AS1	---
209767_s_at	0.414696	5.43669	3.22508	0.004176	0.0675112	-2.50057	gb:AA702163 /DB_XREF=gi:2705276 /DB_XREF=zi91f06.s1 /CLONE=IMAGE:448163 /FEA=FLmRNA /CNT=61 /TID=Hs.283743.1 /TIER=Stack /STK=16 /UG=Hs.283743 /LL=2812 /UG_GENE=GP1BB /UG_TITLE=glycoprotein Ib (platelet), beta polypeptide /FL=gb:L20860.1	AA702163	septin 5 /// SEPT5-GP1BB readthrough	SEPT5 /// SEPT5-GP1BB	EC:3.1.5.1
242537_at	0.414124	3.83241	2.39224	0.0264924	0.218885	-4.23556	gb:AA694178 /DB_XREF=gi:2695116 /DB_XREF=zi42a07.s1 /CLONE=IMAGE:433428 /FEA=EST /CNT=3 /TID=Hs.269166.0 /TIER=ConsEnd /STK=3 /UG=Hs.269166 /UG_TITLE=ESTs	AA694178	---	---	---
225272_at	0.413585	8.03733	5.04733	5.85501e-05	0.0027291	1.67236	gb:AA128261 /DB_XREF=gi:1688329 /DB_XREF=zl29f10.s1 /CLONE=IMAGE:503371 /FEA=EST /CNT=88 /TID=Hs.10846.0 /TIER=Stack /STK=45 /UG=Hs.10846 /UG_TITLE=ESTs, Weakly similar to JH0783 diamine N-acetyltransferase (H.sapiens)	AA128261	spermidine/spermine N1-acetyltransferase family member 2	SAT2	EC:2.3.1.57
243709_at	0.413459	5.30524	3.06681	0.00599835	0.0864417	-2.84629	gb:BG054799 /DB_XREF=gi:12511877 /DB_XREF=nac89g11.x1 /CLONE=IMAGE:3441620 /FEA=EST /CNT=4 /TID=Hs.120506.0 /TIER=ConsEnd /STK=3 /UG=Hs.120506 /UG_TITLE=ESTs	BG054799	solute carrier family 38, member 9	SLC38A9	---
237310_at	0.413259	6.3523	4.78974	0.000106635	0.00435747	1.07944	gb:AI743607 /DB_XREF=gi:5111895 /DB_XREF=wg51f10.x1 /CLONE=IMAGE:2368651 /FEA=EST /CNT=5 /TID=Hs.131793.0 /TIER=ConsEnd /STK=5 /UG=Hs.131793 /UG_TITLE=ESTs	AI743607	---	---	---
1558002_at	0.413062	7.16652	3.37748	0.00293692	0.0531396	-2.1626	gb:BQ944989 /DB_XREF=gi:22360467 /DB_XREF=AGENCOURT_10029503 /CLONE=IMAGE:6497078 /TID=Hs2.402789.1 /CNT=24 /FEA=mRNA /TIER=ConsEnd /STK=0 /UG=Hs.402789 /UG_TITLE=Homo sapiens cDNA FLJ90126 fis, clone HEMBA1007332, weakly similar to Homo sapiens pt-wd mRNA for WD-40 repeat protein.	BQ944989	serine/threonine kinase receptor associated protein	STRAP	---
238027_at	0.412773	4.72464	2.98978	0.00714392	0.0973079	-3.01235	gb:BE745685 /DB_XREF=gi:10159677 /DB_XREF=601578926F1 /CLONE=IMAGE:3927510 /FEA=EST /CNT=17 /TID=Hs.292919.0 /TIER=ConsEnd /STK=6 /UG=Hs.292919 /UG_TITLE=ESTs	BE745685	spermatogenesis associated 24	SPATA24	---
213353_at	0.412621	6.41455	4.71142	0.00012807	0.00500159	0.898557	gb:BF693921 /DB_XREF=gi:11979329 /DB_XREF=602082488F1 /CLONE=IMAGE:4246917 /FEA=EST /CNT=51 /TID=Hs.180513.0 /TIER=Stack /STK=18 /UG=Hs.180513 /LL=23461 /UG_GENE=ABCA5 /UG_TITLE=ATP-binding cassette, sub-family A (ABC1), member 5	BF693921	ATP binding cassette subfamily A member 5	ABCA5	---
210067_at	0.412319	2.40778	3.08222	0.00579154	0.0845082	-2.81289	gb:D63412.1 /DB_XREF=gi:1236245 /FEA=FLmRNA /CNT=47 /TID=Hs.288650.0 /TIER=FL /STK=0 /UG=Hs.288650 /LL=361 /UG_GENE=AQP4 /DEF=Homo sapiens mRNA for aquaporin, complete cds. /PROD=aquaporin /FL=gb:U63623.1 gb:U63622.1 gb:NM_004028.1 gb:NM_001650.2 gb:D63412.1	D63412	aquaporin 4	AQP4	---
1554280_a_at	0.412282	5.40199	1.68484	0.107287	0.451017	-5.4704	gb:BC033037.1 /DB_XREF=gi:21542529 /TID=Hs2.190121.2 /CNT=9 /FEA=FLmRNA /TIER=FL /STK=2 /LL=257169 /UG_GENE=MGC17358 /UG=Hs.190121 /DEF=Homo sapiens, clone MGC:33654 IMAGE:4827930, mRNA, complete cds. /PROD=Unknown (protein for MGC:33654) /FL=gb:BC033037.1	BC033037	chromosome 9 open reading frame 43	C9orf43	---
222488_s_at	0.412205	10.6245	8.40432	4.7004e-08	8.86187e-06	8.74124	gb:BE218028 /DB_XREF=gi:8905434 /DB_XREF=hv34e02.x1 /CLONE=IMAGE:3175322 /FEA=FLmRNA /CNT=189 /TID=Hs.180952.0 /TIER=Stack /STK=65 /UG=Hs.180952 /LL=51164 /UG_GENE=LOC51164 /UG_TITLE=dynactin 4 (p62) /FL=gb:NM_016221.1 gb:AF195120.1	BE218028	dynactin 4 (p62)	DCTN4	---
201212_at	0.411645	2.95349	4.78393	0.000108092	0.00440712	1.06603	gb:D55696.1 /DB_XREF=gi:1890049 /FEA=FLmRNA /CNT=450 /TID=Hs.18069.0 /TIER=FL+Stack /STK=227 /UG=Hs.18069 /LL=5641 /UG_GENE=PRSC1 /DEF=Homo sapiens mRNA for cysteine protease, complete cds. /PROD=cysteine protease /FL=gb:D55696.1 gb:NM_005606.1 gb:BC003061.1	D55696	legumain	LGMN	EC:3.4.22.34
1555383_a_at	0.411549	3.44049	4.52629	0.000197709	0.00700112	0.47031	gb:BC017500.1 /DB_XREF=gi:17028378 /TID=Hs2.267038.2 /CNT=1 /FEA=FLmRNA /TIER=FL /STK=1 /LL=79983 /UG_GENE=POF1B /UG=Hs.267038 /DEF=Homo sapiens, Similar to hypothetical protein FLJ22792, clone MGC:22933 IMAGE:4905554, mRNA, complete cds. /PROD=Similar to hypothetical protein FLJ22792 /FL=gb:BC017500.1	BC017500	premature ovarian failure, 1B	POF1B	---
222411_s_at	0.411028	10.0226	7.95847	1.11316e-07	1.72903e-05	7.88943	gb:AW087870 /DB_XREF=gi:6043675 /DB_XREF=xb39d10.x1 /CLONE=IMAGE:2578675 /FEA=FLmRNA /CNT=249 /TID=Hs.28707.0 /TIER=Stack /STK=44 /UG=Hs.28707 /LL=6747 /UG_GENE=SSR3 /UG_TITLE=signal sequence receptor, gamma (translocon-associated protein gamma) /FL=gb:AF110647.1 gb:NM_007107.1	AW087870	signal sequence receptor, gamma (translocon-associated protein gamma)	SSR3	---
228115_at	0.410801	5.05002	3.68781	0.00142367	0.0311855	-1.46238	gb:AW299905 /DB_XREF=gi:6709582 /DB_XREF=xs44a08.x1 /CLONE=IMAGE:2772470 /FEA=EST /CNT=26 /TID=Hs.21914.0 /TIER=Stack /STK=23 /UG=Hs.21914 /UG_TITLE=ESTs	AW299905	GRB2 associated regulator of MAPK1 1	GAREM1	---
207124_s_at	0.410687	8.30849	4.55398	0.000185256	0.00665529	0.534416	gb:NM_006578.1 /DB_XREF=gi:5729851 /GEN=GNB5 /FEA=FLmRNA /CNT=6 /TID=Hs.275353.0 /TIER=FL /STK=0 /UG=Hs.275353 /LL=10681 /DEF=Homo sapiens guanine nucleotide binding protein (G protein), beta 5 (GNB5), mRNA. /PROD=guanine nucleotide binding protein (G protein),beta 5 /FL=gb:AF017656.1 gb:NM_006578.1	NM_006578	guanine nucleotide binding protein (G protein), beta 5	GNB5	---
216804_s_at	0.410674	7.05793	3.55282	0.00195269	0.0392081	-1.76867	gb:AK027217.1 /DB_XREF=gi:10440296 /FEA=mRNA /CNT=1 /TID=Hs.306913.0 /TIER=ConsEnd /STK=0 /UG=Hs.306913 /UG_TITLE=Homo sapiens cDNA: FLJ23564 fis, clone LNG10773 /DEF=Homo sapiens cDNA: FLJ23564 fis, clone LNG10773.	AK027217	PDZ and LIM domain 5	PDLIM5	---
212392_s_at	0.41059	4.49396	3.57097	0.00187162	0.0380413	-1.72763	gb:AI950145 /DB_XREF=gi:5742455 /DB_XREF=wp86b07.x1 /CLONE=IMAGE:2468629 /FEA=mRNA /CNT=171 /TID=Hs.129928.1 /TIER=Stack /STK=8 /UG=Hs.129928 /LL=9659 /UG_GENE=KIAA0477 /UG_TITLE=KIAA0477 gene product	AI950145	phosphodiesterase 4D interacting protein-like /// phosphodiesterase 4D interacting protein	LOC100996724 /// PDE4DIP	---
212748_at	0.410319	7.52179	4.19768	0.000428623	0.0127099	-0.290435	gb:AB037859.1 /DB_XREF=gi:7243273 /GEN=KIAA1438 /FEA=mRNA /CNT=95 /TID=Hs.31146.0 /TIER=Stack /STK=42 /UG=Hs.31146 /LL=57591 /DEF=Homo sapiens mRNA for KIAA1438 protein, partial cds. /PROD=KIAA1438 protein	AB037859	megakaryoblastic leukemia (translocation) 1	MKL1	---
225668_at	0.409909	3.98439	2.64254	0.0154707	0.158806	-3.73889	gb:AK000674.1 /DB_XREF=gi:7020916 /FEA=mRNA /CNT=80 /TID=Hs.18955.0 /TIER=ConsEnd /STK=0 /UG=Hs.18955 /UG_TITLE=Homo sapiens cDNA FLJ20667 fis, clone KAIA596 /DEF=Homo sapiens cDNA FLJ20667 fis, clone KAIA596.	AK000674	family with sequence similarity 173, member B	FAM173B	---
215109_at	0.409742	4.83664	2.26195	0.0347833	0.25493	-4.48329	gb:R02172 /DB_XREF=gi:751908 /DB_XREF=ye87e07.s1 /CLONE=IMAGE:124740 /FEA=mRNA /CNT=10 /TID=Hs.127338.0 /TIER=ConsEnd /STK=2 /UG=Hs.127338 /LL=57238 /UG_GENE=KIAA0492 /UG_TITLE=KIAA0492 protein	R02172	ring finger and CCCH-type domains 1	RC3H1	---
219843_at	0.409483	4.63453	2.9375	0.00803844	0.105231	-3.12411	gb:NM_005897.1 /DB_XREF=gi:5174472 /GEN=IPP /FEA=FLmRNA /CNT=17 /TID=Hs.157180.0 /TIER=FL /STK=0 /UG=Hs.157180 /LL=3652 /DEF=Homo sapiens intracisternal A particle-promoted polypeptide (IPP), mRNA. /PROD=intracisternal A particle-promoted polypeptide /FL=gb:AF156857.1 gb:NM_005897.1	NM_005897	intracisternal A particle-promoted polypeptide	IPP	---
205917_at	0.409464	5.58686	2.14353	0.0443186	0.292329	-4.70125	gb:NM_003417.1 /DB_XREF=gi:4585642 /GEN=ZNF264 /FEA=FLmRNA /CNT=26 /TID=Hs.117077.0 /TIER=FL /STK=5 /UG=Hs.117077 /LL=9422 /DEF=Homo sapiens zinc finger protein 264 (ZNF264), mRNA. /PROD=zinc finger protein 264 /FL=gb:NM_003417.1	NM_003417	zinc finger protein 264	ZNF264	---
1561615_s_at	0.40924	3.42392	4.79414	0.000105545	0.00433482	1.0896	gb:Y12885.1 /DB_XREF=gi:2463210 /TID=Hs2.407280.4 /CNT=1 /FEA=mRNA /TIER=ConsEnd /STK=0 /UG=Hs.407280 /UG_TITLE=Homo sapiens NCX1 mRNA alternative 5end, exon 1c and 2 /DEF=Homo sapiens NCX1 mRNA alternative 5end, exon 1d and 2.	Y12885	solute carrier family 8 (sodium/calcium exchanger), member 1	SLC8A1	---
1570106_at	0.409056	3.88157	5.09878	5.19744e-05	0.00247569	1.79032	gb:BC035193.1 /DB_XREF=gi:23272527 /TID=Hs2.385612.1 /CNT=2 /FEA=mRNA /TIER=ConsEnd /STK=0 /UG=Hs.385612 /UG_TITLE=Homo sapiens, clone IMAGE:5266681, mRNA /DEF=Homo sapiens, clone IMAGE:5266681, mRNA.	BC035193	uncharacterized LOC101928139	LOC101928139	---
242549_at	0.40899	5.18741	3.12188	0.00529057	0.0792281	-2.72667	gb:AW008270 /DB_XREF=gi:5857048 /DB_XREF=wv52f01.x1 /CLONE=IMAGE:2533177 /FEA=EST /CNT=3 /TID=Hs.270826.0 /TIER=ConsEnd /STK=3 /UG=Hs.270826 /UG_TITLE=ESTs, Moderately similar to KPCM_HUMAN PROTEIN KINASE C, MU TYPE (H.sapiens)	AW008270	protein kinase D3	PRKD3	EC:2.7.11.13
239475_at	0.408935	4.45193	3.72238	0.00131276	0.0294209	-1.38359	gb:AW451826 /DB_XREF=gi:6992602 /DB_XREF=UI-H-BI3-alk-e-07-0-UI.s1 /CLONE=IMAGE:2737236 /FEA=EST /CNT=8 /TID=Hs.258791.0 /TIER=ConsEnd /STK=4 /UG=Hs.258791 /UG_TITLE=ESTs	AW451826	2-phosphoxylose phosphatase 1	PXYLP1	EC:3.1.3.2
215099_s_at	0.40885	6.52467	1.57344	0.131026	0.495712	-5.63671	gb:BF337038 /DB_XREF=gi:11283134 /DB_XREF=602034430F1 /CLONE=IMAGE:4182654 /FEA=mRNA /CNT=7 /TID=Hs.79372.1 /TIER=ConsEnd /STK=0 /UG=Hs.79372 /LL=6257 /UG_GENE=RXRB /UG_TITLE=retinoid X receptor, beta	BF337038	retinoid X receptor beta	RXRB	---
1553271_at	0.40884	3.91489	3.95883	0.000752709	0.0196535	-0.841639	gb:NM_173602.1 /DB_XREF=gi:27734700 /TID=Hs2.376658.1 /CNT=7 /FEA=FLmRNA /TIER=FL /STK=1 /LL=283470 /UG_GENE=FLJ34278 /UG=Hs.376658 /UG_TITLE=hypothetical protein FLJ34278 /DEF=Homo sapiens hypothetical protein FLJ34278 (FLJ34278), mRNA. /FL=gb:NM_173602.1	NM_173602	disco-interacting protein 2 homolog B	DIP2B	---
242310_at	0.408798	6.95929	6.42724	2.63237e-06	0.000223486	4.75146	gb:AA665058 /DB_XREF=gi:2619671 /DB_XREF=nu73h06.s1 /CLONE=IMAGE:1216379 /FEA=EST /CNT=6 /TID=Hs.134060.0 /TIER=ConsEnd /STK=0 /UG=Hs.134060 /UG_TITLE=ESTs, Weakly similar to ALU1_HUMAN ALU SUBFAMILY J SEQUENCE CONTAMINATION WARNING ENTRY (H.sapiens)	AA665058	---	---	---
226330_s_at	0.408635	9.52753	6.16173	4.70088e-06	0.000362511	4.17526	gb:BF739930 /DB_XREF=gi:12066594 /DB_XREF=7o40h11.x1 /CLONE=IMAGE:3576813 /FEA=mRNA /CNT=65 /TID=Hs.171185.3 /TIER=Stack /STK=12 /UG=Hs.171185 /LL=55578 /UG_GENE=P38IP /UG_TITLE=transcription factor (p38 interacting protein)	BF739930	SPT20 homolog, SAGA complex component	SUPT20H	---
203796_s_at	0.408526	7.76499	3.00318	0.00693046	0.0953985	-2.98356	gb:AI950380 /DB_XREF=gi:5742690 /DB_XREF=wp10g03.x1 /CLONE=IMAGE:2464468 /FEA=FLmRNA /CNT=99 /TID=Hs.211563.0 /TIER=Stack /STK=10 /UG=Hs.211563 /LL=605 /UG_GENE=BCL7A /UG_TITLE=B-cell CLLlymphoma 7A /FL=gb:NM_020993.1	AI950380	B-cell CLL/lymphoma 7A	BCL7A	---
243561_at	0.408382	6.34938	4.27496	0.000357242	0.0110789	-0.111652	gb:AA651631 /DB_XREF=gi:2583283 /DB_XREF=ns89a03.s1 /CLONE=IMAGE:1190764 /FEA=EST /CNT=5 /TID=Hs.291015.0 /TIER=ConsEnd /STK=1 /UG=Hs.291015 /UG_TITLE=ESTs	AA651631	---	---	---
223402_at	0.408182	7.61005	4.04007	0.000621552	0.0168376	-0.654485	gb:BC001140.1 /DB_XREF=gi:12654608 /FEA=FLmRNA /CNT=74 /TID=Hs.55505.0 /TIER=FL+Stack /STK=51 /UG=Hs.55505 /LL=54935 /UG_GENE=FLJ20442 /DEF=Homo sapiens, hypothetical protein FLJ20442, clone MGC:1042, mRNA, complete cds. /PROD=hypothetical protein FLJ20442 /FL=gb:BC001140.1 gb:NM_017823.1	BC001140	dual specificity phosphatase 23	DUSP23	EC:3.1.3.16 /// EC:3.1.3.48
215891_s_at	0.408111	4.69951	2.81143	0.0106599	0.126792	-3.39035	gb:X61094.1 /DB_XREF=gi:31854 /FEA=mRNA /CNT=2 /TID=Hs.289082.1 /TIER=ConsEnd /STK=0 /UG=Hs.289082 /LL=2760 /UG_GENE=GM2A /DEF=H.sapiens RNA for GM2-activator protein (clone pGM2A). /PROD=GM2-activator protein	X61094	GM2 ganglioside activator	GM2A	---
239082_at	0.407792	6.69902	6.24147	3.94589e-06	0.000315873	4.34923	gb:BF437161 /DB_XREF=gi:11449494 /DB_XREF=7p67c05.x1 /CLONE=IMAGE:3650697 /FEA=EST /CNT=6 /TID=Hs.208261.0 /TIER=ConsEnd /STK=4 /UG=Hs.208261 /UG_TITLE=ESTs	BF437161	frizzled class receptor 3	FZD3	---
1554356_at	0.407754	5.21088	2.33343	0.0299783	0.234503	-4.34837	gb:BC027454.1 /DB_XREF=gi:22268054 /TID=Hs2.380217.1 /CNT=3 /FEA=FLmRNA /TIER=FL /STK=2 /UG=Hs.380217 /DEF=Homo sapiens, Similar to hypothetical protein MGC14799, clone MGC:34094 IMAGE:4994426, mRNA, complete cds. /PROD=Similar to hypothetical protein MGC14799 /FL=gb:BC027454.1	BC027454	GINS complex subunit 4 (Sld5 homolog)	GINS4	---
203335_at	0.407569	9.22192	3.43717	0.00255677	0.0480217	-2.02904	gb:NM_006214.1 /DB_XREF=gi:5453883 /GEN=PHYH /FEA=FLmRNA /CNT=106 /TID=Hs.172887.0 /TIER=FL+Stack /STK=43 /UG=Hs.172887 /LL=5264 /DEF=Homo sapiens phytanoyl-CoA hydroxylase (Refsum disease) (PHYH), mRNA. /PROD=phytanoyl-CoA hydroxylase (Refsum disease) /FL=gb:NM_006214.1 gb:AF112977.1 gb:AF023462.1	NM_006214	phytanoyl-CoA 2-hydroxylase	PHYH	EC:1.14.11.18
211182_x_at	0.407526	5.51067	5.19055	4.20466e-05	0.00208801	2.00029	gb:AF312387.1 /DB_XREF=gi:12082790 /GEN=AML1AMP19 fusion /FEA=FLmRNA /CNT=1 /TID=Hs.129914.7 /TIER=FL /STK=0 /UG=Hs.129914 /LL=861 /DEF=Homo sapiens clone L2 AML1AMP19 fusion protein (AML1AMP19 fusion) mRNA, complete cds. /PROD=AML1AMP19 fusion protein /FL=gb:AF312387.1	AF312387	uncharacterized LOC100506403 /// runt-related transcription factor 1	LOC100506403 /// RUNX1	---
219794_at	0.406874	5.21019	3.50755	0.00217028	0.0425763	-1.87083	gb:NM_018289.1 /DB_XREF=gi:8922801 /GEN=FLJ10979 /FEA=FLmRNA /CNT=20 /TID=Hs.149797.0 /TIER=FL /STK=1 /UG=Hs.149797 /LL=55275 /DEF=Homo sapiens hypothetical protein FLJ10979 (FLJ10979), mRNA. /PROD=hypothetical protein FLJ10979 /FL=gb:NM_018289.1	NM_018289	vacuolar protein sorting 53 homolog (S. cerevisiae)	VPS53	---
213658_at	0.406822	6.9803	1.45041	0.162174	0.540203	-5.80999	gb:BE858194 /DB_XREF=gi:10372818 /DB_XREF=7g19c05.x1 /CLONE=IMAGE:3306920 /FEA=mRNA /CNT=34 /TID=Hs.323053.0 /TIER=Stack /STK=13 /UG=Hs.323053 /UG_TITLE=Homo sapiens mRNA full length insert cDNA clone EUROIMAGE 26539	BE858194	---	---	---
1563509_at	0.406329	6.74201	2.45079	0.023399	0.203382	-4.12171	gb:AL832727.1 /DB_XREF=gi:21733307 /TID=Hs2.407129.1 /CNT=1 /FEA=mRNA /TIER=ConsEnd /STK=0 /UG=Hs.407129 /UG_TITLE=Homo sapiens mRNA; cDNA DKFZp313O229 (from clone DKFZp313O229) /DEF=Homo sapiens mRNA; cDNA DKFZp313O229 (from clone DKFZp313O229).	AL832727	---	---	---
235722_at	0.405931	5.14627	3.59318	0.00177691	0.0366475	-1.67734	gb:AI671431 /DB_XREF=gi:4851162 /DB_XREF=wc30c01.x1 /CLONE=IMAGE:2316672 /FEA=EST /CNT=11 /TID=Hs.191264.0 /TIER=ConsEnd /STK=0 /UG=Hs.191264 /UG_TITLE=ESTs	AI671431	synaptojanin 2 binding protein	SYNJ2BP	---
1561923_a_at	0.405715	4.80619	2.00821	0.0580716	0.335029	-4.9412	gb:AF147425.1 /DB_XREF=gi:4761776 /TID=Hs2.321360.1 /CNT=4 /FEA=mRNA /TIER=ConsEnd /STK=0 /UG=Hs.321360 /UG_TITLE=Homo sapiens full length insert cDNA clone YP78C06 /DEF=Homo sapiens full length insert cDNA clone YP78C06.	AF147425	splicing factor 3b subunit 6	SF3B6	---
214721_x_at	0.405555	5.67992	2.71836	0.0130998	0.144314	-3.58364	gb:AL162074.1 /DB_XREF=gi:7328153 /GEN=DKFZp762L106 /FEA=mRNA /CNT=32 /TID=Hs.3903.1 /TIER=ConsEnd /STK=0 /UG=Hs.3903 /LL=23580 /DEF=Homo sapiens mRNA; cDNA DKFZp762L106 (from clone DKFZp762L106); partial cds. /PROD=hypothetical protein	AL162074	CDC42 effector protein (Rho GTPase binding) 4	CDC42EP4	---
207005_s_at	0.405386	5.70294	5.62905	1.54379e-05	0.000966288	2.99412	gb:NM_000657.1 /DB_XREF=gi:4557356 /GEN=BCL2 /FEA=FLmRNA /CNT=8 /TID=Hs.79241.0 /TIER=FL /STK=0 /UG=Hs.79241 /LL=596 /DEF=Homo sapiens B-cell CLLlymphoma 2 (BCL2), nuclear gene encoding mitochondrial protein, transcript variant beta, mRNA. /PROD=B-cell lymphoma protein 2 beta /FL=gb:M13995.1 gb:NM_000657.1	NM_000657	B-cell CLL/lymphoma 2	BCL2	---
230633_at	0.405271	5.50495	4.76655	0.000112574	0.00451246	1.0259	gb:AI285730 /DB_XREF=gi:3923963 /DB_XREF=qu81c12.x1 /CLONE=IMAGE:1978486 /FEA=EST /CNT=8 /TID=Hs.149748.0 /TIER=Stack /STK=8 /UG=Hs.149748 /UG_TITLE=ESTs, Weakly similar to weak similarity to collagens (C.elegans)	AI285730	transmembrane protein 102	TMEM102	---
233599_at	0.405127	4.90574	3.19343	0.00449104	0.0710908	-2.57017	gb:AK025151.1 /DB_XREF=gi:10437611 /FEA=mRNA /CNT=8 /TID=Hs.268597.0 /TIER=ConsEnd /STK=0 /UG=Hs.268597 /UG_TITLE=Homo sapiens cDNA: FLJ21498 fis, clone COL05627 /DEF=Homo sapiens cDNA: FLJ21498 fis, clone COL05627.	AK025151	hCG2003663	LOC728061	---
243113_at	0.404978	5.14256	4.07262	0.000575638	0.0159035	-0.579392	gb:AI701590 /DB_XREF=gi:4989490 /DB_XREF=we36f09.x1 /CLONE=IMAGE:2343209 /FEA=EST /CNT=5 /TID=Hs.233524.0 /TIER=ConsEnd /STK=3 /UG=Hs.233524 /UG_TITLE=ESTs	AI701590	---	---	---
212771_at	0.404816	7.83574	8.88098	1.92442e-08	4.40241e-06	9.62118	gb:AU150943 /DB_XREF=gi:11012464 /DB_XREF=AU150943 /CLONE=NT2RP2003984 /FEA=mRNA /CNT=97 /TID=Hs.66762.0 /TIER=Stack /STK=30 /UG=Hs.66762 /UG_TITLE=Homo sapiens mRNA; cDNA DKFZp564A026 (from clone DKFZp564A026)	AU150943	family with sequence similarity 171, member A1	FAM171A1	---
225756_at	0.404782	7.25743	2.65978	0.0148984	0.155422	-3.70378	gb:AV762065 /DB_XREF=gi:10919913 /DB_XREF=AV762065 /CLONE=MDSEIB07 /FEA=EST /CNT=69 /TID=Hs.118078.0 /TIER=Stack /STK=25 /UG=Hs.118078 /UG_TITLE=ESTs	AV762065	casein kinase 1, epsilon /// LOC400927-CSNK1E readthrough	CSNK1E /// LOC400927-CSNK1E	EC:2.7.11.1
233224_at	0.404742	6.69706	3.40042	0.00278469	0.0510915	-2.11135	gb:AL137645.1 /DB_XREF=gi:6808449 /FEA=mRNA /CNT=3 /TID=Hs.270062.0 /TIER=ConsEnd /STK=0 /UG=Hs.270062 /UG_TITLE=Homo sapiens mRNA; cDNA DKFZp586D0924 (from clone DKFZp586D0924) /DEF=Homo sapiens mRNA; cDNA DKFZp586D0924 (from clone DKFZp586D0924).	AL137645	---	---	---
1556062_at	0.404395	5.64039	1.39833	0.177059	0.560146	-5.8799	gb:AW182934 /DB_XREF=gi:6451394 /DB_XREF=xj65c04.x1 /CLONE=IMAGE:2662086 /TID=Hs2.377528.1 /CNT=22 /FEA=mRNA /TIER=ConsEnd /STK=2 /UG=Hs.377528 /UG_TITLE=Homo sapiens cDNA FLJ38491 fis, clone FEBRA2023990.	AW182934	ribonuclease P/MRP 30kDa subunit	RPP30	EC:3.1.26.5
201889_at	0.404176	9.55534	6.71344	1.42322e-06	0.00013604	5.36244	gb:NM_014888.1 /DB_XREF=gi:7661713 /GEN=GS3786 /FEA=FLmRNA /CNT=233 /TID=Hs.29882.0 /TIER=FL+Stack /STK=53 /UG=Hs.29882 /LL=10447 /DEF=Homo sapiens predicted osteoblast protein (GS3786), mRNA. /PROD=predicted osteoblast protein /FL=gb:NM_014888.1 gb:D87120.1	NM_014888	family with sequence similarity 3, member C	FAM3C	---
1564753_at	0.40414	5.20817	2.0118	0.057662	0.333869	-4.93497	gb:BC017948.1 /DB_XREF=gi:17389877 /TID=Hs2.351802.1 /CNT=1 /FEA=mRNA /TIER=ConsEnd /STK=0 /UG=Hs.351802 /UG_TITLE=Homo sapiens, clone IMAGE:4327684, mRNA /DEF=Homo sapiens, clone IMAGE:4327684, mRNA.	BC017948	---	---	---
225739_at	0.403655	5.57367	6.38853	2.86299e-06	0.000240083	4.66801	gb:BF064276 /DB_XREF=gi:10823186 /DB_XREF=7j57h04.x1 /CLONE=IMAGE:3390583 /FEA=EST /CNT=94 /TID=Hs.3454.0 /TIER=Stack /STK=28 /UG=Hs.3454 /UG_TITLE=ESTs, Weakly similar to T00367 hypothetical protein KIAA0665 (H.sapiens)	BF064276	RAB11 family interacting protein 4 (class II)	RAB11FIP4	---
1554452_a_at	0.40358	7.6832	5.82343	9.96542e-06	0.000680034	3.42877	gb:BC001863.1 /DB_XREF=gi:12804834 /TID=Hs2.61762.2 /CNT=14 /FEA=FLmRNA /TIER=FL /STK=1 /LL=29923 /UG_GENE=HIG2 /UG=Hs.61762 /DEF=Homo sapiens, hypoxia-inducible protein 2, clone MGC:1087 IMAGE:3535660, mRNA, complete cds. /PROD=hypoxia-inducible protein 2 /FL=gb:BC001863.1	BC001863	hypoxia inducible lipid droplet-associated	HILPDA	---
238273_at	0.403512	5.30106	5.83393	9.73363e-06	0.000667737	3.45215	gb:AW007221 /DB_XREF=gi:5855999 /DB_XREF=ws50f07.x1 /CLONE=IMAGE:2500645 /FEA=EST /CNT=5 /TID=Hs.200022.0 /TIER=ConsEnd /STK=5 /UG=Hs.200022 /UG_TITLE=ESTs	AW007221	chromosome 7 open reading frame 73 /// solute carrier family 13 (sodium/sulfate symporter), member 4	C7orf73 /// SLC13A4	---
1552867_at	0.4033	4.53962	1.80859	0.0853069	0.405812	-5.2757	gb:NM_138474.1 /DB_XREF=gi:19924006 /TID=Hs2.334913.1 /CNT=4 /FEA=FLmRNA /TIER=FL /STK=2 /LL=144845 /UG_GENE=LOC144845 /UG=Hs.334913 /UG_TITLE=hypothetical protein BC008631 /DEF=Homo sapiens hypothetical protein BC008631 (LOC144845), mRNA. /FL=gb:NM_138474.1 gb:BC008631.1	NM_138474	---	---	---
240016_at	0.403102	4.68715	2.12186	0.0463017	0.298742	-4.74035	gb:AW273732 /DB_XREF=gi:6660762 /DB_XREF=xv23d09.x1 /CLONE=IMAGE:2813969 /FEA=EST /CNT=7 /TID=Hs.128181.0 /TIER=ConsEnd /STK=1 /UG=Hs.128181 /UG_TITLE=ESTs, Weakly similar to ALU1_HUMAN ALU SUBFAMILY J SEQUENCE CONTAMINATION WARNING ENTRY (H.sapiens)	AW273732	---	---	---
1556238_at	0.402903	3.1861	2.26267	0.0347314	0.254926	-4.48194	gb:BC040322.1 /DB_XREF=gi:25955627 /TID=Hs2.44330.1 /CNT=9 /FEA=mRNA /TIER=ConsEnd /STK=4 /UG=Hs.44330 /UG_TITLE=Homo sapiens, clone IMAGE:4828492, mRNA /DEF=Homo sapiens, clone IMAGE:4828492, mRNA.	BC040322	---	---	---
229238_at	0.402884	6.27173	2.60259	0.016878	0.167122	-3.81986	gb:BE552331 /DB_XREF=gi:9794023 /DB_XREF=hy06c03.x1 /CLONE=IMAGE:3196516 /FEA=EST /CNT=25 /TID=Hs.25371.0 /TIER=Stack /STK=9 /UG=Hs.25371 /UG_TITLE=ESTs, Weakly similar to A37232 mucin, tracheal (H.sapiens)	BE552331	chromosome 17 open reading frame 97	C17orf97	---
202572_s_at	0.402746	5.78709	6.63938	1.66701e-06	0.00015527	5.20538	gb:NM_014902.1 /DB_XREF=gi:7662411 /GEN=KIAA0964 /FEA=FLmRNA /CNT=145 /TID=Hs.177425.0 /TIER=FL+Stack /STK=34 /UG=Hs.177425 /LL=22839 /DEF=Homo sapiens KIAA0964 protein (KIAA0964), mRNA. /PROD=KIAA0964 protein /FL=gb:AB023181.1 gb:NM_014902.1	NM_014902	discs, large (Drosophila) homolog-associated protein 4	DLGAP4	---
227261_at	0.402679	9.32581	7.97094	1.08624e-07	1.69203e-05	7.91364	gb:AA020010 /DB_XREF=gi:1483683 /DB_XREF=ze62f10.s1 /CLONE=IMAGE:363595 /FEA=EST /CNT=35 /TID=Hs.294018.0 /TIER=Stack /STK=13 /UG=Hs.294018 /UG_TITLE=ESTs	AA020010	Kruppel-like factor 12	KLF12	---
225305_at	0.402554	8.90292	3.31947	0.00335913	0.0580158	-2.29178	gb:AI826268 /DB_XREF=gi:5446939 /DB_XREF=wk33d06.x1 /CLONE=IMAGE:2417195 /FEA=EST /CNT=108 /TID=Hs.27769.0 /TIER=Stack /STK=69 /UG=Hs.27769 /UG_TITLE=ESTs, Weakly similar to MCAT_HUMAN MITOCHONDRIAL CARNITINEACYLCARNITINE CARRIER PROTEIN (H.sapiens)	AI826268	solute carrier family 25 (mitochondrial carnitine/acylcarnitine carrier), member 29	SLC25A29	---
235151_at	0.402517	8.34158	4.26514	0.000365599	0.0112615	-0.134359	gb:AA807060 /DB_XREF=gi:2876636 /DB_XREF=oc35d06.s1 /CLONE=IMAGE:1351691 /FEA=EST /CNT=20 /TID=Hs.126558.0 /TIER=ConsEnd /STK=0 /UG=Hs.126558 /UG_TITLE=ESTs	AA807060	uncharacterized LOC283357	LOC283357	---
202040_s_at	0.402389	9.08395	4.23146	0.00039581	0.0119894	-0.212294	gb:NM_005056.1 /DB_XREF=gi:4826967 /GEN=RBBP2 /FEA=FLmRNA /CNT=165 /TID=Hs.76272.0 /TIER=FL+Stack /STK=25 /UG=Hs.76272 /LL=5927 /DEF=Homo sapiens retinoblastoma-binding protein 2 (RBBP2), mRNA. /PROD=retinoblastoma-binding protein 2 /FL=gb:NM_005056.1	NM_005056	lysine (K)-specific demethylase 5A	KDM5A	---
221103_s_at	0.402159	3.70566	2.11264	0.0471696	0.301773	-4.75691	gb:NM_018338.1 /DB_XREF=gi:8922896 /GEN=FLJ11142 /FEA=FLmRNA /CNT=2 /TID=Hs.272244.0 /TIER=FL /STK=0 /UG=Hs.272244 /LL=55779 /DEF=Homo sapiens hypothetical protein FLJ11142 (FLJ11142), mRNA. /PROD=hypothetical protein FLJ11142 /FL=gb:NM_018338.1	NM_018338	cilia and flagella associated protein 44	CFAP44	---
212412_at	0.401814	9.97074	6.39613	2.81611e-06	0.000236878	4.68442	gb:AV715767 /DB_XREF=gi:10797284 /DB_XREF=AV715767 /CLONE=DCBATH02 /FEA=mRNA /CNT=174 /TID=Hs.7780.0 /TIER=Stack /STK=76 /UG=Hs.7780 /UG_TITLE=Homo sapiens mRNA; cDNA DKFZp564A072 (from clone DKFZp564A072)	AV715767	PDZ and LIM domain 5	PDLIM5	---
1564426_x_at	0.401606	5.41665	4.20969	0.000416661	0.0124282	-0.262668	gb:BC037255.1 /DB_XREF=gi:22713549 /TID=Hs2.434230.1 /CNT=1 /FEA=mRNA /TIER=ConsEnd /STK=0 /UG=Hs.434230 /UG_TITLE=Homo sapiens, clone IMAGE:4157715, mRNA /DEF=Homo sapiens, clone IMAGE:4157715, mRNA.	BC037255	uncharacterized LOC729732	LOC729732	---
219501_at	0.401445	5.01804	3.00023	0.00697693	0.0957729	-2.98991	gb:NM_017993.1 /DB_XREF=gi:8922226 /GEN=FLJ10094 /FEA=FLmRNA /CNT=47 /TID=Hs.13209.0 /TIER=FL+Stack /STK=25 /UG=Hs.13209 /LL=55068 /DEF=Homo sapiens hypothetical protein FLJ10094 (FLJ10094), mRNA. /PROD=hypothetical protein FLJ10094 /FL=gb:NM_017993.1	NM_017993	ecto-NOX disulfide-thiol exchanger 1	ENOX1	---
216428_x_at	0.401367	4.32426	3.14663	0.00499952	0.076163	-2.67267	gb:AK024467.1 /DB_XREF=gi:10440447 /GEN=FLJ00060 /FEA=mRNA /CNT=1 /TID=Hs.288520.0 /TIER=ConsEnd /STK=0 /UG=Hs.288520 /DEF=Homo sapiens mRNA for FLJ00060 protein, partial cds. /PROD=FLJ00060 protein	AK024467	killer cell immunoglobulin-like receptor, three domains, X1	KIR3DX1	---
224024_at	0.401284	3.98622	2.796	0.0110319	0.129352	-3.42259	gb:AL136753.1 /DB_XREF=gi:12053022 /GEN=DKFZp434P1414 /FEA=FLmRNA /CNT=3 /TID=Hs.276867.0 /TIER=FL /STK=0 /UG=Hs.276867 /DEF=Homo sapiens mRNA; cDNA DKFZp434P1414 (from clone DKFZp434P1414); complete cds. /PROD=hypothetical protein /FL=gb:AL136753.1	AL136753	endoplasmic reticulum-golgi intermediate compartment 1	ERGIC1	---
230798_at	0.400569	5.83421	4.43602	0.000244465	0.00828136	0.26128	gb:AI873117 /DB_XREF=gi:5547166 /DB_XREF=wl53g01.x1 /CLONE=IMAGE:2428656 /FEA=EST /CNT=18 /TID=Hs.122672.0 /TIER=Stack /STK=13 /UG=Hs.122672 /UG_TITLE=ESTs	AI873117	---	---	---
221590_s_at	0.400558	5.39027	2.57255	0.0180147	0.173531	-3.88033	gb:AF130089.1 /DB_XREF=gi:11493482 /FEA=FLmRNA /CNT=66 /TID=Hs.293970.1 /TIER=FL /STK=0 /UG=Hs.293970 /LL=4329 /UG_GENE=ALDH6A1 /DEF=Homo sapiens clone FLB9440 PRO2550 mRNA, complete cds. /PROD=PRO2550 /FL=gb:AF130089.1	AF130089	aldehyde dehydrogenase 6 family, member A1	ALDH6A1	EC:1.2.1.18 /// EC:1.2.1.27
232659_at	0.400329	5.37335	5.48139	2.15866e-05	0.00124757	2.66139	gb:AU146864 /DB_XREF=gi:11008385 /DB_XREF=AU146864 /CLONE=HEMBB1001735 /FEA=mRNA /CNT=6 /TID=Hs.287480.0 /TIER=ConsEnd /STK=2 /UG=Hs.287480 /UG_TITLE=Homo sapiens cDNA FLJ12017 fis, clone HEMBB1001735	AU146864	---	---	---
202416_at	0.399956	8.74196	1.7012	0.104128	0.445189	-5.44525	gb:NM_003315.1 /DB_XREF=gi:4507712 /GEN=TTC2 /FEA=FLmRNA /CNT=123 /TID=Hs.5542.0 /TIER=FL+Stack /STK=36 /UG=Hs.5542 /LL=7266 /DEF=Homo sapiens tetratricopeptide repeat domain 2 (TTC2), mRNA. /PROD=tetratricopeptide repeat domain 2 /FL=gb:NM_003315.1 gb:U46571.1	NM_003315	DnaJ (Hsp40) homolog, subfamily C, member 7	DNAJC7	---
235730_at	0.39987	7.19859	5.81533	1.0148e-05	0.000688704	3.41073	gb:AA830545 /DB_XREF=gi:2903644 /DB_XREF=oc52d10.s1 /CLONE=IMAGE:1353331 /FEA=EST /CNT=14 /TID=Hs.42679.0 /TIER=ConsEnd /STK=2 /UG=Hs.42679 /UG_TITLE=ESTs, Weakly similar to B34087 hypothetical protein (H.sapiens)	AA830545	NUTM2B antisense RNA 1	NUTM2B-AS1	---
1562389_at	0.399817	5.60914	4.18637	0.000440209	0.0129043	-0.316592	gb:BC040219.1 /DB_XREF=gi:25955562 /TID=Hs2.434306.1 /CNT=2 /FEA=mRNA /TIER=ConsEnd /STK=0 /UG=Hs.434306 /UG_TITLE=Homo sapiens, clone IMAGE:4818734, mRNA /DEF=Homo sapiens, clone IMAGE:4818734, mRNA.	BC040219	uncharacterized LOC101927359	LOC101927359	---
1559964_at	0.399166	5.74881	1.78148	0.0897562	0.414653	-5.31921	gb:AK096036.1 /DB_XREF=gi:21755425 /TID=Hs2.207079.2 /CNT=7 /FEA=mRNA /TIER=ConsEnd /STK=0 /UG=Hs.207079 /UG_TITLE=Homo sapiens cDNA FLJ40915 fis, clone UTERU2005450. /DEF=Homo sapiens cDNA FLJ38717 fis, clone KIDNE2009647.	AK096036	zinc finger protein ZIC 5	LOC401261	---
1563320_at	0.399166	5.82363	3.28517	0.00363612	0.0613764	-2.36786	gb:AF086008.1 /DB_XREF=gi:3483353 /TID=Hs2.384632.1 /CNT=2 /FEA=mRNA /TIER=ConsEnd /STK=0 /UG=Hs.384632 /UG_TITLE=Homo sapiens full length insert cDNA clone YU69D10 /DEF=Homo sapiens full length insert cDNA clone YU69D10.	AF086008	---	---	---
1566243_at	0.398497	3.79165	2.6058	0.0167605	0.166669	-3.81337	gb:AL390176.1 /DB_XREF=gi:9368888 /TID=Hs2.375685.1 /CNT=2 /FEA=mRNA /TIER=ConsEnd /STK=0 /UG=Hs.375685 /UG_TITLE=Homo sapiens mRNA; cDNA DKFZp547L144 (from clone DKFZp547L144) /DEF=Homo sapiens mRNA; cDNA DKFZp547L144 (from clone DKFZp547L144).	AL390176	---	---	---
244665_at	0.398271	5.4522	1.78371	0.0893828	0.413925	-5.31565	gb:AI056776 /DB_XREF=gi:3330885 /DB_XREF=oz15b04.x1 /CLONE=IMAGE:1675375 /FEA=EST /CNT=3 /TID=Hs.133397.0 /TIER=ConsEnd /STK=3 /UG=Hs.133397 /UG_TITLE=ESTs, Weakly similar to I78885 serinethreonine-specific protein kinase (H.sapiens)	AI056776	---	---	---
219999_at	0.398099	6.9533	3.17699	0.00466365	0.0728968	-2.60623	gb:NM_018621.1 /DB_XREF=gi:8924129 /GEN=PRO2198 /FEA=FLmRNA /CNT=24 /TID=Hs.116459.0 /TIER=FL /STK=0 /UG=Hs.116459 /LL=55485 /DEF=Homo sapiens hypothetical protein PRO2198 (PRO2198), mRNA. /PROD=hypothetical protein PRO2198 /FL=gb:AF116691.1 gb:NM_018621.1	NM_018621	mannosidase, alpha, class 2A, member 2	MAN2A2	EC:3.2.1.114
232876_at	0.397618	6.70417	3.73628	0.00127063	0.0287191	-1.35189	gb:AK025534.1 /DB_XREF=gi:10438079 /FEA=mRNA /CNT=4 /TID=Hs.258010.0 /TIER=ConsEnd /STK=2 /UG=Hs.258010 /UG_TITLE=Homo sapiens cDNA: FLJ21881 fis, clone HEP02746 /DEF=Homo sapiens cDNA: FLJ21881 fis, clone HEP02746.	AK025534	---	---	---
217448_s_at	0.397517	6.50195	1.61705	0.121255	0.477674	-5.57265	gb:AL117508.1 /DB_XREF=gi:5912018 /FEA=mRNA /CNT=1 /TID=Hs.274524.0 /TIER=ConsEnd /STK=0 /UG=Hs.274524 /UG_TITLE=Homo sapiens mRNA; cDNA DKFZp434G1835 (from clone DKFZp434G1835) /DEF=Homo sapiens mRNA; cDNA DKFZp434G1835 (from clone DKFZp434G1835).	AL117508	TOX high mobility group box family member 4	TOX4	---
218700_s_at	0.397517	6.75178	6.07283	5.71938e-06	0.000426613	3.98039	gb:BC002585.1 /DB_XREF=gi:12803516 /FEA=FLmRNA /CNT=88 /TID=Hs.115325.0 /TIER=FL /STK=6 /UG=Hs.115325 /LL=8934 /UG_GENE=RAB7L1 /DEF=Homo sapiens, RAB7, member RAS oncogene family-like 1, clone MGC:1653, mRNA, complete cds. /PROD=RAB7, member RAS oncogene family-like 1 /FL=gb:BC002585.1 gb:D84488.1 gb:NM_003929.1	BC002585	RAB29, member RAS oncogene family	RAB29	---
1563229_at	0.3975	5.83168	2.11828	0.0466371	0.299775	-4.74679	gb:BC038090.1 /DB_XREF=gi:23273739 /TID=Hs2.385541.1 /CNT=2 /FEA=mRNA /TIER=ConsEnd /STK=0 /UG=Hs.385541 /UG_TITLE=Homo sapiens, clone IMAGE:5556126, mRNA /DEF=Homo sapiens, clone IMAGE:5556126, mRNA.	BC038090	deleted in lymphocytic leukemia 2 (non-protein coding)	DLEU2	---
239785_at	0.39745	6.33747	6.74598	1.32802e-06	0.00012874	5.43122	gb:BF340245 /DB_XREF=gi:11286707 /DB_XREF=602036835F1 /CLONE=IMAGE:4184816 /FEA=EST /CNT=4 /TID=Hs.188120.0 /TIER=ConsEnd /STK=4 /UG=Hs.188120 /UG_TITLE=ESTs	BF340245	DAZ interacting zinc finger protein 1-like	DZIP1L	---
229814_at	0.397185	4.97962	3.82521	0.00103098	0.0247231	-1.1485	gb:BG149337 /DB_XREF=gi:12661367 /DB_XREF=nad26g06.x1 /CLONE=IMAGE:3366730 /FEA=EST /CNT=16 /TID=Hs.38735.0 /TIER=Stack /STK=16 /UG=Hs.38735 /UG_TITLE=ESTs	BG149337	tumor necrosis factor, alpha-induced protein 8	TNFAIP8	---
243134_at	0.39715	4.3513	1.64087	0.116182	0.468283	-5.53709	gb:AW190862 /DB_XREF=gi:6465342 /DB_XREF=xl42g06.x1 /CLONE=IMAGE:2677402 /FEA=EST /CNT=4 /TID=Hs.271019.0 /TIER=ConsEnd /STK=3 /UG=Hs.271019 /UG_TITLE=ESTs, Weakly similar to SMN1_HUMAN SURVIVAL MOTOR NEURON PROTEIN 1 (H.sapiens)	AW190862	---	---	---
205856_at	0.397091	3.25343	0.987523	0.334977	0.71277	-6.35393	gb:NM_015865.1 /DB_XREF=gi:7706676 /GEN=SLC14A1 /FEA=FLmRNA /CNT=37 /TID=Hs.171731.0 /TIER=FL /STK=1 /UG=Hs.171731 /LL=6563 /DEF=Homo sapiens solute carrier family 14 (urea transporter), member 1 (Kidd blood group) (SLC14A1), mRNA. /PROD=RACH1 /FL=gb:NM_015865.1 gb:U35735.1	NM_015865	solute carrier family 14 (urea transporter), member 1 (Kidd blood group)	SLC14A1	---
221042_s_at	0.396406	4.51164	3.05509	0.0061605	0.0881051	-2.87167	gb:NM_024734.1 /DB_XREF=gi:13376053 /GEN=FLJ12383 /FEA=FLmRNA /CNT=2 /TID=Hs.118164.0 /TIER=FL /STK=0 /UG=Hs.118164 /LL=79789 /DEF=Homo sapiens hypothetical protein FLJ12383 (FLJ12383), mRNA. /PROD=hypothetical protein FLJ12383 /FL=gb:NM_024734.1	NM_024734	calmin (calponin-like, transmembrane)	CLMN	---
217825_s_at	0.396014	9.47017	6.57171	1.92731e-06	0.000173031	5.06123	gb:AF151039.1 /DB_XREF=gi:7106799 /FEA=FLmRNA /CNT=273 /TID=Hs.184325.0 /TIER=FL /STK=0 /UG=Hs.184325 /LL=51632 /UG_GENE=LOC51632 /DEF=Homo sapiens HSPC205 mRNA, complete cds. /PROD=HSPC205 /FL=gb:AF151834.1 gb:AF161502.1 gb:AF151039.1 gb:NM_016021.1	AF151039	ubiquitin-conjugating enzyme E2, J1	UBE2J1	EC:2.3.2.23 /// EC:6.3.2.19
214030_at	0.395633	7.42818	5.04585	5.87525e-05	0.00273304	1.66895	gb:BE501352 /DB_XREF=gi:9703760 /DB_XREF=7a41e05.x1 /CLONE=IMAGE:3221312 /FEA=EST /CNT=17 /TID=Hs.23294.0 /TIER=Stack /STK=15 /UG=Hs.23294 /UG_TITLE=ESTs, Weakly similar to T15138 hypothetical protein T28F2.4 - Caenorhabditis elegans (C.elegans)	BE501352	crystallin beta-gamma domain containing 3	CRYBG3	---
1558719_s_at	0.395517	5.29253	2.53754	0.0194301	0.181943	-3.95036	gb:BG059052 /DB_XREF=gi:12526151 /DB_XREF=nah44a11.y1 /CLONE=IMAGE:4254236 /TID=Hs2.434072.1 /CNT=12 /FEA=mRNA /TIER=ConsEnd /STK=0 /UG=Hs.434072 /UG_TITLE=Homo sapiens cDNA FLJ30490 fis, clone BRAWH2000169.	BG059052	RPA interacting protein	RPAIN	---
208154_at	0.395326	5.31582	1.73536	0.0977877	0.43166	-5.39214	gb:NM_016646.1 /DB_XREF=gi:7706197 /GEN=LOC51336 /FEA=FLmRNA /CNT=2 /TID=Hs.272416.0 /TIER=FL /STK=0 /UG=Hs.272416 /LL=51336 /DEF=Homo sapiens mesenchymal stem cell protein DSCD28 (LOC51336), mRNA. /PROD=mesenchymal stem cell protein DSCD28 /FL=gb:NM_016646.1 gb:AF242772.1	NM_016646	---	---	---
229872_s_at	0.395257	7.7051	1.45017	0.162241	0.540359	-5.81032	gb:AA532655 /DB_XREF=gi:2276909 /DB_XREF=nj17d09.s1 /CLONE=IMAGE:986609 /FEA=EST /CNT=21 /TID=Hs.295901.2 /TIER=Stack /STK=10 /UG=Hs.295901 /LL=57234 /UG_GENE=KIAA0493 /UG_TITLE=KIAA0493 protein	AA532655	uncharacterized LOC100996720 /// uncharacterized LOC100996740 /// uncharacterized LOC642441 /// uncharacterized LOC730257	LOC100996720 /// LOC100996740 /// LOC642441 /// LOC730257	---
209635_at	0.394952	7.96374	3.26433	0.00381514	0.0634214	-2.41396	gb:BC003561.1 /DB_XREF=gi:13097710 /FEA=FLmRNA /CNT=78 /TID=Hs.57600.1 /TIER=FL+Stack /STK=53 /UG=Hs.57600 /LL=1174 /UG_GENE=AP1S1 /DEF=Homo sapiens, Similar to adaptor-related protein complex 1, sigma 1 subunit, clone MGC:1929, mRNA, complete cds. /PROD=Similar to adaptor-related protein complex 1,sigma 1 subunit /FL=gb:BC003561.1	BC003561	adaptor-related protein complex 1 sigma 1 subunit	AP1S1	---
236766_at	0.394853	5.70946	2.96007	0.00763981	0.101748	-3.07596	gb:BE735175 /DB_XREF=gi:10149167 /DB_XREF=601569131F1 /CLONE=IMAGE:3844015 /FEA=EST /CNT=10 /TID=Hs.258238.0 /TIER=ConsEnd /STK=3 /UG=Hs.258238 /UG_TITLE=ESTs, Moderately similar to ALU1_HUMAN ALU SUBFAMILY J SEQUENCE CONTAMINATION WARNING ENTRY (H.sapiens)	BE735175	---	---	---
215519_x_at	0.394568	7.00703	3.29317	0.00356955	0.060648	-2.35012	gb:AI081779 /DB_XREF=gi:3418571 /DB_XREF=ox73g01.x1 /CLONE=IMAGE:1662000 /FEA=DNA_7 /CNT=3 /TID=Hs.22129.1 /TIER=ConsEnd /STK=1 /UG=Hs.22129 /LL=27352 /UG_GENE=DJ1042K10.2 /UG_TITLE=hypothetical protein	AI081779	small G protein signaling modulator 3	SGSM3	---
241833_at	0.394168	2.70658	3.49179	0.00225154	0.0438244	-1.90634	gb:AL120181 /DB_XREF=gi:5926080 /DB_XREF=DKFZp761C047_s1 /CLONE=DKFZp761C047 /FEA=EST /CNT=6 /TID=Hs.235331.0 /TIER=ConsEnd /STK=2 /UG=Hs.235331 /UG_TITLE=ESTs	AL120181	peroxisomal biogenesis factor 5-like	PEX5L	---
206076_at	0.393874	4.85847	2.47987	0.021991	0.195888	-4.06462	gb:NM_006992.1 /DB_XREF=gi:5901897 /GEN=B7 /FEA=FLmRNA /CNT=18 /TID=Hs.155586.0 /TIER=FL+Stack /STK=10 /UG=Hs.155586 /LL=10233 /DEF=Homo sapiens B7 protein (B7), mRNA. /PROD=B7 protein /FL=gb:NM_006992.1 gb:U72508.1	NM_006992	leucine rich repeat containing 23	LRRC23	---
228523_at	0.393708	5.861	3.80584	0.00107903	0.0254623	-1.19287	gb:AW970089 /DB_XREF=gi:8159934 /DB_XREF=EST382170 /FEA=EST /CNT=36 /TID=Hs.284136.6 /TIER=ConsEnd /STK=0 /UG=Hs.284136 /LL=29029 /UG_GENE=PRO2047 /UG_TITLE=PRO2047 protein	AW970089	nanos homolog 1 (Drosophila)	NANOS1	---
235729_at	0.393644	6.0286	5.38718	2.67665e-05	0.00146346	2.44802	gb:T93113 /DB_XREF=gi:725026 /DB_XREF=ye28c03.s1 /CLONE=IMAGE:119044 /FEA=EST /CNT=11 /TID=Hs.274414.0 /TIER=ConsEnd /STK=1 /UG=Hs.274414 /UG_TITLE=ESTs, Weakly similar to ALU4_HUMAN ALU SUBFAMILY SB2 SEQUENCE CONTAMINATION WARNING ENTRY (H.sapiens)	T93113	zinc finger protein 514	ZNF514	---
227144_at	0.393559	6.56215	3.63671	0.00160479	0.0339691	-1.57859	gb:AA476916 /DB_XREF=gi:2205127 /DB_XREF=zu38b08.s1 /CLONE=IMAGE:740247 /FEA=EST /CNT=40 /TID=Hs.293361.0 /TIER=Stack /STK=19 /UG=Hs.293361 /UG_TITLE=ESTs	AA476916	KIAA0930	KIAA0930	---
243858_at	0.393364	5.27237	1.88372	0.0739641	0.379276	-5.15266	gb:AA699970 /DB_XREF=gi:2702933 /DB_XREF=zi65g08.s1 /CLONE=IMAGE:435710 /FEA=EST /CNT=3 /TID=Hs.186498.0 /TIER=ConsEnd /STK=3 /UG=Hs.186498 /UG_TITLE=ESTs	AA699970	---	---	---
230852_at	0.393204	6.42102	2.9238	0.00829018	0.107511	-3.15327	gb:AW663959 /DB_XREF=gi:7456498 /DB_XREF=hi76c01.x1 /CLONE=IMAGE:2978208 /FEA=EST /CNT=11 /TID=Hs.281648.0 /TIER=Stack /STK=8 /UG=Hs.281648 /UG_TITLE=ESTs, Weakly similar to JC5270 neuron-specific signal trunduction protein Stac (H.sapiens)	AW663959	SH3 and cysteine rich domain 3	STAC3	---
240383_at	0.393192	7.16334	2.71133	0.0133044	0.145695	-3.59813	gb:AI239832 /DB_XREF=gi:3835229 /DB_XREF=qh43f04.x1 /CLONE=IMAGE:1847455 /FEA=EST /CNT=7 /TID=Hs.15617.0 /TIER=ConsEnd /STK=1 /UG=Hs.15617 /UG_TITLE=ESTs, Weakly similar to ALU4_HUMAN ALU SUBFAMILY SB2 SEQUENCE CONTAMINATION WARNING ENTRY (H.sapiens)	AI239832	ubiquitin conjugating enzyme E2D 3	UBE2D3	EC:2.3.2.23 /// EC:2.3.2.24 /// EC:6.3.2.19
215854_at	0.392891	5.83	2.82326	0.0103829	0.124856	-3.36558	gb:AU146050 /DB_XREF=gi:11007571 /DB_XREF=AU146050 /CLONE=HEMBA1006665 /FEA=mRNA /CNT=3 /TID=Hs.287459.0 /TIER=ConsEnd /STK=1 /UG=Hs.287459 /UG_TITLE=Homo sapiens cDNA FLJ11844 fis, clone HEMBA1006665	AU146050	---	---	---
219583_s_at	0.392636	5.90959	2.73299	0.0126838	0.141789	-3.55345	gb:NM_018418.1 /DB_XREF=gi:13384599 /GEN=HSD-3.1 /FEA=FLmRNA /CNT=28 /TID=Hs.177011.0 /TIER=FL /STK=0 /UG=Hs.177011 /LL=55812 /DEF=Homo sapiens hypothetical protein (HSD-3.1), mRNA. /PROD=hypothetical protein /FL=gb:NM_018418.1	NM_018418	spermatogenesis associated 7	SPATA7	---
232094_at	0.391939	5.56254	2.02682	0.0559768	0.328444	-4.9088	gb:AU144048 /DB_XREF=gi:11005569 /DB_XREF=AU144048 /CLONE=HEMBA1000749 /FEA=mRNA /CNT=13 /TID=Hs.289067.0 /TIER=ConsEnd /STK=3 /UG=Hs.289067 /UG_TITLE=Homo sapiens cDNA FLJ11404 fis, clone HEMBA1000749	AU144048	katanin p80 subunit B-like 1	KATNBL1	---
208536_s_at	0.391629	4.45397	2.57146	0.0180569	0.173837	-3.8825	gb:NM_006538.1 /DB_XREF=gi:5729739 /GEN=BCL2L11 /FEA=FLmRNA /CNT=2 /TID=Hs.202657.0 /TIER=FL /STK=0 /UG=Hs.202657 /LL=10018 /DEF=Homo sapiens BCL2-like 11 (apoptosis facilitator) (BCL2L11), mRNA. /PROD=BCL2-like 11 (apoptosis facilitator) /FL=gb:AF032458.1 gb:NM_006538.1	NM_006538	BCL2-like 11 (apoptosis facilitator)	BCL2L11	---
222435_s_at	0.391385	9.84681	6.99747	7.81365e-07	8.34397e-05	5.95793	gb:AF161502.1 /DB_XREF=gi:6841527 /FEA=FLmRNA /CNT=273 /TID=Hs.184325.0 /TIER=FL /STK=4 /UG=Hs.184325 /LL=51632 /UG_GENE=LOC51632 /DEF=Homo sapiens HSPC153 mRNA, complete cds. /PROD=HSPC153 /FL=gb:AF151834.1 gb:AF161502.1 gb:AF151039.1 gb:NM_016021.1	AF161502	ubiquitin-conjugating enzyme E2, J1	UBE2J1	EC:2.3.2.23 /// EC:6.3.2.19
232354_at	0.391299	3.18733	3.01083	0.0068115	0.0942284	-2.96713	gb:AK022083.1 /DB_XREF=gi:10433404 /FEA=mRNA /CNT=10 /TID=Hs.186889.0 /TIER=ConsEnd /STK=0 /UG=Hs.186889 /UG_TITLE=Homo sapiens cDNA FLJ12021 fis, clone HEMBB1001756 /DEF=Homo sapiens cDNA FLJ12021 fis, clone HEMBB1001756.	AK022083	---	---	---
222303_at	0.391193	6.86512	4.68292	0.000136909	0.00524928	0.832685	gb:AV700891 /DB_XREF=gi:10302862 /DB_XREF=AV700891 /CLONE=GKCBQD03 /FEA=EST /CNT=7 /TID=Hs.292477.0 /TIER=ConsEnd /STK=0 /UG=Hs.292477 /UG_TITLE=ESTs	AV700891	---	---	---
243397_at	0.390949	4.92025	5.17383	4.36996e-05	0.00215639	1.96209	gb:AI912699 /DB_XREF=gi:5632554 /DB_XREF=we12g03.x1 /CLONE=IMAGE:2340916 /FEA=EST /CNT=3 /TID=Hs.213735.0 /TIER=ConsEnd /STK=3 /UG=Hs.213735 /UG_TITLE=ESTs	AI912699	---	---	---
235957_at	0.39073	6.55554	3.76022	0.00120115	0.0276687	-1.29721	gb:BE672408 /DB_XREF=gi:10032949 /DB_XREF=7a60d03.x1 /CLONE=IMAGE:3223109 /FEA=EST /CNT=13 /TID=Hs.107708.0 /TIER=ConsEnd /STK=0 /UG=Hs.107708 /UG_TITLE=ESTs	BE672408	glutamate receptor interacting protein 1	GRIP1	---
227357_at	0.390313	9.55563	6.28525	3.58544e-06	0.000292152	4.44442	gb:BF593914 /DB_XREF=gi:11686238 /DB_XREF=nab48b12.x1 /CLONE=IMAGE:3268966 /FEA=EST /CNT=30 /TID=Hs.135055.0 /TIER=Stack /STK=14 /UG=Hs.135055 /UG_TITLE=ESTs	BF593914	TGF-beta activated kinase 1/MAP3K7 binding protein 3	TAB3	---
224391_s_at	0.390165	6.00738	2.07004	0.0513715	0.314422	-4.83281	gb:AF303378.1 /DB_XREF=gi:10186502 /FEA=FLmRNA /CNT=1 /TID=HsAffx.900584.392 /TIER=FL /STK=0 /DEF=Homo sapiens sialic acid-specific acetylesterase II mRNA, complete cds, alternatively spliced. /PROD=sialic acid-specific acetylesterase II /FL=gb:AF303378.1	AF303378	sialic acid acetylesterase	SIAE	EC:3.1.1.53
232935_at	0.389766	6.32423	3.04499	0.00630352	0.0894252	-2.8935	gb:AA569225 /DB_XREF=gi:2342279 /DB_XREF=nm30h11.s1 /CLONE=IMAGE:1061733 /FEA=mRNA /CNT=5 /TID=Hs.298055.0 /TIER=ConsEnd /STK=0 /UG=Hs.298055 /UG_TITLE=Homo sapiens cDNA FLJ11915 fis, clone HEMBB1000198	AA569225	---	---	---
1552347_at	0.389747	6.8265	3.49493	0.0022351	0.0436132	-1.89926	gb:NM_145311.1 /DB_XREF=gi:22202613 /GEN=CRYZL1 /TID=Hs2.330208.1 /CNT=19 /FEA=FLmRNA /TIER=FL /STK=6 /LL=9946 /UG=Hs.330208 /DEF=Homo sapiens crystallin, zeta (quinone reductase)-like 1 (CRYZL1), transcript variant 2, mRNA. /PROD=crystallin, zeta-like 1 isoform b /FL=gb:NM_145311.1	NM_145311	crystallin zeta like 1	CRYZL1	---
216510_x_at	0.389681	3.9631	5.31854	3.13242e-05	0.00166277	2.29209	gb:AB035175 /DB_XREF=gi:6683513 /FEA=DNA /CNT=2 /TID=Hs.301365.2 /TIER=ConsEnd /STK=0 /UG=Hs.301365 /UG_TITLE=Human rearranged immunoglobulin heavy chain mRNA, partial cds /DEF=Homo sapiens IgH VH gene for immunoglobulin heavy chain, partial cds	AB035175	immunoglobulin heavy constant alpha 1 /// immunoglobulin heavy constant gamma 1 (G1m marker) /// immunoglobulin heavy constant mu /// immunoglobulin heavy variable 3-23 /// immunoglobulin heavy variable 4-31 /// immunoglobulin kappa locus /// zinc finger, CW type with PWWP domain 2	IGHA1 /// IGHG1 /// IGHM /// IGHV3-23 /// IGHV4-31 /// IGK /// ZCWPW2	---
233690_at	0.389676	9.52168	6.9025	9.53706e-07	9.95112e-05	5.76004	gb:AK026743.1 /DB_XREF=gi:10439664 /FEA=mRNA /CNT=2 /TID=Hs.306875.0 /TIER=ConsEnd /STK=0 /UG=Hs.306875 /UG_TITLE=Homo sapiens cDNA: FLJ23090 fis, clone LNG07119 /DEF=Homo sapiens cDNA: FLJ23090 fis, clone LNG07119.	AK026743	---	---	---
218756_s_at	0.389634	6.56458	5.55446	1.82815e-05	0.00110691	2.8263	gb:NM_024308.1 /DB_XREF=gi:13236541 /GEN=MGC4172 /FEA=FLmRNA /CNT=70 /TID=Hs.8949.0 /TIER=FL+Stack /STK=32 /UG=Hs.8949 /LL=79154 /DEF=Homo sapiens hypothetical protein MGC4172 (MGC4172), mRNA. /PROD=hypothetical protein MGC4172 /FL=gb:BC002731.1 gb:NM_024308.1	NM_024308	dehydrogenase/reductase (SDR family) member 11	DHRS11	---
222499_at	0.389358	7.52	2.04388	0.0541167	0.323299	-4.87893	gb:BE964789 /DB_XREF=gi:11768474 /DB_XREF=601658442R1 /CLONE=IMAGE:3885659 /FEA=FLmRNA /CNT=155 /TID=Hs.180312.0 /TIER=Stack /STK=20 /UG=Hs.180312 /LL=51021 /UG_GENE=LOC51021 /UG_TITLE=CGI-132 protein /FL=gb:NM_016065.1 gb:AF151890.1	BE964789	mitochondrial ribosomal protein S16	MRPS16	---
204140_at	0.389276	7.33808	5.41347	2.52052e-05	0.00140479	2.50763	gb:NM_003596.1 /DB_XREF=gi:4507664 /GEN=TPST1 /FEA=FLmRNA /CNT=90 /TID=Hs.17279.0 /TIER=FL+Stack /STK=47 /UG=Hs.17279 /LL=8460 /DEF=Homo sapiens tyrosylprotein sulfotransferase 1 (TPST1), mRNA. /PROD=tyrosylprotein sulfotransferase 1 /FL=gb:AF038009.1 gb:NM_003596.1	NM_003596	tyrosylprotein sulfotransferase 1	TPST1	EC:2.8.2.20
223771_at	0.389178	4.38395	2.13192	0.0453715	0.29606	-4.72223	gb:BC005335.1 /DB_XREF=gi:13529124 /FEA=FLmRNA /CNT=13 /TID=Hs.35009.0 /TIER=ConsEnd /STK=0 /UG=Hs.35009 /DEF=Homo sapiens, clone MGC:12422, mRNA, complete cds. /PROD=Unknown (protein for MGC:12422) /FL=gb:BC005335.1	BC005335	transmembrane protein 87A	TMEM87A	---
219415_at	0.389154	6.04227	2.03605	0.0549637	0.325633	-4.89267	gb:NM_020659.1 /DB_XREF=gi:10257436 /GEN=TTYH1 /FEA=FLmRNA /CNT=55 /TID=Hs.12828.0 /TIER=FL+Stack /STK=34 /UG=Hs.12828 /LL=57348 /DEF=Homo sapiens tweety (Drosophila) homolog 1 (TTYH1), mRNA. /PROD=tweety (Drosophila) homolog 1 /FL=gb:AF177909.1 gb:NM_020659.1	NM_020659	tweety family member 1	TTYH1	---
220467_at	0.389082	4.1628	3.23216	0.00410859	0.0667569	-2.48498	gb:NM_025032.1 /DB_XREF=gi:13376557 /GEN=FLJ21272 /FEA=FLmRNA /CNT=9 /TID=Hs.287653.0 /TIER=FL /STK=0 /UG=Hs.287653 /LL=80100 /DEF=Homo sapiens hypothetical protein FLJ21272 (FLJ21272), mRNA. /PROD=hypothetical protein FLJ21272 /FL=gb:NM_025032.1	NM_025032	---	---	---
221868_at	0.389059	4.71814	1.59	0.127241	0.488651	-5.61255	gb:AB032981.1 /DB_XREF=gi:6330115 /GEN=KIAA1155 /FEA=mRNA /CNT=66 /TID=Hs.102657.0 /TIER=Stack /STK=29 /UG=Hs.102657 /LL=57218 /DEF=Homo sapiens mRNA for KIAA1155 protein, partial cds. /PROD=KIAA1155 protein	AB032981	poly(A) binding protein interacting protein 2B	PAIP2B	---
203588_s_at	0.388954	9.94394	8.78621	2.29296e-08	4.89717e-06	9.44874	gb:BG034328 /DB_XREF=gi:12427528 /DB_XREF=602302213F1 /CLONE=IMAGE:4403787 /FEA=FLmRNA /CNT=98 /TID=Hs.19131.0 /TIER=Stack /STK=14 /UG=Hs.19131 /LL=7029 /UG_GENE=TFDP2 /UG_TITLE=transcription factor Dp-2 (E2F dimerization partner 2) /FL=gb:NM_006286.1 gb:U18422.1	BG034328	transcription factor Dp-2 (E2F dimerization partner 2)	TFDP2	---
215698_at	0.388578	7.03294	2.96733	0.00751561	0.100739	-3.06043	gb:AF007135.1 /DB_XREF=gi:2852610 /FEA=mRNA /CNT=3 /TID=Hs.76272.1 /TIER=ConsEnd /STK=0 /UG=Hs.76272 /LL=5927 /UG_GENE=RBBP2 /UG_TITLE=retinoblastoma-binding protein 2 /DEF=Homo sapiens clone 23592 mRNA sequence.	AF007135	lysine (K)-specific demethylase 5A	KDM5A	---
215306_at	0.388141	4.21529	1.49713	0.1497	0.523532	-5.74551	gb:AL049443.1 /DB_XREF=gi:4500224 /FEA=mRNA /CNT=4 /TID=Hs.161283.0 /TIER=ConsEnd /STK=0 /UG=Hs.161283 /UG_TITLE=Homo sapiens mRNA; cDNA DKFZp586N2020 (from clone DKFZp586N2020) /DEF=Homo sapiens mRNA; cDNA DKFZp586N2020 (from clone DKFZp586N2020).	AL049443	---	---	---
242292_at	0.387929	5.88241	1.70043	0.104275	0.44547	-5.44643	gb:H12084 /DB_XREF=gi:876904 /DB_XREF=ym11g10.s1 /CLONE=IMAGE:47703 /FEA=EST /CNT=3 /TID=Hs.31110.0 /TIER=ConsEnd /STK=3 /UG=Hs.31110 /UG_TITLE=ESTs, Weakly similar to MAGE-B4 (H.sapiens)	H12084	family with sequence similarity 226, member A (non-protein coding) /// family with sequence similarity 226, member B (non-protein coding)	FAM226A /// FAM226B	---
216115_at	0.387925	6.45085	1.80209	0.086356	0.407877	-5.28618	gb:AK024873.1 /DB_XREF=gi:10437285 /FEA=mRNA /CNT=2 /TID=Hs.306713.0 /TIER=ConsEnd /STK=0 /UG=Hs.306713 /UG_TITLE=Homo sapiens cDNA: FLJ21220 fis, clone COL00546 /DEF=Homo sapiens cDNA: FLJ21220 fis, clone COL00546.	AK024873	neurofibromin 1	NF1	---
AFFX-DapX-5_at	0.387659	7.80923	1.80934	0.0851873	0.405578	-5.2745	B. subtilis /GEN=dapB /DB_XREF=gb:L38424.1 /NOTE=SIF corresponding to nucleotides 1428-1926 of gb:L38424.1 /DEF=Bacillus subtilis dihydropicolinate reductase (jojE) gene, complete cds; poly(A) polymerase (jojI) gene, complete cds; biotin acetyl-CoA-carboxylase ligase (birA) gene, complete cds; jojC, jojD, jojF, jojG, jojH genes, complete cds's.	AFFX-DapX-5	---	---	---
1557066_at	0.38755	5.77798	1.9687	0.0627504	0.349056	-5.0093	gb:AI744735 /DB_XREF=gi:5113023 /DB_XREF=tr14a06.x1 /CLONE=IMAGE:2218258 /TID=Hs2.398171.1 /CNT=21 /FEA=mRNA /TIER=ConsEnd /STK=1 /UG=Hs.398171 /UG_TITLE=Human DNA sequence from cDNA 16pHQG;16 from chromosome 16p13.3.	AI744735	LUC7-like	LUC7L	---
214157_at	0.387359	9.63318	2.14559	0.0441344	0.29174	-4.69752	gb:AA401492 /DB_XREF=gi:2053970 /DB_XREF=zu69h03.s1 /CLONE=IMAGE:743285 /FEA=DNA_2 /CNT=20 /TID=Hs.273385.1 /TIER=Stack /STK=13 /UG=Hs.273385 /LL=2778 /UG_GENE=GNAS1 /UG_TITLE=guanine nucleotide binding protein (G protein), alpha stimulating activity polypeptide 1	AA401492	GNAS complex locus	GNAS	---
239646_at	0.387207	5.10351	3.41678	0.00268084	0.0498047	-2.07473	gb:BF003148 /DB_XREF=gi:10703423 /DB_XREF=7g55h08.x1 /CLONE=IMAGE:3310431 /FEA=EST /CNT=5 /TID=Hs.193097.0 /TIER=ConsEnd /STK=4 /UG=Hs.193097 /UG_TITLE=ESTs	BF003148	---	---	---
241906_at	0.386979	7.23464	4.5397	0.000191579	0.0068194	0.501341	gb:BF001773 /DB_XREF=gi:10702048 /DB_XREF=7g93a11.x1 /CLONE=IMAGE:3314012 /FEA=EST /CNT=3 /TID=Hs.287327.0 /TIER=ConsEnd /STK=3 /UG=Hs.287327 /UG_TITLE=ESTs	BF001773	---	---	---
204072_s_at	0.38691	6.86461	2.48123	0.0219272	0.195574	-4.06194	gb:NM_023037.1 /DB_XREF=gi:12957487 /GEN=13CDNA73 /FEA=FLmRNA /CNT=70 /TID=Hs.181304.0 /TIER=FL+Stack /STK=13 /UG=Hs.181304 /LL=10129 /DEF=Homo sapiens putative gene product (13CDNA73), mRNA. /PROD=putative gene product /FL=gb:NM_023037.1	NM_023037	FRY microtubule binding protein	FRY	---
201043_s_at	0.386724	10.6234	2.35435	0.0286923	0.229048	-4.30842	gb:NM_006305.1 /DB_XREF=gi:5453879 /GEN=PHAP1 /FEA=FLmRNA /CNT=297 /TID=Hs.285013.0 /TIER=FL /STK=0 /UG=Hs.285013 /LL=8125 /DEF=Homo sapiens putative human HLA class II associated protein I (PHAP1), mRNA. /PROD=putative human HLA class II associated proteinI /FL=gb:U73477.1 gb:U60823.1 gb:NM_006305.1 gb:AF025684.1	NM_006305	acidic nuclear phosphoprotein 32 family member A	ANP32A	---
235410_at	0.386679	8.43497	2.64648	0.0153381	0.158139	-3.73088	gb:BG034966 /DB_XREF=gi:12428694 /DB_XREF=602325233F1 /CLONE=IMAGE:4413201 /FEA=EST /CNT=10 /TID=Hs.154150.0 /TIER=ConsEnd /STK=0 /UG=Hs.154150 /UG_TITLE=ESTs	BG034966	nephronophthisis 3 (adolescent)	NPHP3	---
232679_at	0.386524	5.64564	3.17132	0.00472464	0.0734507	-2.61865	gb:AL137538.1 /DB_XREF=gi:6808216 /FEA=mRNA /CNT=5 /TID=Hs.65500.0 /TIER=ConsEnd /STK=0 /UG=Hs.65500 /UG_TITLE=Homo sapiens mRNA; cDNA DKFZp434N2019 (from clone DKFZp434N2019) /DEF=Homo sapiens mRNA; cDNA DKFZp434N2019 (from clone DKFZp434N2019).	AL137538	---	---	---
221972_s_at	0.386516	7.52355	1.57304	0.131119	0.495776	-5.63729	gb:AL571362 /DB_XREF=gi:12928582 /DB_XREF=AL571362 /CLONE=CS0DI009YD14 (3 prime) /FEA=EST /CNT=36 /TID=Hs.42806.1 /TIER=Stack /STK=16 /UG=Hs.42806 /LL=51767 /UG_GENE=LOC51767 /UG_TITLE=calcium binding protein Cab45 precursor,	AL571362	stromal cell derived factor 4	SDF4	---
238787_at	0.386236	7.62257	5.20821	4.03691e-05	0.0020268	2.04063	gb:AA988769 /DB_XREF=gi:3174340 /DB_XREF=os15e01.s1 /CLONE=IMAGE:1605432 /FEA=EST /CNT=9 /TID=Hs.125056.0 /TIER=ConsEnd /STK=4 /UG=Hs.125056 /UG_TITLE=ESTs	AA988769	DENN/MADD domain containing 1B	DENND1B	---
216969_s_at	0.386231	7.7104	1.29033	0.211399	0.602958	-6.01811	gb:AC002301 /DB_XREF=gi:2979567 /FEA=DNA_3 /CNT=1 /TID=Hs.119324.1 /TIER=ConsEnd /STK=0 /UG=Hs.119324 /LL=3835 /UG_GENE=KNSL4 /UG_TITLE=kinesin-like 4 /DEF=Homo sapiens Chromosome 16 BAC clone CIT987SK-A-328A3	AC002301	kinesin family member 22	KIF22	---
218051_s_at	0.386213	9.08072	4.69692	0.00013249	0.00514027	0.865063	gb:NM_022908.1 /DB_XREF=gi:12597652 /GEN=FLJ12442 /FEA=FLmRNA /CNT=160 /TID=Hs.84753.0 /TIER=FL+Stack /STK=52 /UG=Hs.84753 /LL=64943 /DEF=Homo sapiens hypothetical protein FLJ12442 (FLJ12442), mRNA. /PROD=hypothetical protein FLJ12442 /FL=gb:NM_022908.1	NM_022908	5'-nucleotidase domain containing 2	NT5DC2	EC:3.1.3.5
38037_at	0.386125	7.47323	1.64747	0.114808	0.465896	-5.52716	Cluster Incl. M60278:Human heparin-binding EGF-like growth factor mRNA, complete cds /cds=(261,887) /gb=M60278 /gi=183866 /ug=Hs.799 /len=2342	M60278	heparin-binding EGF-like growth factor	HBEGF	---
210598_at	0.385495	4.73646	2.15496	0.0433039	0.289099	-4.68052	gb:AF130051.1 /DB_XREF=gi:11493408 /FEA=FLmRNA /CNT=4 /TID=Hs.306960.0 /TIER=FL /STK=0 /UG=Hs.306960 /DEF=Homo sapiens clone FLB3535 PRO0898 mRNA, complete cds. /PROD=PRO0898 /FL=gb:AF130051.1	AF130051	---	---	---
228145_s_at	0.385328	8.42329	4.536	0.00019325	0.00686645	0.492787	gb:AI950078 /DB_XREF=gi:5742388 /DB_XREF=wq05a09.x1 /CLONE=IMAGE:2470360 /FEA=mRNA /CNT=28 /TID=Hs.288878.0 /TIER=Stack /STK=16 /UG=Hs.288878 /UG_TITLE=Homo sapiens cDNA: FLJ22727 fis, clone HSI15054	AI950078	zinc finger protein 398	ZNF398	---
242455_at	0.385067	8.51237	4.18352	0.000443183	0.012964	-0.323196	gb:BE855760 /DB_XREF=gi:10367971 /DB_XREF=7g12c07.x1 /CLONE=IMAGE:3306252 /FEA=EST /CNT=8 /TID=Hs.175373.0 /TIER=ConsEnd /STK=3 /UG=Hs.175373 /UG_TITLE=ESTs	BE855760	POU class 3 homeobox 2	POU3F2	---
219672_at	0.385063	5.46522	3.53081	0.00205568	0.0408112	-1.81838	gb:NM_016633.1 /DB_XREF=gi:7706179 /GEN=LOC51327 /FEA=FLmRNA /CNT=67 /TID=Hs.274309.0 /TIER=FL+Stack /STK=25 /UG=Hs.274309 /LL=51327 /DEF=Homo sapiens EDRF protein (LOC51327), mRNA. /PROD=EDRF protein /FL=gb:NM_016633.1 gb:AF208865.1	NM_016633	alpha hemoglobin stabilizing protein	AHSP	---
215451_s_at	0.384842	4.93557	4.50827	0.000206263	0.00718765	0.428584	gb:BF575588 /DB_XREF=gi:11649222 /DB_XREF=602133573F1 /CLONE=IMAGE:4288435 /FEA=DNA /CNT=3 /TID=Hs.114765.2 /TIER=ConsEnd /STK=0 /UG=Hs.114765 /LL=4299 /UG_GENE=MLLT2 /UG_TITLE=myeloidlymphoid or mixed-lineage leukemia (trithorax (Drosophila) homolog); translocated to, 2	BF575588	AF4/FMR2 family, member 1	AFF1	---
210299_s_at	0.384463	7.73061	3.23347	0.00409622	0.0665757	-2.48209	gb:AF063002.1 /DB_XREF=gi:3859848 /FEA=FLmRNA /CNT=25 /TID=Hs.239069.1 /TIER=FL /STK=0 /UG=Hs.239069 /LL=2273 /UG_GENE=FHL1 /DEF=Homo sapiens LIM protein SLIMMER mRNA, complete cds. /PROD=LIM protein SLIMMER /FL=gb:AF063002.1 gb:AF098518.1	AF063002	four and a half LIM domains 1	FHL1	---
220085_at	0.384437	8.00868	2.13803	0.0448148	0.293724	-4.7112	gb:NM_018063.1 /DB_XREF=gi:8922361 /GEN=FLJ10339 /FEA=FLmRNA /CNT=26 /TID=Hs.203963.0 /TIER=FL /STK=6 /UG=Hs.203963 /LL=55121 /DEF=Homo sapiens hypothetical protein FLJ10339 (FLJ10339), mRNA. /PROD=hypothetical protein FLJ10339 /FL=gb:NM_018063.1	NM_018063	helicase, lymphoid-specific	HELLS	---
244114_x_at	0.384269	4.95982	3.34271	0.00318328	0.0559993	-2.2401	gb:AI003508 /DB_XREF=gi:3203047 /DB_XREF=an19c08.s1 /CLONE=IMAGE:1699118 /FEA=EST /CNT=5 /TID=Hs.117689.1 /TIER=ConsEnd /STK=2 /UG=Hs.117689 /UG_TITLE=ESTs	AI003508	---	---	---
1565804_at	0.384049	4.38445	2.82081	0.0104397	0.125216	-3.37071	gb:AK025161.1 /DB_XREF=gi:10437621 /TID=Hs2.375718.1 /CNT=3 /FEA=mRNA /TIER=ConsEnd /STK=0 /UG=Hs.375718 /UG_TITLE=Homo sapiens cDNA: FLJ21508 fis, clone COL05723. /DEF=Homo sapiens cDNA: FLJ21508 fis, clone COL05723.	AK025161	---	---	---
235513_at	0.383961	7.30977	4.25465	0.000374758	0.0114854	-0.158651	gb:AW131450 /DB_XREF=gi:6133057 /DB_XREF=xf63f09.x1 /CLONE=IMAGE:2622761 /FEA=EST /CNT=10 /TID=Hs.121070.0 /TIER=ConsEnd /STK=6 /UG=Hs.121070 /UG_TITLE=ESTs	AW131450	---	---	---
221837_at	0.383932	5.68502	1.96887	0.0627293	0.349052	-5.00901	gb:BG325646 /DB_XREF=gi:13132083 /DB_XREF=602424362F1 /CLONE=IMAGE:4562439 /FEA=EST /CNT=71 /TID=Hs.181341.1 /TIER=Stack /STK=17 /UG=Hs.181341 /UG_TITLE=Homo sapiens cDNA FLJ14307 fis, clone PLACE3000158	BG325646	kelch-like family member 22	KLHL22	---
203769_s_at	0.383868	6.23728	2.16667	0.0422866	0.285265	-4.65922	gb:NM_000351.2 /DB_XREF=gi:13162281 /GEN=STS /FEA=FLmRNA /CNT=157 /TID=Hs.79876.0 /TIER=FL /STK=0 /UG=Hs.79876 /LL=412 /DEF=Homo sapiens steroid sulfatase (microsomal), arylsulfatase C, isozyme S (STS), mRNA. /PROD=steroid sulfatase (microsomal), arylsulfatase C,isozyme S /FL=gb:M16505.1 gb:J04964.1 gb:NM_000351.2	NM_000351	steroid sulfatase (microsomal), isozyme S	STS	EC:3.1.6.2
1861_at	0.383669	6.59222	3.16448	0.0047993	0.0740698	-2.63363	U66879 /FEATURE= /DEFINITION=HSU66879 Human Bcl-2 binding component 6 (bbc6) mRNA, complete cds	U66879	BCL2-associated agonist of cell death	BAD	---
224968_at	0.383574	7.20865	6.0954	5.44112e-06	0.00040977	4.02995	gb:AL518311 /DB_XREF=gi:12781804 /DB_XREF=AL518311 /CLONE=CS0DA009YH18 (5 prime) /FEA=EST /CNT=150 /TID=Hs.23128.0 /TIER=Stack /STK=89 /UG=Hs.23128 /UG_TITLE=ESTs	AL518311	cilia and flagella associated protein 36	CFAP36	---
1566959_at	0.383433	3.07883	2.56971	0.0181256	0.17426	-3.88602	gb:AL049273.1 /DB_XREF=gi:4500023 /TID=Hs2.383813.1 /CNT=1 /FEA=mRNA /TIER=ConsEnd /STK=0 /UG=Hs.383813 /UG_TITLE=Homo sapiens mRNA; cDNA DKFZp564H023 (from clone DKFZp564H023) /DEF=Homo sapiens mRNA; cDNA DKFZp564H023 (from clone DKFZp564H023).	AL049273	---	---	---
219470_x_at	0.383382	8.26832	3.89774	0.000869206	0.02183	-0.982112	gb:NM_019084.1 /DB_XREF=gi:9506628 /GEN=FLJ10895 /FEA=FLmRNA /CNT=35 /TID=Hs.281348.0 /TIER=FL /STK=1 /UG=Hs.281348 /LL=54619 /DEF=Homo sapiens hypothetical protein FLJ10895 (FLJ10895), mRNA. /PROD=hypothetical protein FLJ10895 /FL=gb:NM_019084.1	NM_019084	cyclin J	CCNJ	---
242210_at	0.383163	4.69274	2.17971	0.0411796	0.28105	-4.63542	gb:AA749167 /DB_XREF=gi:2789125 /DB_XREF=ny07f11.s1 /CLONE=IMAGE:1271085 /FEA=EST /CNT=5 /TID=Hs.173911.0 /TIER=ConsEnd /STK=3 /UG=Hs.173911 /UG_TITLE=ESTs	AA749167	zinc finger protein 24	ZNF24	---
219842_at	0.383065	5.16881	2.06504	0.0518862	0.316291	-4.84165	gb:NM_019087.1 /DB_XREF=gi:9506652 /GEN=FLJ20051 /FEA=FLmRNA /CNT=15 /TID=Hs.152664.0 /TIER=FL /STK=5 /UG=Hs.152664 /LL=54622 /DEF=Homo sapiens hypothetical protein FLJ20051 (FLJ20051), mRNA. /PROD=hypothetical protein FLJ20051 /FL=gb:NM_019087.1	NM_019087	ADP-ribosylation factor like GTPase 15	ARL15	---
1553971_a_at	0.383049	6.76321	4.23057	0.000396643	0.0119947	-0.214359	gb:AL831967.1 /DB_XREF=gi:21732503 /TID=Hs2.351547.1 /CNT=86 /FEA=FLmRNA /TIER=FL+Stack /STK=33 /UG=Hs.351547 /UG_TITLE=Homo sapiens cDNA FLJ30837 fis, clone FEBRA2002194. /DEF=Homo sapiens mRNA; cDNA DKFZp451H072 (from clone DKFZp451H072); complete cds. /FL=gb:AL831967.1	AL831967	GATS, stromal antigen 3 opposite strand	GATS	---
219632_s_at	0.382789	5.56728	4.88209	8.59646e-05	0.00368117	1.2924	gb:AF196175.1 /DB_XREF=gi:12003145 /FEA=FLmRNA /CNT=27 /TID=Hs.283010.0 /TIER=FL /STK=0 /UG=Hs.283010 /LL=7442 /UG_GENE=VR1 /DEF=Homo sapiens capsaicin receptor mRNA, complete cds. /PROD=capsaicin receptor /FL=gb:AF196175.1 gb:NM_018727.1	AF196175	transient receptor potential cation channel, subfamily V, member 1	TRPV1	---
217826_s_at	0.382541	9.94894	6.349	3.11998e-06	0.000258071	4.58259	gb:NM_016021.1 /DB_XREF=gi:7706311 /GEN=LOC51632 /FEA=FLmRNA /CNT=273 /TID=Hs.184325.0 /TIER=FL /STK=5 /UG=Hs.184325 /LL=51632 /DEF=Homo sapiens CGI-76 protein (LOC51632), mRNA. /PROD=CGI-76 protein /FL=gb:AF151834.1 gb:AF161502.1 gb:AF151039.1 gb:NM_016021.1	NM_016021	ubiquitin-conjugating enzyme E2, J1	UBE2J1	EC:2.3.2.23 /// EC:6.3.2.19
214415_at	0.382454	5.20349	3.35432	0.00309888	0.0548676	-2.21425	gb:N58120 /DB_XREF=gi:1202010 /DB_XREF=yv65a07.s1 /CLONE=IMAGE:247572 /FEA=EST /CNT=20 /TID=Hs.262869.1 /TIER=Stack /STK=11 /UG=Hs.262869 /LL=5342 /UG_GENE=PLGL /UG_TITLE=plasminogen-like	N58120	plasminogen-like B1 /// plasminogen-like B2	PLGLB1 /// PLGLB2	---
205990_s_at	0.382388	5.21349	4.29671	0.000339387	0.0106644	-0.0612959	gb:NM_003392.1 /DB_XREF=gi:4507928 /GEN=WNT5A /FEA=FLmRNA /CNT=30 /TID=Hs.152213.0 /TIER=FL /STK=0 /UG=Hs.152213 /LL=7474 /DEF=Homo sapiens wingless-type MMTV integration site family, member 5A (WNT5A), mRNA. /PROD=wingless-type MMTV integration site family,member 5A /FL=gb:NM_003392.1 gb:L20861.1	NM_003392	wingless-type MMTV integration site family, member 5A	WNT5A	---
233289_at	0.382361	5.53464	1.73148	0.0984919	0.433055	-5.39822	gb:AU155234 /DB_XREF=gi:11016755 /DB_XREF=AU155234 /CLONE=OVARC1001344 /FEA=mRNA /CNT=4 /TID=Hs.300827.0 /TIER=ConsEnd /STK=1 /UG=Hs.300827 /UG_TITLE=Homo sapiens cDNA FLJ13301 fis, clone OVARC1001344	AU155234	---	---	---
233651_s_at	0.382351	7.51771	5.5685	1.77082e-05	0.00108058	2.85793	gb:AC007292 /DB_XREF=gi:4581080 /FEA=DNA_3 /CNT=2 /TID=Hs.76925.1 /TIER=ConsEnd /STK=0 /UG=Hs.76925 /UG_TITLE=Homo sapiens chromosome 19, cosmid R31167 /DEF=Homo sapiens chromosome 19, cosmid R31167	AC007292	MPN domain containing	MPND	---
225233_at	0.382339	7.36192	1.67063	0.110095	0.456067	-5.49209	gb:T71491 /DB_XREF=gi:686012 /DB_XREF=yd35g07.r1 /CLONE=IMAGE:110268 /FEA=EST /CNT=114 /TID=Hs.42179.0 /TIER=ConsEnd /STK=0 /UG=Hs.42179 /LL=27154 /UG_GENE=BRPF3 /UG_TITLE=bromodomain and PHD finger containing, 3	T71491	musashi RNA binding protein 2	MSI2	---
206287_s_at	0.38219	5.67615	4.51548	0.000202798	0.00712596	0.44527	gb:NM_002218.1 /DB_XREF=gi:4504784 /GEN=ITIH4 /FEA=FLmRNA /CNT=55 /TID=Hs.76415.0 /TIER=FL /STK=0 /UG=Hs.76415 /LL=3700 /DEF=Homo sapiens inter-alpha (globulin) inhibitor H4 (plasma Kallikrein-sensitive glycoprotein) (ITIH4), mRNA. /PROD=inter-alpha (globulin) inhibitor H4 (plasmaKallikrein-sensitive glycoprotein) /FL=gb:NM_002218.1 gb:D38595.1	NM_002218	inter-alpha-trypsin inhibitor heavy chain family, member 4	ITIH4	---
237383_at	0.38178	7.19681	2.98524	0.00721756	0.0980179	-3.02207	gb:AI768144 /DB_XREF=gi:5234653 /DB_XREF=wg81f06.x1 /CLONE=IMAGE:2371523 /FEA=EST /CNT=8 /TID=Hs.29178.0 /TIER=ConsEnd /STK=6 /UG=Hs.29178 /UG_TITLE=ESTs	AI768144	---	---	---
209184_s_at	0.381638	6.97557	4.75241	0.000116356	0.00464363	0.993269	gb:BF700086 /DB_XREF=gi:11985494 /DB_XREF=602127569F1 /CLONE=IMAGE:4284401 /FEA=FLmRNA /CNT=165 /TID=Hs.143648.0 /TIER=Stack /STK=12 /UG=Hs.143648 /LL=8660 /UG_GENE=IRS2 /UG_TITLE=insulin receptor substrate 2 /FL=gb:NM_003749.1 gb:AF073310.1	BF700086	insulin receptor substrate 2	IRS2	---
214722_at	0.381403	10.0757	2.83492	0.0101163	0.12255	-3.34111	gb:AW516297 /DB_XREF=gi:7154379 /DB_XREF=xt64d08.x1 /CLONE=IMAGE:2791215 /FEA=mRNA /CNT=27 /TID=Hs.323231.0 /TIER=ConsEnd /STK=1 /UG=Hs.323231 /UG_TITLE=Homo sapiens cDNA FLJ11946 fis, clone HEMBB1000709	AW516297	notch 2 N-terminal like	NOTCH2NL	---
210701_at	0.380849	4.11219	2.27989	0.0335149	0.249649	-4.44966	gb:D85939.1 /DB_XREF=gi:2114175 /FEA=FLmRNA /CNT=4 /TID=Hs.296460.1 /TIER=FL /STK=1 /UG=Hs.296460 /LL=10428 /UG_GENE=CFDP1 /DEF=Homo sapiens mRNA for p97 homologous protein, complete cds. /PROD=p97 homologous protein /FL=gb:D85939.1	D85939	craniofacial development protein 1	CFDP1	---
1563881_at	0.380514	4.43213	3.41061	0.00271959	0.0503363	-2.08856	gb:AL831897.1 /DB_XREF=gi:21732401 /TID=Hs2.377053.1 /CNT=1 /FEA=mRNA /TIER=ConsEnd /STK=0 /UG=Hs.377053 /UG_TITLE=Homo sapiens mRNA; cDNA DKFZp547O108 (from clone DKFZp547O108) /DEF=Homo sapiens mRNA; cDNA DKFZp547O108 (from clone DKFZp547O108).	AL831897	membrane associated guanylate kinase, WW and PDZ domain containing 1	MAGI1	---
1556595_at	0.380502	6.21257	3.04534	0.00629855	0.0894248	-2.89275	gb:BQ025203 /DB_XREF=gi:19760482 /DB_XREF=UI-1-BB1p-aub-b-08-0-UI.s1 /CLONE=UI-1-BB1p-aub-b-08-0-UI /TID=Hs2.372955.1 /CNT=8 /FEA=mRNA /TIER=ConsEnd /STK=2 /UG=Hs.372955 /UG_TITLE=Homo sapiens full length insert cDNA YI25A03	BQ025203	---	---	---
225742_at	0.38019	5.87091	3.64431	0.00157649	0.033591	-1.56133	gb:W93501 /DB_XREF=gi:1422838 /DB_XREF=zd96e06.s1 /CLONE=IMAGE:357346 /FEA=EST /CNT=83 /TID=Hs.31433.0 /TIER=Stack /STK=14 /UG=Hs.31433 /UG_TITLE=ESTs, Weakly similar to ALU7_HUMAN ALU SUBFAMILY SQ SEQUENCE CONTAMINATION WARNING ENTRY (H.sapiens)	W93501	MDM4, p53 regulator	MDM4	---
214505_s_at	0.380173	7.7328	3.81624	0.00105297	0.025073	-1.16906	gb:AF220153.1 /DB_XREF=gi:6942192 /GEN=FHL1 /FEA=FLmRNA /CNT=5 /TID=Hs.239069.2 /TIER=FL /STK=1 /UG=Hs.239069 /LL=2273 /DEF=Homo sapiens four and a half LIM domains 1 protein isoform C (FHL1) mRNA, complete cds, alternatively spliced. /PROD=four and a half LIM domains 1 protein isoform C /FL=gb:AF220153.1	AF220153	four and a half LIM domains 1	FHL1	---
1557384_at	0.379877	7.31404	2.95175	0.00778455	0.102807	-3.09373	gb:AL832081.1 /DB_XREF=gi:21732623 /TID=Hs2.97845.1 /CNT=6 /FEA=mRNA /TIER=ConsEnd /STK=1 /UG=Hs.97845 /UG_TITLE=Homo sapiens mRNA; cDNA DKFZp313O1223 (from clone DKFZp313O1223) /DEF=Homo sapiens mRNA; cDNA DKFZp313O1223 (from clone DKFZp313O1223).	AL832081	zinc finger protein 131	ZNF131	---
226419_s_at	0.379846	8.53094	3.63739	0.00160225	0.0339678	-1.57705	gb:AA046439 /DB_XREF=gi:1526350 /DB_XREF=zf47a04.s1 /CLONE=IMAGE:380046 /FEA=EST /CNT=49 /TID=Hs.238956.1 /TIER=Stack /STK=38 /UG=Hs.238956 /UG_TITLE=ESTs	AA046439	serine/arginine-rich splicing factor 1	SRSF1	---
1563051_at	0.37976	4.90117	1.83653	0.0809238	0.395751	-5.23037	gb:BC017975.1 /DB_XREF=gi:17389934 /TID=Hs2.351799.1 /CNT=2 /FEA=mRNA /TIER=ConsEnd /STK=0 /UG=Hs.351799 /UG_TITLE=Homo sapiens, clone IMAGE:4696446, mRNA /DEF=Homo sapiens, clone IMAGE:4696446, mRNA.	BC017975	oxysterol binding protein	OSBP	---
37590_g_at	0.379749	7.75182	1.38043	0.182421	0.568041	-5.90344	Cluster Incl. AL109698:Homo sapiens mRNA full length insert cDNA clone EUROIMAGE 26539 /cds=UNKNOWN /gb=AL109698 /gi=5689808 /ug=Hs.8065 /len=2035	AL109698	---	---	---
202600_s_at	0.379733	7.80656	4.43623	0.000244341	0.00828136	0.261778	gb:AI824012 /DB_XREF=gi:5444683 /DB_XREF=wj29e06.x1 /CLONE=IMAGE:2404258 /FEA=FLmRNA /CNT=141 /TID=Hs.155017.0 /TIER=Stack /STK=21 /UG=Hs.155017 /LL=8204 /UG_GENE=NRIP1 /UG_TITLE=nuclear receptor interacting protein 1 /FL=gb:NM_003489.1	AI824012	nuclear receptor interacting protein 1	NRIP1	---
238022_at	0.379682	9.73826	5.48095	2.16086e-05	0.00124757	2.66038	gb:AA954994 /DB_XREF=gi:3118689 /DB_XREF=op24f03.s1 /CLONE=IMAGE:1577789 /FEA=EST /CNT=15 /TID=Hs.237396.1 /TIER=ConsEnd /STK=1 /UG=Hs.237396 /UG_TITLE=ESTs	AA954994	colorectal neoplasia differentially expressed (non-protein coding)	CRNDE	---
202450_s_at	0.379387	6.34777	3.76174	0.00119687	0.0276303	-1.29373	gb:NM_000396.1 /DB_XREF=gi:4503150 /GEN=CTSK /FEA=FLmRNA /CNT=288 /TID=Hs.83942.0 /TIER=FL+Stack /STK=163 /UG=Hs.83942 /LL=1513 /DEF=Homo sapiens cathepsin K (pycnodysostosis) (CTSK), mRNA. /PROD=cathepsin K (pycnodysostosis) /FL=gb:NM_000396.1 gb:U13665.1	NM_000396	cathepsin K	CTSK	EC:3.4.22.38
236511_at	0.379358	4.47415	3.57613	0.00184919	0.0376833	-1.71595	gb:AI798976 /DB_XREF=gi:5364448 /DB_XREF=we97a09.x1 /CLONE=IMAGE:2349016 /FEA=EST /CNT=8 /TID=Hs.65784.0 /TIER=ConsEnd /STK=7 /UG=Hs.65784 /UG_TITLE=ESTs	AI798976	---	---	---
235674_at	0.379261	6.71649	5.44967	2.32055e-05	0.00132025	2.58963	gb:AW575183 /DB_XREF=gi:7246722 /DB_XREF=UI-HF-BK0-aas-f-07-0-UI.s1 /CLONE=IMAGE:3054876 /FEA=EST /CNT=10 /TID=Hs.13849.0 /TIER=ConsEnd /STK=6 /UG=Hs.13849 /UG_TITLE=ESTs	AW575183	KIAA0922	KIAA0922	---
235071_at	0.379228	7.45061	5.1011	5.16963e-05	0.0024664	1.79563	gb:AI653809 /DB_XREF=gi:4737788 /DB_XREF=ty01g01.x1 /CLONE=IMAGE:2277840 /FEA=EST /CNT=19 /TID=Hs.124704.0 /TIER=ConsEnd /STK=2 /UG=Hs.124704 /UG_TITLE=ESTs	AI653809	WD repeat domain 92	WDR92	---
1555401_at	0.379227	3.62096	3.6771	0.00145988	0.0317379	-1.48676	gb:BC025383.1 /DB_XREF=gi:19263486 /TID=Hs2.130546.2 /CNT=1 /FEA=FLmRNA /TIER=FL /STK=1 /LL=54937 /UG_GENE=FLJ20449 /UG=Hs.130546 /DEF=Homo sapiens, clone MGC:26186 IMAGE:4829809, mRNA, complete cds. /PROD=Unknown (protein for MGC:26186) /FL=gb:BC025383.1	BC025383	spermatogenesis and oogenesis specific basic helix-loop-helix 2	SOHLH2	---
212188_at	0.378975	5.20009	2.9834	0.00724764	0.0983044	-3.02602	gb:AA551075 /DB_XREF=gi:2321327 /DB_XREF=nk74h06.s1 /CLONE=IMAGE:1019291 /FEA=mRNA /CNT=294 /TID=Hs.109438.0 /TIER=Stack /STK=54 /UG=Hs.109438 /UG_TITLE=Homo sapiens clone 24775 mRNA sequence	AA551075	potassium channel tetramerization domain containing 12	KCTD12	---
217823_s_at	0.378942	9.73876	5.15803	4.53226e-05	0.00221449	1.92596	gb:AL562528 /DB_XREF=gi:12911037 /DB_XREF=AL562528 /CLONE=CS0DC012YI08 (3 prime) /FEA=FLmRNA /CNT=273 /TID=Hs.184325.0 /TIER=Stack /STK=44 /UG=Hs.184325 /LL=51632 /UG_GENE=LOC51632 /UG_TITLE=CGI-76 protein /FL=gb:AF151834.1 gb:AF161502.1 gb:AF151039.1 gb:NM_016021.1	AL562528	ubiquitin-conjugating enzyme E2, J1	UBE2J1	EC:2.3.2.23 /// EC:6.3.2.19
202838_at	0.378849	7.26197	6.94921	8.64508e-07	9.07235e-05	5.85754	gb:NM_000147.1 /DB_XREF=gi:4503802 /GEN=FUCA1 /FEA=FLmRNA /CNT=137 /TID=Hs.576.0 /TIER=FL+Stack /STK=66 /UG=Hs.576 /LL=2517 /DEF=Homo sapiens fucosidase, alpha-L- 1, tissue (FUCA1), mRNA. /PROD=fucosidase, alpha-L- 1, tissue /FL=gb:M29877.1 gb:NM_000147.1	NM_000147	fucosidase, alpha-L- 1, tissue	FUCA1	EC:3.2.1.51
204301_at	0.378792	4.42123	2.50282	0.0209364	0.190243	-4.01932	gb:NM_014867.1 /DB_XREF=gi:7662259 /GEN=KIAA0711 /FEA=FLmRNA /CNT=85 /TID=Hs.5333.0 /TIER=FL+Stack /STK=39 /UG=Hs.5333 /LL=9920 /DEF=Homo sapiens KIAA0711 gene product (KIAA0711), mRNA. /PROD=KIAA0711 gene product /FL=gb:AB018254.1 gb:NM_014867.1	NM_014867	kelch repeat and BTB (POZ) domain containing 11	KBTBD11	---
219922_s_at	0.378719	5.0355	2.15066	0.0436836	0.290461	-4.68833	gb:NM_021070.1 /DB_XREF=gi:10835104 /GEN=LTBP3 /FEA=FLmRNA /CNT=18 /TID=Hs.289019.0 /TIER=FL /STK=0 /UG=Hs.289019 /LL=4054 /DEF=Homo sapiens latent transforming growth factor beta binding protein 3 (LTBP3), mRNA. /PROD=latent transforming growth factor beta bindingprotein 3 /FL=gb:AF135960.2 gb:NM_021070.1	NM_021070	latent transforming growth factor beta binding protein 3	LTBP3	---
203763_at	0.378683	6.85882	3.623	0.00165715	0.0347678	-1.60972	gb:NM_016008.1 /DB_XREF=gi:7706299 /GEN=LOC51626 /FEA=FLmRNA /CNT=109 /TID=Hs.7627.0 /TIER=FL+Stack /STK=55 /UG=Hs.7627 /LL=51626 /DEF=Homo sapiens CGI-60 protein (LOC51626), mRNA. /PROD=CGI-60 protein /FL=gb:NM_016008.1 gb:AF151818.1	NM_016008	dynein, cytoplasmic 2, light intermediate chain 1	DYNC2LI1	---
217373_x_at	0.378683	5.05697	1.66409	0.111409	0.459026	-5.50203	gb:AJ276888.1 /DB_XREF=gi:7327962 /GEN=MDM2 /FEA=mRNA /CNT=1 /TID=Hs.272346.0 /TIER=ConsEnd /STK=0 /UG=Hs.272346 /DEF=Homo sapiens non-productive mRNA for p53-binding protein, alternatively spliced variant DS2 (MDM2 gene). /PROD=p53-binding protein	AJ276888	MDM2 proto-oncogene, E3 ubiquitin protein ligase	MDM2	EC:6.3.2.-
203821_at	0.378386	8.22349	1.64074	0.116209	0.468315	-5.53728	gb:NM_001945.1 /DB_XREF=gi:4503412 /GEN=DTR /FEA=FLmRNA /CNT=86 /TID=Hs.799.0 /TIER=FL+Stack /STK=34 /UG=Hs.799 /LL=1839 /DEF=Homo sapiens diphtheria toxin receptor (heparin-binding epidermal growth factor-like growth factor) (DTR), mRNA. /PROD=diphtheria toxin receptor (heparin-bindingepidermal growth factor-like growth factor) /FL=gb:NM_001945.1 gb:M60278.1	NM_001945	heparin-binding EGF-like growth factor	HBEGF	---
229309_at	0.377993	8.43845	2.35045	0.0289278	0.230088	-4.31587	gb:AI625747 /DB_XREF=gi:4650678 /DB_XREF=ty65h06.x1 /CLONE=IMAGE:2283995 /FEA=mRNA /CNT=23 /TID=Hs.37744.0 /TIER=Stack /STK=11 /UG=Hs.37744 /UG_TITLE=Homo sapiens beta-1 adrenergic receptor mRNA, 3 prime UTR	AI625747	adrenoceptor beta 1	ADRB1	---
206722_s_at	0.377979	6.62851	3.39782	0.00280153	0.0513144	-2.11715	gb:NM_004720.3 /DB_XREF=gi:11038657 /GEN=EDG4 /FEA=FLmRNA /CNT=17 /TID=Hs.122575.0 /TIER=FL /STK=0 /UG=Hs.122575 /LL=9170 /DEF=Homo sapiens endothelial differentiation, lysophosphatidic acid G-protein-coupled receptor, 4 (EDG4), mRNA. /PROD=endothelial differentiation, lysophosphatidicacid G-protein-coupled receptor, 4 /FL=gb:NM_004720.3 gb:AF233092.1 gb:AF197929.1 gb:AF011466.1	NM_004720	lysophosphatidic acid receptor 2	LPAR2	---
1556950_s_at	0.37768	5.93	2.93797	0.00803003	0.105185	-3.12312	gb:AW275007 /DB_XREF=gi:6662037 /DB_XREF=xm64b07.x1 /CLONE=IMAGE:2688949 /TID=Hs2.406908.1 /CNT=3 /FEA=mRNA /TIER=ConsEnd /STK=2 /UG=Hs.406908 /UG_TITLE=Homo sapiens cDNA FLJ32167 fis, clone PLACE6000450.	AW275007	serpin peptidase inhibitor, clade B (ovalbumin), member 6	SERPINB6	---
244764_at	0.377268	5.48742	3.48902	0.00226611	0.0439984	-1.91257	gb:BG250907 /DB_XREF=gi:12760723 /DB_XREF=602363140F1 /CLONE=IMAGE:4471544 /FEA=EST /CNT=5 /TID=Hs.43586.0 /TIER=ConsEnd /STK=3 /UG=Hs.43586 /UG_TITLE=ESTs	BG250907	human immunodeficiency virus type I enhancer binding protein 3	HIVEP3	---
214276_at	0.377258	5.96165	1.9554	0.064399	0.353485	-5.03202	gb:N49268 /DB_XREF=gi:1190434 /DB_XREF=yy85e11.s1 /CLONE=IMAGE:280364 /FEA=EST /CNT=12 /TID=Hs.23510.0 /TIER=Stack /STK=12 /UG=Hs.23510 /LL=11278 /UG_GENE=KLF12 /UG_TITLE=Kruppel-like factor 12	N49268	Kruppel-like factor 12	KLF12	---
[truncated: 53,520 more rows]
