# Supplementary material for: MEF2C opposes Notch in lymphoid lineage decision and drives leukemia in the thymus
Source: JCI Insight. 2022 Jul 8;7(13):e150363. doi: 10.1172/jci.insight.150363 (PMC9310523; doi:10.1172/jci.insight.150363)
Supplement: Supplemental table 3 [file jciinsight-7-150363-s174.xlsx]

## Sheet: CKI_MEF2C-eGFP aging
animalid	dob	sex	MEF2C genotype	date of sacrifice	age at sacrifice (days)	age at sacrifice (weeks)	remarks
14-MI13187-08	2014-03-03	female	tg/tg cre-neg	2016-02-09	708	101.143	not ill, no abnormalities
14-MI13838-07	2014-03-18	female	tg/+ cre-neg	2016-03-03	716	102.286	not ill, no abnormalities
14-MI13838-09	2014-03-18	female	tg/+ cre-neg	2016-03-03	716	102.286	not ill, no abnormalities
14-MI16716-05	2014-05-21	female	tg/tg cre-neg	2015-12-16	574	82	GFP- CD19- leukemia
14-MI16716-06	2014-05-21	female	tg/tg cre-neg	2016-02-09	629	89.8571	not ill, no abnormalities
14-MI16886-02	2014-05-22	male	tg/tg cre-neg	2016-02-16	635	90.7143	not ill, no abnormalities
14-MI16886-03	2014-05-22	male	tg/tg cre-neg	2016-02-16	635	90.7143	not ill, no abnormalities
14-MI16886-06	2014-05-22	female	tg/tg cre-neg	2016-05-06	715	102.143	not ill, no abnormalities
14-MI20332-01	2014-08-12	male	tg/tg cre-neg	2016-07-18	706	100.857	not ill, no abnormalities
14-MI20332-04	2014-08-12	male	tg/tg cre-neg	2016-07-18	706	100.857	not ill, no abnormalities
14-MI20332-05	2014-08-12	male	tg/tg cre-neg	2016-07-18	706	100.857	not ill, no abnormalities
14-MI20332-07	2014-08-12	female	tg/tg cre-neg	2016-07-18	706	100.857	not ill, no abnormalities
14-MI13187-07	2014-03-03	female	tg/+ LckCRE+	2016-02-09	708	101.143	not ill, no abnormalities
14-MI13838-08	2014-03-18	female	tg/+ LckCRE+	2016-03-03	716	102.286	not ill, no abnormalities
14-MI16716-07	2014-05-21	female	tg/tg LckCRE+	2016-05-06	716	102.286	not ill, no abnormalities
14-MI16716-08	2014-05-21	female	tg/tg LckCRE+	2016-05-06	716	102.286	several GFP+ lymphoid/thymus tumors
14-MI16886-04	2014-05-22	female	tg/tg LckCRE+	2016-05-06	715	102.143	several GFP+ lymphoid/thymus tumors
14-MI20332-02	2014-08-12	male	tg/tg LckCRE+	2016-07-18	706	100.857	not ill, no abnormalities
14-MI20332-03	2014-08-12	male	tg/tg LckCRE+	2016-07-18	706	100.857	several GFP+ lymphoid/thymus tumors
14-MI20332-06	2014-08-12	male	tg/tg LckCRE+	2016-03-03	569	81.2857	not ill, no abnormalities
14-MI20597-01	2014-08-17	male	tg/tg LckCRE+	2016-07-18	701	100.143	not ill, no abnormalities
