# Supplementary material for: MEF2C opposes Notch in lymphoid lineage decision and drives leukemia in the thymus
Source: JCI Insight. 2022 Jul 8;7(13):e150363. doi: 10.1172/jci.insight.150363 (PMC9310523; doi:10.1172/jci.insight.150363)
Supplement: Supplemental table 4 [file jciinsight-7-150363-s175.xlsx]

## Sheet: immunophenotype
Patient info			Clinical data				GEP	Type A Rearrangements		Immunophenotype
										Myeloid markers						T-cell markers										B-cell markers
										Flowcytometry (%)						Flowcytometry (%)										Flowcytometry (%)
Lab nr	Datacenter	protocol	Gender	Age@Dx	WBC	Relapse	Clustering Cancer Cell	Cytogenetic subgroup	oncogene	CD34	CD33	CD13	HLA_DR	CD38	CY_MPO	CD7	CD2	CD5	CD1	CY_CD3	CD4	CD8	SmCD3+	TDT	CD10	CD19	CD20	CD22	CD24	CD14	CD71
1524	COALL	COALL97	F	10.811	248		ETP-ALL/Immature	ETV6-NCOA2	ETV6-NCOA2	53	66	3	4			97	8	97	2		1	3	2		30	66	1	7	3	1
1509	COALL	COALL97	F	15.1288	45.7		ETP-ALL/Immature	CALM-AF10	HOXA	6	39	ND	39	0	0	94	95	7	0	88	3	4	82	0	0	86	4	5
491	COALL	COALL97	F	6.38904	207		ETP-ALL/Immature	MEF2C-PITX2	MEF2C	22	15	2				97	97	95	23		1	3	88	10	1	11	2	4	4	2
321	COALL	COALL97	F	12.3644	93.5		ETP-ALL/Immature	unknown	unknown	35	60	2	7			98	98	97	6	96	5	6	22	16	0	1	0	0		0
167	COALL	COALL97	M	16.3753	170.9		ETP-ALL/Immature	unknown	unknown	45	0	0	45			98	91	90	14	96	2	16	95	86		6	1	4		0
1964	COALL	COALL97	M	10.8795	2.3		ETP-ALL/Immature	MEF2C	MEF2C	72	86	66	38		3	91	83	92	0	88	3	3	0	50	0	0				0	88
2130	COALL	COALL97	M	4.22192	108		ETP-ALL/Immature	unknown	unknown	67	5	0	87			95	94	88	0	94	0	21	90	68		0	0			0
vu10030	COALL	COALL97	M	16.137	8.5		ETP-ALL/Immature	unknown	unknown	1	0	0	53		0	94	89	56		100	1	1	38	25	9	1				0	70
4038	COALL	COALL03	M	4.88493	39.5		ETP-ALL/Immature	unknown	unknown	61	0	2	5		5	83	17	75	0	80	3	4	20	14	0	3				0	80
vu9577	COALL	COALL97	F	3.73151	137.3	relapse	ETP-ALL/Immature	NKX2.5-BCL11B	NKX2-5	0	4	0	4			87	89	80	66	82	9	15	12	3	0	7		9		0
3920	COALL	COALL03	M	11.7342	56.2		ETP-ALL/Immature	LMO2-BCL11B	LMO2	0	0	2	4		0	95	12	87	5	90	7	30	88	0	0	2				0	0
2252	COALL	COALL97	M	3.09041	87.6		ETP-ALL/Immature	PU.1_BCL11B-fusion	PU.1	7	2	2	48			94	96	95	90	95	73	93	5	91	9	5	4			1	75
vu9105	COALL	COALL97	F	5.38904	14.8		ETP-ALL/Immature	MYB-tr	MYB	0	0	0	4			90	84	83	7	84	68	83	38	80	0	2	2	0		0
222	COALL	COALL97	M	9.68493	3.5	relapse	TLX	TLX3	TLX3	96	0	0	0			97	98	96	75	98	86	0	14	96	96	0				0	97
378	COALL	COALL97	M	6.84658	76.7		TLX	TLX3-BCL11B	TLX3	47	82	0	1		1	99	99	99	54	98	79	12	13	98	95	1				0	97
585	COALL	COALL97	F	11.7315	81.1		TLX	TLX3-BCL11B	TLX3	86	20	16	2			92	18	86	17	94	17	17	3	80	78	0	5			0	60
749	COALL	COALL97	M	8.59726	45.9		TLX	TLX3-BCL11B	TLX3	12	ND	ND				87	4		10	91	61	2	19			3	3
2509	COALL	COALL97	M	5.29315	3.4		TLX	TLX3	TLX3	1	5	1	8			82	10	87	51	89	54	57	82	87	25	2	2			5	85
vu9012	COALL	COALL97	M	10.4986	1.8		TLX	TLX3-BCL11B	TLX3		ND	ND				96	71	96	10		13	3	14		72	2
vu9421	COALL	COALL97	M	11.9507	350	relapse	TLX	TLX3-BCL11B	TLX3	82	40	0	1			98	80	65	7	93	10	17	20	64	37	0	0			0
vu9757	COALL	COALL97	M	7.50959	119.6	relapse	TLX	TLX3-BCL11B	TLX3	13	0	0	0			92	84	94	80	92	88	30	17	64	46	2					94
vu9830	COALL	COALL97	F	14.1205	289		TLX	TLX3	TLX3	7	0	0	0			95	84	97	27	98	0	88	97	90	0	0		0		0	97
vu9858	COALL	COALL97	M	5.84384	169.6	relapse	TLX	TLX3-BCL11B	TLX3	67	4	ND	5			98	7	97	2		68	4	51			1	1	1	3	1
759	COALL	COALL97	F	13.189	106.6		TLX	TLX1	TLX1	90	6	8	6			86	92	90	76	92	36	92	24	90	91	2	8	3		1	87
1113	COALL	COALL97	F	17.126	14.6		TLX	HOXA/SET-NUP214	HOXA	0	0	0	0			86	7	86	60	93	90	2	3	15	84	0				0	86
2911	COALL	COALL03	M	7.54521	234.0		TLX	HOXA/inv-7	HOXA	1	5	5	1			87	7	86	68	97	90	47	78	59	47	2	2			5	89
vu8577	COALL	COALL97	F	10.5452	141.6		TLX	'HOXA/SET-NUP214	HOXA	0	0	0	2			97	4	94	2	92	93	87	90	94	83	4	1			0
vu8639	COALL	COALL97	F	15.4274	213.1		TLX	'HOXA/SET-NUP214	HOXA	0	0	0	0			95	2	95	3		96	0	65	40	0	0	0			0
1701	COALL	COALL97	M	7.52603	295		TLX	TLX2	TLX2	71	1	0	0			97	90	95	1	98	83	34	94	92	0	0				0	90
2460	COALL	COALL97	F	17.3342	39.9		TLX	HOXA/inv-7	HOXA	0	4	ND	4		5	92	8	88	83	82	86	13	84	10	81	1	0	2			85
698	COALL	COALL97	M	12.6493	20.2		TLX	TLX3	TLX3	38	0	53	1		0	98	1	63	27	94	10	17	8	63	0	1	1	1		0	83
3325	COALL	COALL03	M	11.674	590		TLX	TLX3-BCL11B	TLX3		0	0	0			99	64	92	82	94	92	8	8	0	90	0				0	89
3526	COALL	COALL03	F	9.48219	50		TLX	unknown HOXA	HOXA	1	4	3	3			97	15	95	74	95	68	87	75	13	1	5				1	91
4068	COALL	COALL03	M	15.7945	25.6		TLX	CALM-AF10	HOXA	59	2	2	0		6	93	0	80	65	90	90	1	0	0	0	0				0	92
3594	COALL	COALL03	M	3.63014	630		TLX	TLX3	TLX3	33	0	16	0		29	96	96	86	7	98	75	70	10	63	0	0				0	54
2669	COALL	COALL03	M	7.47123	156		CL-P	SIL-TAL1/LMO2-del(11)(p12p13)	TAL1/LMO2	1	5	8	1			92	92	90	39		87	85			1	1	1	1	5	2
vu8628	COALL	COALL97	M	4.91233	30		CL-P	TAL1-tr	TAL1	30	2	4	10			91	93	88	25	88	90	90	7	87	0	2	2	4		4
2691	COALL	COALL03	M	5.03836	64.3		CL-P	TLX3-BCL11B	TLX3	0	2	0	1			95	90	92	82	94	71	60	85	94	0	1				0	92
3028	COALL	COALL03	M	14.8795	29.8		CL-P	TLX3-BCL11B	TLX3		0	0	10			92	87	94	90	93	86	86	10	83	88	1				0	2
2229	COALL	COALL97	F	5.49315	89.1		CL-P	TLX1 (deletion before TLX1)	TLX1	0	0	0	0			97	95	97	96	97	34	94	20	93	72	0	0			0	96
3044	COALL	COALL03	M	16.6904	69.2	relapse	CL-P	HOXA/CALM-AF10	HOXA	0	2	0	0			93	3	91	90	88	64	85	92	80	0	0				0	75
1446	COALL	COALL97	M	4.62466	57.2		CL-P	cluster2-NKX2.1/TCRAD	NKX2-1		2	3	7			63	81	78	44		77	90	31	70	57	4	2	4		14	66
vu9696	COALL	COALL97	M	3.82466	75.5	relapse	CL-P	cluster2	unknown	1	5	7	5			88	85	62	79		57	82	23		1	1	1		5	3
vu9247	COALL	COALL97	M	6.92877	30.1		CL-P	cluster2-NKX2.1/TCRAD	NKX2-1	1	2	1	4			95	18	98	95		14	97	93	95	91	1	1	2	1	1
vu9919	COALL	COALL97	F	6.33425	66.6		CL-P	cluster2-NKX2.1/IgH	NKX2-1		0	0				95	4	95	0	92	64	44	89	79	90	2	0				69
vu9989	COALL	COALL97	F	1.67945	28.6		CL-P	cluster2-NKX2.1/TCRb	NKX2-1	0	0	0	5			86	0	89	0	90	23	83	6	85	88	5	0	3		0	80
vu10138	COALL	COALL97	F	12.7534	192		CL-P	cluster2-NKX2.2/TCRAD	NKX2-2	1	5	6	7		3	97	92	84	2		68	97	39	86	46	2	2	6	6	2
3330	COALL	COALL03	M	10.9616	260		CL-P	MLL	HOXA	80	19	20	42			80	84	79	80		81	1	2		1	2	2	5	20	2
3085	COALL	COALL03	F	17.2164	79		CL-P	TLX1-TCRAD	TLX1	1	11	9	7			84	86	83	82		83	83	47		1	3	3		11	1
3645	COALL	COALL03	M	16.1178	90		CL-P	TLX1	TLX1	0	0	0	0			92	51	52	89	90	92	94	5	0	0	0				0	80
1753	COALL	COALL97	M	4.32877	252.1		TALLMO	SIL-TAL1	TAL1	49	0	0	12			84	91	90	4	92	6	6	87	94	0	0	0	0		0
1842	COALL	COALL97	M	5.78904	30.7		TALLMO	SIL-TAL1	TAL1	7	3	0	8			58	60	69	20	70	15	20	30		0	3				0	18
2486	COALL	COALL97	F	9.94795	246	relapse	TALLMO	SIL-TAL1	TAL1	0	0	2	6			87	90	92	6	95	38	43	43	0	0	2					54
3037	COALL	COALL03	M	4.64658	56.7		TALLMO	SIL-TAL1	TAL1	13	11	13	9			58	62	55	4	75	3	1	7	57	0	5				4	55
vu8815	COALL	COALL97	M	4.32877	177.8		TALLMO	SIL-TAL1	TAL1	39	1	2	6			84	94	89	12		12	51	15		1	3	3	3	2	3
vu9083	COALL	COALL97	F	2.67397	155.7		TALLMO	SIL-TAL1	TAL1	3	0	3	5			86	93	86	24	86	14	42	75	23	0	2	1	1		0
vu9243	COALL	COALL97	M	4.32877	450	relapse	TALLMO	SIL-TAL1	TAL1	0	0	ND	0	81	1	83		82	20	92				31	0	2	0	0		1
vu9323	COALL	COALL97	M	9.86027	61.3	relapse	TALLMO	TAL1-TCRAD	TAL1	15	10	10	10			85	90	86	45	83	68	74	44	46	0	0					57
2120	COALL	COALL97	M	15.3945	16.1	relapse	TALLMO	TAL1-tr (TAL1-TCF7)	TAL1	3	3	0	8			81	93	88	43	93	4	74	92	74	0	0	0	0		0
vu10110	COALL	COALL97	M	7.95616	180		TALLMO	LMO2-del(11)(p12p13)	LMO2	4	23	21	9		26	60	67	76	3		71	67	6	58	10	4	4	8	21	5
492	COALL	COALL97	F	12.1014	388		TALLMO	LMO2-tr	LMO2	5	0	0	2		3	91	95	94	1	95	27	86	37	85	0	1	1	2			31
1132	COALL	COALL97	M	2.06301	235		TALLMO	TAL1 Myb enhancer/LMO2-tr	TAL1/LMO2	0	2	0	6			92	86	86	27	87	20	82	16	0	0	4				0	7
vu9928	COALL	COALL97	M	13.4164	110		TALLMO	LMO2-tr	LMO2		27	50	15		12			68			51	7	5	27		2	3		20
vu9938	COALL	COALL97	F	14.8904	108.6		TALLMO	TAL1 Myb enhancer/LMO2-tr	TAL1/LMO2	49	0	13	3	65	0	98	97	96	7	77	87	90	10	0	35	1	0	0		10
2322	COALL	COALL97	M	9.42192	168.6		TALLMO	LMO2-TCRAD	LMO2	0	10	5	24			80	74	82	53	82	0	82	15	45	0	10	5	10		4	0
vu9226	COALL	COALL97	F	10.474	212.7		TALLMO	cluster1	unknown	2	10	10	3			90	3	96	6		2	3	97			1	1	2	8	5
2436	COALL	COALL97	M	7.01644	151.5		TALLMO	TLX3-BCL11B	TLX3	0	0	0	3			95	76	89	72	95	50	64	90	88	62	3				0	74
704B	COALL	COALL97	M	7.80274	119.2		TALLMO	LYL1-tr/LMO2-del(11)(p12p13)	LYL1/LMO2	1	0	ND	10			85	97	0	2	90	87	87	13	51	1	13	1			0	84
230	COALL	COALL97	F	10.0438	18		TALLMO	TAL1/LMO2-like	unknown	95	5	3	24			83	84	80	60	85	43	83	10	70	0	5				0	76
1032	COALL	COALL97	F	2.91781	204.2		TALLMO	LMO1 Myb enhancer	LMO1	88	0	0	4			87	95	95	0	93	10	7	81	86	0	0				0	53
1632B	COALL	COALL97	M	10.0658	79.9	relapse	TALLMO	TAL1/LMO2-like	unknown	53	5	15	4			95	94	94	22		31	9	83		11	1	1	1	3	1
1815	COALL	COALL97	M	7.70411	490.7	relapse	TALLMO	TAL1/LMO2-like	unknown	0	0	0	0		0	92	93	86	44	96	52	44	82	70	0	0	0			0
2794	COALL	COALL03	M	14.8959	271.0		TALLMO	TAL1 Myb enhancer	TAL1	0	0	0				84	84	88	31	93	64	81	14	73	0	4	3			0	52
2805	COALL	COALL03	M	5.16438	36.1		TALLMO	TAL1/LMO2-like	unknown	0	2	2	4			77	85	86	2	83	15	77	25	70	0	5	5			2	27
vu9027	COALL	COALL97	M	7.63288	41.2		TALLMO	TAL1/LMO2-like	unknown	72	0	2	2			92	94	84	6	93	74	84	90	88	0	0				0
vu9376	COALL	COALL97	M	2.89863	183.2		TALLMO	TAL1 Myb enhancer/LMO2-del(11)(p12p13)	TAL1/LMO2	30	0	0	3			92	92	90	30	92	4	30	87	52	0	1	0	0		0
vu9963	COALL	COALL97	M	9.37808	287		TALLMO	LMO1 Myb enhancer	LMO1	83	0	14	0	68	6	63	95	93	15	94	1	3	70	10	6	0	0	0		0
vu9827	COALL	COALL97	F	11.1397	214		TALLMO	cluster2	unknown	4	9	9	6			89	90	89	71		92	90	34		4	2	2	6	7	2
VU9986	COALL	COALL97	M	12.4301	120.2		TALLMO	SIL-TAL1	TAL1	0			0			94	7	86	0	87	18	51	78	0	0	2
3311	COALL	COALL03	M	12.7096	29.2		TALLMO	unknown	unknown	0	0	0	75			95	94	77	51	80	88	88	55	0	0	0				0	76
1411	COALL	COALL97	F	9.20822	367.7	relapse	TALLMO	unknown	unknown	4	15	30	5			85	83	85	79		80	84	8		80	2	1	3	13	2
4065	COALL	COALL03	M	12.4849	156		TALLMO	unknown	unknown	75	4	4	5		9	91	94	92	57	86	83	65	13	0	0	4				1	28
3854	COALL	COALL03	M	11.8274	174.8		TALLMO	SIL-TAL1	TAL1		9	4	3			86	88	94	4	85	4	80	68	64	0	7				0	76
3916	COALL	COALL03	M	8.77808	81		TALLMO	SIL-TAL1	TAL1	10	4	4	6		8	90	84	98	82	80	28	85	68	0	0	0	0			2	0
4023	COALL	COALL03	M	10.2904	510		TALLMO	LMO2-tr	LMO2	32	3	9	1			92	93	92	1		90	90	19		91	1	1	1		11
4126	COALL	COALL03	M	15.4274	391		TALLMO	LMO2-TCRAD	LMO2	11	1	2				97	96	97	64		95	93	24	1	93	1	1	1		1
4992	COALL	COALL03	M	3.88219	742		TALLMO	SIL-TAL1	TAL1	70	0	3	3		2	94	97	90	36	90	38	60	10	84	0	2	1	0	3	2
