# Supplementary material for: MEF2C opposes Notch in lymphoid lineage decision and drives leukemia in the thymus
Source: JCI Insight. 2022 Jul 8;7(13):e150363. doi: 10.1172/jci.insight.150363 (PMC9310523; doi:10.1172/jci.insight.150363)
Supplement: Supplemental table 5 [file jciinsight-7-150363-s176.xlsx]

## Sheet: primer sequences
Human RTQ-PCR primers	Forward sequence	Reverse sequence
BCL2	5’‐TCGGTGGGGTCATGT‐3’	5’‐GGGCCAAACTGAGCA‐3’
CD3e	5’‐TGCTGCTGCTGGTTTAC‐3’	5’‐CGGATGGGCTCATAGTC‐3’
CD5	5’‐CGGCTCAGCTGGTATG‐3’	5’‐CCGCTGGCAGACTTT‐3’
GAPDH	5’‐GTCGGAGTCAACGGATT‐3’	5’‐AAGCTTCCCGTTCTCAG‐3’
GATA3	5’‐GCGGGCTCTATCACA‐3’	5’‐CAGGGAGGACATGTG‐3’
IL7Ra	5’‐AAATGGACGCATGTGAAT‐3’	5’‐CAACAGAGCGACAGAGAAA‐3’
MEF2C	5’‐GCGCTGATCATCTTCAAC‐3’	5’‐CTTTGCCTGCTGATCATT‐3’
MEF2C_3'UTR	5’‐TGCCCATATTCTAAATCATCT‐3’	5’‐CTTCTTGTCTAGCACCCAGT‐3’
Murine genotyping primers	Forward sequence	Reverse sequence	to detect (product_bp)
Fwd-murine Lck promoter718	5’-AGGACCAGTGCTCAGGAA-3’		Lck-CRE (700bp)
Rev-[phageP1]CRE		5’-CTTGCGAACCTCATCACTC-3’
Fwd-oIMR8545 common (the Jackson Laboratory)	5’-AAAGTCGCTCTGAGTTGTTAT-3’		Rosa26 WT (600bp)
Rev-oIMR8546 Rosa26 wild type (the Jackson Laboratory)		5’-GGAGCGGGAGAAATGGATATG-3’
Fwd-oIMR8545 common (the Jackson Laboratory)	5’-AAAGTCGCTCTGAGTTGTTAT-3’		MEF2C-eGFP transgene (322bp)
Rev-Rosa26 mutant		5’-GCGAAGAGTTTGTCCTCAACC-3’
Fwd-oIMR8545 common (the Jackson Laboratory)	5’-AAAGTCGCTCTGAGTTGTTAT-3’		Cre-mediated deletion of the STOP cassette (600bp)
Rev-ATTB1		5’-CTCAGCCTGCTTTTTTGTA-3’
Murine NOTCH1 PEST domain sanger sequencing primers	Forward sequence	Reverse sequence
mNotch1 PEST domain - set 1	5’-GGCTATGAATTTCACCGTG-3’	5’-CAGGGGAGGAGGAGTAACT-3’
mNotch1 PEST domain - set 2	5’-GCCGGAGCTTCTTGAG-3’	5’-TTCCCTAGTGCCATAGAAAAC-3’
