# Supplementary material for: MEF2C opposes Notch in lymphoid lineage decision and drives leukemia in the thymus
Source: JCI Insight. 2022 Jul 8;7(13):e150363. doi: 10.1172/jci.insight.150363 (PMC9310523; doi:10.1172/jci.insight.150363)
Supplement: Supplemental table 6 [file jciinsight-7-150363-s177.xlsx]

## Sheet: Sheet1
source	target	Mutual information	spearman	p.value
SIK1_SIG	ABCA1	0.2852	0.4316	0
SIK1_SIG	ABHD5	0.3464	0.4156	0
SIK1_SIG	AC004156.3	0.3158	0.3621	0
SIK1_SIG	AC114730.2	0.3585	0.5609	0
SIK1_SIG	AC114730.3	0.4548	0.6367	0
SIK1_SIG	AC114730.8	0.3862	0.4905	0
SIK1_SIG	AP001046.5	0.3084	0.537	0
SIK1_SIG	AP001046.6	0.3622	0.5706	0
SIK1_SIG	AREG	0.3481	0.5682	0
SIK1_SIG	AREGB	0.3074	0.5592	0
SIK1_SIG	AVPI1	0.3179	0.5524	0
SIK1_SIG	BCL11A	0.2876	-0.1543	0.0279
SIK1_SIG	BCL3	0.4268	0.5378	0
SIK1_SIG	BTG1	0.3404	0.4963	0
SIK1_SIG	CASS4	0.3133	0.4315	0
SIK1_SIG	CBX4	0.3667	0.5641	0
SIK1_SIG	CCND1	0.2992	0.3954	0
SIK1_SIG	CELF3	0.3035	0.3142	0
SIK1_SIG	CHMP2B	0.2681	-0.0393	0.0823
SIK1_SIG	CNNM4	0.3429	0.417	0
SIK1_SIG	CSRNP1	0.4171	0.6385	0
SIK1_SIG	CSRP2	0.29	0.3413	0
SIK1_SIG	CTC-232P5.1	0.323	-0.3916	0
SIK1_SIG	CTD-2105E13.13	0.3629	0.4026	0
SIK1_SIG	CTD-2555A7.3	0.4148	0.5223	0
SIK1_SIG	CTD-3203P2.2	0.3145	0.3308	0
SIK1_SIG	CTD-3222D19.2	0.3922	0.554	0
SIK1_SIG	CTD-3222D19.5	0.4214	0.6557	0
SIK1_SIG	CTD-3222D19.7	0.4168	0.6066	0
SIK1_SIG	DDIT4	0.3552	0.5935	0
SIK1_SIG	DHX30	0.3033	-0.1469	0.0045
SIK1_SIG	DUSP2	0.3732	0.5815	0
SIK1_SIG	DUSP4	0.3502	0.5326	0
SIK1_SIG	DUSP5	0.3724	0.5763	0
SIK1_SIG	EGR3	0.3938	0.493	0
SIK1_SIG	EIF1	0.4081	0.5346	0
SIK1_SIG	EMG1	0.3311	-0.4414	0
SIK1_SIG	EPAS1	0.2955	0.4508	0
SIK1_SIG	ETV3	0.4417	0.6408	0
SIK1_SIG	ETV3L	0.4072	0.5478	0
SIK1_SIG	ETV5	0.2969	0.0333	0.1936
SIK1_SIG	FAM177A1	0.3073	0.3603	0
SIK1_SIG	FANCL	0.3712	-0.4643	0
SIK1_SIG	FOSB	0.2984	0.4072	0
SIK1_SIG	GRASP	0.3004	0.4646	0
SIK1_SIG	GTPBP1	0.3945	0.546	0
SIK1_SIG	HPCAL4	0.2878	0.3122	0
SIK1_SIG	HYLS1	0.3171	-0.4537	0
SIK1_SIG	IL10	0.3101	0.4575	0
SIK1_SIG	IL21R-AS1	0.3922	0.6157	0
SIK1_SIG	ISCA1	0.2811	0.3731	0
SIK1_SIG	ITPRIP	0.375	0.5555	0
SIK1_SIG	JUNB	0.3754	0.5347	0
SIK1_SIG	KDM6B	0.4088	0.5167	0
SIK1_SIG	LCT	0.3396	-0.4302	0
SIK1_SIG	LINC00484	0.3077	0.5193	0
SIK1_SIG	LINC00665	0.2571	-0.1506	0.1067
SIK1_SIG	LTBP3	0.2471	-0.0872	0.1691
SIK1_SIG	MAP1LC3B2	0.3427	0.4188	0
SIK1_SIG	MAP2K3	0.3979	0.5779	0
SIK1_SIG	MED26	0.4655	0.709	0
SIK1_SIG	MED8	0.3318	-0.3482	0
SIK1_SIG	MEF2D	0.4306	0.6341	0
SIK1_SIG	MIDN	0.4448	0.668	0
SIK1_SIG	MIR22HG	0.4124	0.6094	0
SIK1_SIG	MYADM	0.3894	0.4389	0
SIK1_SIG	NEU4	0.4267	0.6354	0
SIK1_SIG	NFKBID	0.4033	0.56	0
SIK1_SIG	NR4A1	0.47	0.6852	0
SIK1_SIG	NR4A3	0.582	0.7745	0
SIK1_SIG	NREP	0.3717	-0.4992	0
SIK1_SIG	P2RY11	0.2919	0.4421	0
SIK1_SIG	PER1	0.4143	0.5999	0
SIK1_SIG	PFKFB3	0.3916	0.5901	0
SIK1_SIG	PIM2	0.3159	0.4555	0
SIK1_SIG	PLAUR	0.377	0.4918	0
SIK1_SIG	PLXNA1	0.3144	0.1091	0.0183
SIK1_SIG	PNPLA8	0.3672	0.5533	0
SIK1_SIG	PRKCG	0.3293	0.4564	0
SIK1_SIG	RAB17	0.3094	0.4764	0
SIK1_SIG	RGS2	0.3032	0.414	0
SIK1_SIG	RIT1	0.4202	0.5201	0
SIK1_SIG	RNF139	0.2818	0.3207	0
SIK1_SIG	RP11-378A12.1	0.2574	0.0145	0.544
SIK1_SIG	RP11-867G23.13	0.2788	0.4112	0
SIK1_SIG	RP11-973H7.4	0.357	-0.4969	0
SIK1_SIG	RP3-402G11.25	0.3318	0.5181	0
SIK1_SIG	RP4-539M6.22	0.2619	0.2607	0
SIK1_SIG	RP4-800J21.3	0.3562	0.591	0
SIK1_SIG	SEC14L1	0.4097	0.5275	0
SIK1_SIG	SEZ6	0.347	0.4533	0
SIK1_SIG	SLC2A3	0.3942	0.4985	0
SIK1_SIG	SLC35E1	0.4192	0.6344	0
SIK1_SIG	SMAD7	0.3262	0.4371	0
SIK1_SIG	SOCS3	0.3462	0.5464	0
SIK1_SIG	SOCS5	0.3214	0.4697	0
SIK1_SIG	SPRY1	0.367	0.4577	0
SIK1_SIG	SPRY4	0.3699	0.4838	0
SIK1_SIG	SYAP1	0.326	0.4921	0
SIK1_SIG	SYTL3	0.3309	0.3822	0
SIK1_SIG	TEFM	0.3473	-0.4055	0
SIK1_SIG	TMEM68	0.3195	-0.4128	0
SIK1_SIG	TNFAIP3	0.3265	0.4323	0
SIK1_SIG	TNFSF8	0.284	0.2813	0
SIK1_SIG	TOX2	0.3145	0.4037	0
SIK1_SIG	TP53INP2	0.4424	0.6555	0
SIK1_SIG	TSC22D3	0.2887	0.4136	0
SIK1_SIG	TSPAN18	0.3722	0.3513	0
SIK1_SIG	USP36	0.428	0.6403	0
SIK1_SIG	YPEL5	0.3918	0.5731	0
SIK1_SIG	ZFP36	0.4065	0.6208	0
SIK1_SIG	ZFP36L2	0.3563	0.586	0
SIK1_SIG	ZKSCAN4	0.3331	-0.3551	0
SIK1_SIG	ZNF259	0.3193	0.313	0
SIK1_SIG	ZNF331	0.4195	0.5912	0
SIK1_SIG	ZNF394	0.3253	0.4762	0
SIK1_SIG	ZNF772	0.2644	-0.358	0.0002
SIK1_SIG	ZNF831	0.3211	0.3228	0
SIK2_SIG	AHCYL1	0.4784	0.6201	0
SIK2_SIG	AKAP1	0.4021	0.499	0
SIK2_SIG	AP1AR	0.5305	0.5574	0
SIK2_SIG	ARHGAP35	0.4178	0.6105	0
SIK2_SIG	ATRN	0.4737	0.5981	0
SIK2_SIG	BAZ1B	0.4488	0.595	0
SIK2_SIG	CASC7	0.4464	0.6273	0
SIK2_SIG	CBFA2T2	0.43	0.5558	0
SIK2_SIG	CCDC127	0.4124	0.5361	0
SIK2_SIG	CEP104	0.4273	0.5661	0
SIK2_SIG	CRK	0.3749	0.4708	0
SIK2_SIG	CTA-384D8.36	0.3511	0.5119	0
SIK2_SIG	CTC-503J8.6	0.4342	0.5774	0
SIK2_SIG	CTD-3195I5.1	0.467	0.5888	0
SIK2_SIG	DBF4B	0.434	0.5563	0
SIK2_SIG	DCAF7	0.5063	0.6316	0
SIK2_SIG	DCP1B	0.4591	0.6087	0
SIK2_SIG	DCUN1D3	0.3501	0.3709	0
SIK2_SIG	DNAJC11	0.4617	0.6395	0
SIK2_SIG	EFTUD1	0.4898	0.6369	0
SIK2_SIG	EIF4ENIF1	0.4219	0.4788	0
SIK2_SIG	EYA3	0.5144	0.6564	0
SIK2_SIG	FAM208A	0.5318	0.5441	0
SIK2_SIG	FAM20B	0.5124	0.6542	0
SIK2_SIG	FBN1	0.3829	0.4032	0
SIK2_SIG	FBXO10	0.4112	0.4382	0
SIK2_SIG	GID4	0.4664	0.642	0
SIK2_SIG	GK	0.4716	0.5843	0
SIK2_SIG	GLYR1	0.3696	0.5096	0
SIK2_SIG	HEATR2	0.3927	0.5794	0
SIK2_SIG	HIATL1	0.4419	0.5876	0
SIK2_SIG	INTS7	0.5151	0.6505	0
SIK2_SIG	IPO9	0.5378	0.7215	0
SIK2_SIG	KCTD14	0.3432	0.4298	0
SIK2_SIG	KIAA0226	0.356	0.4029	0
SIK2_SIG	KIF24	0.4389	0.601	0
SIK2_SIG	LARP1	0.4175	0.5919	0
SIK2_SIG	LARP4B	0.4868	0.6958	0
SIK2_SIG	LIMK2	0.3769	0.531	0
SIK2_SIG	LMF2	0.3303	0.4371	0
SIK2_SIG	MAP4	0.3972	0.5304	0
SIK2_SIG	MAPK1	0.4339	0.5579	0
SIK2_SIG	MAST2	0.3847	0.5733	0
SIK2_SIG	MCM8	0.482	0.6047	0
SIK2_SIG	MEGF9	0.4041	0.6201	0
SIK2_SIG	METTL2B	0.4729	0.6123	0
SIK2_SIG	MKRN2	0.2953	0.4116	0
SIK2_SIG	MSL1	0.369	0.3877	0
SIK2_SIG	MTOR	0.4686	0.5896	0
SIK2_SIG	MYH10	0.464	0.4681	0.0001
SIK2_SIG	NCL	0.4594	0.5554	0
SIK2_SIG	NNT-AS1	0.5168	0.655	0
SIK2_SIG	NUP188	0.4579	0.6553	0
SIK2_SIG	OSBPL11	0.4693	0.5598	0
SIK2_SIG	PAK2	0.4671	0.6104	0
SIK2_SIG	PANK1	0.5112	0.6727	0
SIK2_SIG	PDPK1	0.414	0.5829	0
SIK2_SIG	PHF16	0.4376	0.6247	0
SIK2_SIG	PLS1	0.3933	0.5123	0
SIK2_SIG	POLD3	0.4857	0.6074	0
SIK2_SIG	POLG	0.3261	0.4274	0
SIK2_SIG	POLR1A	0.4824	0.6443	0
SIK2_SIG	PRKDC	0.5006	0.6559	0
SIK2_SIG	RAI1	0.3713	0.5205	0
SIK2_SIG	RNF121	0.3828	0.4957	0
SIK2_SIG	RP11-303E16.2	0.4139	0.5832	0
SIK2_SIG	RP11-443B20.1	0.4611	0.6295	0
SIK2_SIG	RP11-566E18.3	0.4241	0.5303	0
SIK2_SIG	RP11-611E13.2	0.4021	-0.5058	0
SIK2_SIG	RP11-613M10.6	0.4076	0.5194	0
SIK2_SIG	RP11-95D17.1	0.4361	0.5948	0
SIK2_SIG	RUFY1	0.4493	0.6527	0
SIK2_SIG	SAP30L	0.4387	0.517	0
SIK2_SIG	SCMH1	0.3574	0.5232	0
SIK2_SIG	SLC7A1	0.4098	0.6185	0
SIK2_SIG	SLFNL1	0.3895	0.5898	0
SIK2_SIG	SLX4	0.4088	0.6011	0
SIK2_SIG	SMC1A	0.4853	0.6461	0
SIK2_SIG	SNTB2	0.4436	0.4888	0
SIK2_SIG	SNX27	0.5143	0.7148	0
SIK2_SIG	SPECC1L	0.4923	0.6073	0
SIK2_SIG	SRGAP2	0.4493	0.6179	0
SIK2_SIG	TAF3	0.4231	0.5209	0
SIK2_SIG	TAF4	0.3707	0.5363	0
SIK2_SIG	TFCP2	0.5173	0.6359	0
SIK2_SIG	THRAP3	0.4488	0.6391	0
SIK2_SIG	TICRR	0.4501	0.6404	0
SIK2_SIG	TMEM194A	0.4921	0.6387	0
SIK2_SIG	TNPO2	0.3302	0.4195	0
SIK2_SIG	TOP3A	0.4638	0.6876	0
SIK2_SIG	TRIM25	0.3998	0.5751	0
SIK2_SIG	TTL	0.4805	0.6001	0
SIK2_SIG	TTLL4	0.4628	0.6138	0
SIK2_SIG	TUBGCP4	0.5087	0.6694	0
SIK2_SIG	TULP3	0.3816	0.5713	0
SIK2_SIG	UBE3C	0.4642	0.6051	0
SIK2_SIG	UBTD2	0.4534	0.6137	0
SIK2_SIG	UCP3	0.4435	0.5822	0
SIK2_SIG	USP13	0.4571	0.5967	0
SIK2_SIG	WDR76	0.4503	0.574	0
SIK2_SIG	XPO6	0.4221	0.5182	0
SIK2_SIG	ZC3H4	0.4417	0.5945	0
SIK2_SIG	ZFP64	0.4023	0.5329	0
SIK2_SIG	ZNF473	0.3964	0.5201	0
SIK2_SIG	ZW10	0.447	0.6121	0
SIK3_SIG	ANAPC11	0.8166	-0.837	0
SIK3_SIG	ARAP2	0.6196	0.7055	0
SIK3_SIG	ARHGAP17	0.7146	0.8091	0
SIK3_SIG	ARID4B-IT1	0.6639	0.7542	0
SIK3_SIG	ATRAID	0.7637	-0.8264	0
SIK3_SIG	BAZ2A	0.709	0.7851	0
SIK3_SIG	BRD4	0.6702	0.7558	0
SIK3_SIG	CCDC19	0.655	0.7305	0
SIK3_SIG	CLCN6	0.6596	0.7606	0
SIK3_SIG	CNOT4	0.803	0.8632	0
SIK3_SIG	CNTD2	0.5861	0.7501	0
SIK3_SIG	COX5B	0.7665	-0.8444	0
SIK3_SIG	CRTC2	0.7427	0.808	0
SIK3_SIG	CYB5R1	0.51	-0.6064	0
SIK3_SIG	FAM183B	0.6071	0.7269	0
SIK3_SIG	FAM193A	0.703	0.8046	0
SIK3_SIG	FAM229A	0.5694	0.7145	0
SIK3_SIG	GAPVD1	0.7974	0.8421	0
SIK3_SIG	GMFG	0.7411	-0.8148	0
SIK3_SIG	GNPTAB	0.6707	0.7717	0
SIK3_SIG	GPR75	0.6874	0.7868	0
SIK3_SIG	HTT	0.7526	0.8201	0
SIK3_SIG	KMT2C	0.8172	0.8728	0
SIK3_SIG	MYEOV2	0.7869	-0.8289	0
SIK3_SIG	NFAT5	0.7899	0.8572	0
SIK3_SIG	NPEPL1	0.569	0.6835	0
SIK3_SIG	PHF21A	0.7459	0.8249	0
SIK3_SIG	PRDM10	0.7749	0.827	0
SIK3_SIG	RP11-25K19.1	0.515	-0.6144	0
SIK3_SIG	RP11-275I4.1	0.6356	0.7745	0
SIK3_SIG	RP11-67C2.2	0.6091	0.7332	0
SIK3_SIG	RP4-657D16.3	0.7577	0.8421	0
SIK3_SIG	SH3BP5-AS1	0.7922	0.8245	0
SIK3_SIG	SIK3-IT1	1.0303	0.9239	0
SIK3_SIG	SPEN	0.7603	0.8377	0
SIK3_SIG	TNRC6A	0.8076	0.8502	0
SIK3_SIG	UBL5	0.7749	-0.85	0
SIK3_SIG	UBR4	0.7585	0.7843	0
SIK3_SIG	USP9X	0.7746	0.8473	0
SIK3_SIG	WTIP	0.516	0.6404	0
BCL2_SIG	AADAT	0.3559	-0.0314	0.0057
BCL2_SIG	AC005083.1	0.3458	0.3715	0
BCL2_SIG	AC009506.1	0.395	0.5812	0
BCL2_SIG	AC017104.6	0.3612	0.4463	0
BCL2_SIG	ACTN4	0.5127	0.591	0
BCL2_SIG	AD000090.2	0.39	0.498	0
BCL2_SIG	ADK	0.371	0.533	0
BCL2_SIG	AF127936.7	0.3995	0.4326	0
BCL2_SIG	ALDH4A1	0.4442	0.5869	0
BCL2_SIG	AMIGO1	0.3322	0.1467	0.2021
BCL2_SIG	ANKFN1	0.339	-0.1728	0.0038
BCL2_SIG	ANKRD27	0.4446	0.5132	0
BCL2_SIG	ANTXR2	0.4682	0.567	0
BCL2_SIG	AP000704.5	0.318	0.3742	0
BCL2_SIG	AP001062.7	0.3818	0.5403	0
BCL2_SIG	BCAT1	0.3158	0.1087	0.7068
BCL2_SIG	BMP1	0.4565	0.6224	0
BCL2_SIG	C15orf65	0.3269	0.457	0
BCL2_SIG	C6orf136	0.348	-0.4498	0
BCL2_SIG	C9orf139	0.4566	0.5249	0
BCL2_SIG	CARD6	0.3579	0.4065	0
BCL2_SIG	CBX2	0.4157	0.5552	0
BCL2_SIG	CCDC180	0.3757	0.4409	0
BCL2_SIG	CD1D	0.3705	-0.0668	0.0039
BCL2_SIG	CD38	0.4262	0.5617	0
BCL2_SIG	CDX2	0.3681	0.4334	0
BCL2_SIG	CEACAM21	0.3382	0.5267	0
BCL2_SIG	CISH	0.3658	0.5381	0
BCL2_SIG	CMPK2	0.3404	0.5294	0
BCL2_SIG	COMMD7	0.4341	0.5889	0
BCL2_SIG	CSRP2	0.3452	0.0691	0.0002
BCL2_SIG	CTC-297N7.5	0.4359	0.536	0
BCL2_SIG	CTC-548K16.2	0.337	0.411	0
BCL2_SIG	CTD-2561B21.11	0.368	0.4766	0
BCL2_SIG	CYBRD1	0.4451	0.653	0
BCL2_SIG	DDR1	0.3723	0.0187	0.0007
BCL2_SIG	DEPTOR	0.5184	0.5964	0
BCL2_SIG	DPP4	0.3868	0.1592	0.017
BCL2_SIG	DUSP22	0.3907	0.5325	0
BCL2_SIG	DYNLT1	0.2951	-0.0053	0.4914
BCL2_SIG	ENTPD1-AS1	0.4318	0.4836	0
BCL2_SIG	ERMP1	0.4175	0.4466	0
BCL2_SIG	FAM168A	0.2959	0.26	0
BCL2_SIG	FAM26F	0.386	0.506	0
BCL2_SIG	FAM47E	0.33	0.4675	0
BCL2_SIG	FSTL3	0.4183	0.6214	0
BCL2_SIG	GAB3	0.4081	0.582	0
BCL2_SIG	GAS5-AS1	0.4119	0.5028	0
BCL2_SIG	GNG7	0.4235	0.4521	0
BCL2_SIG	GOLGA8J	0.4009	0.5393	0
BCL2_SIG	GOLGA8S	0.4095	0.6473	0
BCL2_SIG	HSH2D	0.4796	0.6016	0
BCL2_SIG	ICA1	0.3366	0.098	0.6778
BCL2_SIG	IGLL1	0.3954	0.5117	0
BCL2_SIG	IL4	0.3624	-0.4336	0
BCL2_SIG	INPP4B	0.4007	0.6189	0
BCL2_SIG	INSR	0.368	0.4887	0
BCL2_SIG	ISM1	0.3389	0.4832	0
BCL2_SIG	JAK3	0.3935	0.4288	0
BCL2_SIG	LAT2	0.4703	0.5868	0
BCL2_SIG	LINC00205	0.427	0.5576	0
BCL2_SIG	LINGO4	0.32	-0.5035	0
BCL2_SIG	LL22NC03-86G7.1	0.3653	0.4792	0
BCL2_SIG	LNX2	0.3918	0.4643	0
BCL2_SIG	LPIN2	0.3895	0.5423	0
BCL2_SIG	LZTS2	0.3613	0.4719	0
BCL2_SIG	MAMDC4	0.4238	0.5408	0
BCL2_SIG	MAML3	0.5427	0.6466	0
BCL2_SIG	MAMLD1	0.3531	0.4232	0
BCL2_SIG	MANEAL	0.4201	0.5252	0
BCL2_SIG	MCTP2	0.3788	0.4591	0
BCL2_SIG	MDFIC	0.3467	0.4972	0
BCL2_SIG	MEF2C-AS1	0.3948	0.3473	0
BCL2_SIG	METTL7A	0.3989	0.5385	0
BCL2_SIG	MGLL	0.4851	0.6378	0
BCL2_SIG	MLC1	0.4587	0.5373	0
BCL2_SIG	MLLT3	0.3457	0.3858	0
BCL2_SIG	MR1	0.3641	0.3828	0
BCL2_SIG	MUC4	0.3574	0.4843	0
BCL2_SIG	MUM1	0.441	0.5673	0
BCL2_SIG	MYCN	0.3834	0.0503	0.3568
BCL2_SIG	NAGLU	0.3859	0.5479	0
BCL2_SIG	NOMO3	0.3294	0.4097	0
BCL2_SIG	NT5E	0.3623	0.524	0
BCL2_SIG	NUP62CL	0.3924	-0.3167	0
BCL2_SIG	NYNRIN	0.4411	0.5841	0
BCL2_SIG	ORAI3	0.3854	0.5333	0
BCL2_SIG	PEX5L	0.3544	0.0409	0.0001
BCL2_SIG	PGBD2	0.3781	0.4749	0
BCL2_SIG	PHKA1	0.3508	0.1494	0.1022
BCL2_SIG	PIK3CD	0.4026	0.5523	0
BCL2_SIG	PIK3R6	0.4457	0.5315	0
BCL2_SIG	PIM1	0.3128	0.5326	0
BCL2_SIG	PIWIL3	0.3373	0.3398	0
BCL2_SIG	PLD6	0.3694	0.5031	0
BCL2_SIG	PLXNC1	0.458	0.6147	0
BCL2_SIG	PPIP5K1	0.4438	0.5705	0
BCL2_SIG	PRDM11	0.3822	0.447	0
BCL2_SIG	PRKCE	0.3832	0.3898	0
BCL2_SIG	PRR5L	0.5186	0.6903	0
BCL2_SIG	PSAT1	0.3546	-0.3839	0
BCL2_SIG	RNF144A	0.3732	0.4721	0
BCL2_SIG	RNF19B	0.3643	0.5256	0
BCL2_SIG	RP11-266L9.5	0.3812	0.5228	0
BCL2_SIG	RP11-28F1.2	0.5838	0.8132	0
BCL2_SIG	RP11-299P2.1	0.4485	0.6483	0
BCL2_SIG	RP11-347C18.3	0.3527	0.5494	0
BCL2_SIG	RP11-387D10.3	0.3306	0.5266	0
BCL2_SIG	RP11-390E23.6	0.2945	0.1368	0.3494
BCL2_SIG	RP11-407N17.5	0.3185	0.386	0
BCL2_SIG	RP11-4F5.2	0.3967	0.4727	0
BCL2_SIG	RP11-4O1.2	0.4799	0.5676	0
BCL2_SIG	RP11-549B18.1	0.3709	0.5047	0
BCL2_SIG	RP11-560J1.2	0.3352	0.3412	0
BCL2_SIG	RP11-760H22.2	0.4859	0.6092	0
BCL2_SIG	RP11-809O17.1	0.3963	0.5098	0
BCL2_SIG	RP5-1007M22.2	0.2942	0.408	0
BCL2_SIG	RP5-1057I20.2	0.3536	-0.4643	0
BCL2_SIG	RP6-91H8.2	0.3205	0.2137	0
BCL2_SIG	RPS6KC1	0.4516	0.5049	0
BCL2_SIG	SAV1	0.3635	0.1924	0.7259
BCL2_SIG	SGPL1	0.367	0.3831	0
BCL2_SIG	SIX5	0.3589	0.1034	0.6645
BCL2_SIG	SLC16A5	0.4003	0.4787	0
BCL2_SIG	SLC16A9	0.3527	0.384	0
BCL2_SIG	TANC1	0.3332	0.0549	0.0373
BCL2_SIG	TBC1D5	0.4472	0.584	0
BCL2_SIG	TCF4	0.3385	0.4101	0
BCL2_SIG	TMEM169	0.2898	0.2093	0.0039
BCL2_SIG	TMEM217	0.3374	0.489	0
BCL2_SIG	TPCN1	0.4588	0.5468	0
BCL2_SIG	TRAM2	0.38	0.4733	0
BCL2_SIG	USP44	0.4326	-0.3078	0
BCL2_SIG	WDR11-AS1	0.3454	0.4492	0
BCL2_SIG	WDR41	0.4499	0.5736	0
BCL2_SIG	XYLT1	0.4892	0.6754	0
BCL2_SIG	Z84812.4	0.2844	0.2452	0
BCL2_SIG	ZCCHC14	0.3889	0.2775	0
BCL2_SIG	ZDHHC14	0.3593	0.3254	0
BCL2_SIG	ZFYVE9	0.3811	-0.0083	0
BCL2_SIG	ZIK1	0.2783	0.0504	0.0066
BCL2_SIG	ZNF358	0.371	0.4666	0
BCL2_SIG	ZNF562	0.3572	0.4123	0
BCL2_SIG	ZNF677	0.2715	-0.0233	0.0652
BCL2_SIG	ZNF862	0.3779	0.5926	0
MEF2C_SIG	ABCB4	0.4364	0.4678	0
MEF2C_SIG	AC093818.1	0.3918	0.4808	0
MEF2C_SIG	ACY3	0.4076	0.21	0
MEF2C_SIG	ADAM28	0.5783	0.6211	0
MEF2C_SIG	ADPRH	0.4683	0.4461	0
MEF2C_SIG	AF131215.2	0.4878	0.4737	0
MEF2C_SIG	ARHGAP24	0.4306	0.1639	0.7555
MEF2C_SIG	B4GALT2	0.3377	0.126	0.0007
MEF2C_SIG	BAALC	0.4203	0.5504	0
MEF2C_SIG	BANK1	0.5818	0.6483	0
MEF2C_SIG	BTK	0.6434	0.6515	0
MEF2C_SIG	BTLA	0.5777	0.5233	0
MEF2C_SIG	C10orf128	0.5767	0.6911	0
MEF2C_SIG	CCDC50	0.5113	0.4502	0
MEF2C_SIG	CCPG1	0.4477	0.6236	0
MEF2C_SIG	CCSER1	0.5201	0.4174	0
MEF2C_SIG	CD180	0.6165	0.6281	0
MEF2C_SIG	CD40	0.6017	0.4696	0
MEF2C_SIG	CD44	0.4725	0.5996	0
MEF2C_SIG	CD74	0.6049	0.7402	0
MEF2C_SIG	CDK14	0.6094	0.542	0
MEF2C_SIG	CDYL2	0.4254	0.4692	0
MEF2C_SIG	CIITA	0.7321	0.7747	0
MEF2C_SIG	CLEC17A	0.4868	0.5016	0
MEF2C_SIG	CLECL1	0.5	0.5665	0
MEF2C_SIG	CLNK	0.4044	0.5774	0
MEF2C_SIG	CMTM4	0.4172	0.4596	0
MEF2C_SIG	COBLL1	0.4088	0.4046	0
MEF2C_SIG	COL19A1	0.5518	0.4199	0
MEF2C_SIG	CTC-265F19.1	0.4374	0.5169	0
MEF2C_SIG	CTC-550B14.7	0.4505	0.5318	0
MEF2C_SIG	CTD-2516F10.2	0.5177	0.628	0
MEF2C_SIG	CTSA	0.4146	0.5226	0
MEF2C_SIG	CUL1	0.3657	0.4506	0
MEF2C_SIG	CXCR5	0.3926	0.1721	0.7509
MEF2C_SIG	CYTL1	0.4532	0.3971	0
MEF2C_SIG	DBH	0.3424	-0.269	0
MEF2C_SIG	DCBLD1	0.3504	0.4705	0
MEF2C_SIG	DDR1	0.3815	-0.3834	0
MEF2C_SIG	DHX32	0.54	0.4951	0
MEF2C_SIG	EFHC2	0.4328	0.5374	0
MEF2C_SIG	EPHA4	0.3875	0.5222	0
MEF2C_SIG	FAM169A	0.3868	-0.1512	0
MEF2C_SIG	FAM195A	0.3853	0.2729	0
MEF2C_SIG	FAM212A	0.4136	0.3352	0
MEF2C_SIG	FAM43A	0.4146	0.4742	0
MEF2C_SIG	FUT7	0.4761	0.6003	0
MEF2C_SIG	GAPT	0.5772	0.6235	0
MEF2C_SIG	GNG7	0.5124	0.6473	0
MEF2C_SIG	GOLGA8Q	0.4402	0.3698	0
MEF2C_SIG	GPR162	0.3333	-0.4232	0
MEF2C_SIG	GSAP	0.6158	0.6149	0
MEF2C_SIG	GSN	0.6016	0.6623	0
MEF2C_SIG	HAVCR2	0.5238	0.6751	0
MEF2C_SIG	HDAC9	0.5195	0.6246	0
MEF2C_SIG	HEATR5B	0.397	0.4825	0
MEF2C_SIG	HGF	0.5458	0.4784	0
MEF2C_SIG	HHEX	0.4539	0.4558	0
MEF2C_SIG	HLA-DMB	0.6079	0.6747	0
MEF2C_SIG	HLA-DQA1	0.6216	0.5872	0
MEF2C_SIG	HOPX	0.4893	0.5589	0
MEF2C_SIG	HS3ST1	0.3812	0.4386	0
MEF2C_SIG	IFITM2	0.4156	0.4812	0
MEF2C_SIG	IL13RA1	0.6154	0.5064	0
MEF2C_SIG	INPP5D	0.517	0.6323	0
MEF2C_SIG	IRF5	0.5866	0.5995	0
MEF2C_SIG	ITGAM	0.6226	0.6946	0
MEF2C_SIG	KANK2	0.3767	0.3996	0
MEF2C_SIG	KCNQ5	0.4534	0.3908	0
MEF2C_SIG	KIAA0125	0.477	0.5375	0
MEF2C_SIG	KLHL13	0.3541	0.3866	0
MEF2C_SIG	KMO	0.5233	0.5723	0
MEF2C_SIG	KYNU	0.6108	0.5562	0
MEF2C_SIG	L3MBTL4	0.519	0.5392	0
MEF2C_SIG	LAMC1	0.5109	0.4689	0
MEF2C_SIG	LAT	0.392	-0.27	0
MEF2C_SIG	LAT2	0.4654	0.3897	0
MEF2C_SIG	LATS2	0.5047	0.497	0
MEF2C_SIG	LINC00494	0.3293	-0.337	0
MEF2C_SIG	LINC00926	0.4257	0.2887	0.0129
MEF2C_SIG	LMO2	0.3806	0.4842	0
MEF2C_SIG	LOXL3	0.5437	0.5884	0
MEF2C_SIG	LRRK1	0.6609	0.6237	0
MEF2C_SIG	MAF	0.4717	0.5592	0
MEF2C_SIG	MAN1A1	0.42	0.4015	0
MEF2C_SIG	MAP3K5	0.5122	0.6475	0
MEF2C_SIG	MAP7	0.4075	0.5464	0
MEF2C_SIG	2021-03-01	0.6222	0.5863	0
MEF2C_SIG	MBP	0.5626	0.6006	0
MEF2C_SIG	MEF2C-AS1	0.802	0.831	0
MEF2C_SIG	METRNL	0.5189	0.5509	0
MEF2C_SIG	MIR146A	0.3854	0.5108	0
MEF2C_SIG	MMP15	0.3211	-0.3675	0
MEF2C_SIG	MPZL2	0.2972	0.0349	0.1135
MEF2C_SIG	MS4A1	0.5813	0.4797	0
MEF2C_SIG	MYO1E	0.5882	0.5355	0
MEF2C_SIG	MYO1F	0.6372	0.7066	0
MEF2C_SIG	NEK6	0.6359	0.7381	0
MEF2C_SIG	NFASC	0.3323	0.2584	0
MEF2C_SIG	NLGN2	0.306	0.0992	0.0018
MEF2C_SIG	NPR3	0.4671	0.5608	0
MEF2C_SIG	NT5E	0.4065	0.6046	0
MEF2C_SIG	NUDT16	0.4482	0.4797	0
MEF2C_SIG	OGFRL1	0.5859	0.6288	0
MEF2C_SIG	P2RY14	0.4561	0.5617	0
MEF2C_SIG	PARD3-AS1	0.3688	-0.3638	0
MEF2C_SIG	PCDH9	0.4049	-0.2972	0
MEF2C_SIG	PDE4B	0.509	0.6394	0
MEF2C_SIG	PDGFC	0.5578	0.6085	0
MEF2C_SIG	PER3	0.3683	0.5405	0
MEF2C_SIG	PIK3AP1	0.5133	0.6406	0
MEF2C_SIG	PIK3R3	0.3922	-0.2694	0
MEF2C_SIG	PPP3CA	0.3845	0.5302	0
MEF2C_SIG	PROM1	0.4213	0.4273	0
MEF2C_SIG	PROSER2	0.4577	0.4443	0
MEF2C_SIG	PRR5L	0.4915	0.4882	0
MEF2C_SIG	PTGER2	0.5073	0.6092	0
MEF2C_SIG	PTH2R	0.3763	0.3801	0
MEF2C_SIG	PTPRJ	0.6139	0.4947	0
MEF2C_SIG	PTPRO	0.5231	0.5017	0
MEF2C_SIG	QSOX1	0.3761	0.2973	0
MEF2C_SIG	RAB27A	0.3817	0.5024	0
MEF2C_SIG	REEP4	0.3312	0.3399	0
MEF2C_SIG	RHOQ	0.4862	0.6256	0
MEF2C_SIG	RNF208	0.2966	0.2892	0
MEF2C_SIG	RNFT1	0.3612	0.3739	0
MEF2C_SIG	RP1-244F24.1	0.3717	0.4399	0
MEF2C_SIG	RP11-174G6.5	0.3348	0.0299	0.044
MEF2C_SIG	RP11-420G6.4	0.44	0.5962	0
MEF2C_SIG	RP11-431M7.3	0.3391	-0.3831	0
MEF2C_SIG	RP11-439C15.5	0.3327	-0.2737	0
MEF2C_SIG	RP11-77H9.8	0.3835	-0.3946	0
MEF2C_SIG	RP11-84A19.2	0.3087	-0.318	0
MEF2C_SIG	RP11-876N24.4	0.4872	0.5925	0
MEF2C_SIG	RP5-1166F10.1	0.3523	-0.3676	0
MEF2C_SIG	RP5-991C6.4	0.3906	0.3955	0
MEF2C_SIG	RP6-109B7.4	0.3182	-0.4004	0
MEF2C_SIG	RUNX2	0.4428	0.5896	0
MEF2C_SIG	SCRN1	0.4081	0.1613	0.4282
MEF2C_SIG	SDK2	0.3741	0.4409	0
MEF2C_SIG	SEMA3C	0.5481	0.3859	0.0001
MEF2C_SIG	SERPINB6	0.6473	0.7001	0
MEF2C_SIG	SETD6	0.4183	0.5336	0
MEF2C_SIG	SGPP1	0.3428	-0.032	0
MEF2C_SIG	SLC9A7	0.4437	0.3924	0
MEF2C_SIG	SP140	0.5018	0.446	0
MEF2C_SIG	SPIB	0.5477	0.5205	0
MEF2C_SIG	SPOCD1	0.3775	-0.3507	0
MEF2C_SIG	SPRED2	0.3531	-0.3982	0
MEF2C_SIG	STAP1	0.4773	0.6205	0
MEF2C_SIG	STK10	0.4298	0.4746	0
MEF2C_SIG	SYTL2	0.4829	0.5869	0
MEF2C_SIG	TBXA2R	0.4053	0.5359	0
MEF2C_SIG	TC2N	0.4548	0.5969	0
MEF2C_SIG	TCF4	0.3577	0.2618	0.0001
MEF2C_SIG	TCL1A	0.4948	0.3762	0
MEF2C_SIG	TCTEX1D1	0.3917	0.2829	0
MEF2C_SIG	THRA	0.3172	0.3083	0
MEF2C_SIG	TLR10	0.5307	0.6053	0
MEF2C_SIG	TLR6	0.5181	0.6138	0
MEF2C_SIG	TMEM38A	0.3474	0.407	0
MEF2C_SIG	TMEM64	0.439	0.542	0
MEF2C_SIG	TMPRSS2	0.382	-0.4186	0
MEF2C_SIG	TNFSF13B	0.5198	0.5976	0
MEF2C_SIG	TNFSF4	0.3806	0.237	0
MEF2C_SIG	TNS3	0.5596	0.4828	0
MEF2C_SIG	TSPAN32	0.5342	0.6065	0
MEF2C_SIG	TTC12	0.5157	0.4433	0
MEF2C_SIG	USP44	0.3859	-0.2966	0
MEF2C_SIG	VCL	0.4512	0.5348	0
MEF2C_SIG	VWF	0.4585	0.5047	0
MEF2C_SIG	XXbac-BPG249D20.9	0.3113	0.2995	0
MEF2C_SIG	ZCCHC14	0.4075	0.4654	0
MEF2C_SIG	ZDHHC14	0.4132	0.5347	0
MEF2C_SIG	ZNF415	0.2808	-0.1829	0
MEF2C_SIG	ZNF532	0.6225	0.5668	0
MEF2C_SIG	ZNF541	0.3603	0.4422	0
MEF2C_SIG	ZNF608	0.4032	0.4609	0
